# Supplementary material for: Screening of potential antiviral molecules against equid herpesvirus-1 using cellular impedance measurement: Dataset of 2,891 compounds
Source: Data Brief. 2020 Nov 5;33:106492. doi: 10.1016/j.dib.2020.106492 (PMC7689375; doi:10.1016/j.dib.2020.106492)
Supplement: Supplementary file 2 [file mmc2.xlsx]

## Sheet: 01
Experiment ID: 1902181434P4
		Control cells + DMSO	Control cells + DMSO	Infected cells + DMSO	Infected cells + DMSO	CEmr-2967200	CEsr-2708000	CEmr-1642100	CEsr-2713000	CEsr-2704000	CEmr-1506400	CEsr-2036000	CEsr-4857000	CEsr-4858000	CEsr-4860000	CEmr-2558600	CEsr-6941000	CEsr-6305000	CEsr-6698000	CEsr-2564000	CEmr-2242400	CEmr-2693000	CEmr-2577700	CEmr-2242100	CEmr-3182300	CEmr-3069500	CEmr-3069600	CEmr-3068600	CEsr-5054000	CEsr-2719000	CEsr-1342000	CEsr-4369000	CEsr-7174000	CEsr-7401000	CEsr-6415000	CEsr-5002000	CEmr-2502000	CEsr-2566000	CEsr-2551000	CEsr-2544000	CEsr-6413000	CEmr-2870400	CEmr-2601100	CEsr-1038000	CEsr-1308000	CEsr-4292000	CEsr-4896000	CEsr-4204000	CEmr-3132500
Time-Interval(Hour)	Time-Interval	Y (C1)	Y (D1)	Y (G1)	Y (H1)	Y (A2)	Y (B2)	Y (C2)	Y (D2)	Y (E2)	Y (F2)	Y (G2)	Y (H2)	Y (A3)	Y (B3)	Y (C3)	Y (D3)	Y (E3)	Y (F3)	Y (G3)	Y (H3)	Y (A4)	Y (B4)	Y (C4)	Y (D4)	Y (E4)	Y (F4)	Y (G4)	Y (H4)	Y (A5)	Y (B5)	Y (C5)	Y (D5)	Y (E5)	Y (F5)	Y (G5)	Y (H5)	Y (A6)	Y (B6)	Y (C6)	Y (D6)	Y (E6)	Y (F6)	Y (G6)	Y (H6)	Y (A7)	Y (B7)	Y (C7)	Y (D7)
0.0000000000	00:00:00	0.0000	0.0000	0.0000	0.0000	0.0000	0.0000	0.0000	0.0000	0.0000	0.0000	0.0000	0.0000	0.0000	0.0000	0.0000	0.0000	0.0000	0.0000	0.0000	0.0000	0.0000	0.0000	0.0000	0.0000	0.0000	0.0000	0.0000	0.0000	0.0000	0.0000	0.0000	0.0000	0.0000	0.0000	0.0000	0.0000	0.0000	0.0000	0.0000	0.0000	0.0000	0.0000	0.0000	0.0000	0.0000	0.0000	0.0000	0.0000
0.0036111111	00:00:13	0.0007	0.0028	-0.0025	-0.0028	0.0007	0.0004	0.0010	0.0055	-0.0002	-0.0016	0.0017	-0.0016	-0.0020	0.0003	-0.0003	-0.0009	-0.0003	-0.0013	0.0007	-0.0023	-0.0021	0.0029	0.0006	-0.0003	0.0014	0.0033	-0.0010	-0.0035	0.0004	-0.0025	0.0021	0.0014	0.0026	0.0021	0.0007	-0.0042	-0.0029	-0.0036	0.0000	-0.0004	0.0006	-0.0002	0.0016	-0.0028	0.0009	0.0017	0.0015	0.0026
1.2833333333	01:17:00	0.0180	0.0203	0.0195	-0.0088	0.0175	0.0124	0.0117	0.0218	0.0229	0.0148	0.0171	0.0414	-0.0135	0.0123	0.0189	0.0193	0.0345	0.0142	0.0137	0.0382	-0.0064	0.0137	0.0193	0.0325	0.0306	0.0241	0.0189	0.0274	0.0062	0.0157	0.0244	0.0350	0.0334	0.0363	0.0266	0.0209	-0.0015	0.0213	0.0281	0.0456	0.0241	0.0351	0.0272	0.0115	-0.0310	0.0124	0.0340	0.0384
1.3030555556	01:18:11	0.0245	0.0318	0.0228	-0.0115	0.0171	0.0167	0.0159	0.0261	0.0273	0.0163	0.0211	0.0375	-0.0132	0.0161	0.0242	0.0261	0.0368	0.0221	0.0181	0.0344	-0.0087	0.0186	0.0221	0.0358	0.0348	0.0276	0.0187	0.0252	0.0063	0.0191	0.0274	0.0400	0.0382	0.0416	0.0279	0.0191	-0.0047	0.0241	0.0333	0.0496	0.0298	0.0395	0.0297	0.0105	-0.0315	0.0132	0.0380	0.0427
1.3205555556	01:19:14	0.0283	0.0356	0.0258	-0.0187	0.0124	0.0176	0.0199	0.0302	0.0317	0.0210	0.0227	0.0329	-0.0145	0.0174	0.0272	0.0293	0.0438	0.0232	0.0193	0.0330	-0.0102	0.0180	0.0257	0.0411	0.0385	0.0314	0.0214	0.0209	0.0055	0.0195	0.0302	0.0461	0.0435	0.0430	0.0302	0.0173	-0.0043	0.0258	0.0352	0.0573	0.0340	0.0441	0.0308	0.0071	-0.0318	0.0174	0.0399	0.0500
1.3380555556	01:20:17	0.0318	0.0413	0.0250	-0.0263	0.0117	0.0188	0.0219	0.0365	0.0330	0.0237	0.0238	0.0264	-0.0186	0.0184	0.0301	0.0346	0.0441	0.0274	0.0221	0.0252	-0.0131	0.0217	0.0305	0.0451	0.0436	0.0359	0.0220	0.0173	0.0021	0.0210	0.0340	0.0513	0.0489	0.0486	0.0301	0.0099	-0.0062	0.0278	0.0394	0.0615	0.0380	0.0483	0.0342	0.0027	-0.0330	0.0167	0.0444	0.0548
1.3555555556	01:21:20	0.0308	0.0440	0.0244	-0.0280	0.0086	0.0198	0.0273	0.0399	0.0379	0.0274	0.0263	0.0234	-0.0208	0.0196	0.0325	0.0378	0.0499	0.0311	0.0214	0.0235	-0.0145	0.0229	0.0326	0.0508	0.0494	0.0389	0.0246	0.0123	0.0031	0.0219	0.0389	0.0546	0.0536	0.0527	0.0330	0.0074	-0.0086	0.0294	0.0431	0.0656	0.0446	0.0517	0.0340	-0.0012	-0.0354	0.0186	0.0492	0.0594
1.3730555556	01:22:23	0.0338	0.0470	0.0254	-0.0292	0.0098	0.0232	0.0308	0.0457	0.0446	0.0292	0.0278	0.0223	-0.0199	0.0202	0.0347	0.0441	0.0568	0.0348	0.0258	0.0193	-0.0138	0.0255	0.0356	0.0544	0.0557	0.0434	0.0260	0.0112	0.0028	0.0247	0.0415	0.0612	0.0588	0.0564	0.0357	0.0063	-0.0087	0.0321	0.0463	0.0704	0.0511	0.0561	0.0369	-0.0025	-0.0329	0.0214	0.0530	0.0641
1.3905555556	01:23:26	0.0369	0.0517	0.0253	-0.0285	0.0138	0.0243	0.0352	0.0497	0.0481	0.0326	0.0304	0.0195	-0.0190	0.0227	0.0392	0.0520	0.0617	0.0372	0.0271	0.0210	-0.0122	0.0287	0.0421	0.0587	0.0618	0.0480	0.0301	0.0091	0.0051	0.0257	0.0483	0.0657	0.0608	0.0609	0.0392	0.0064	-0.0048	0.0359	0.0502	0.0750	0.0579	0.0625	0.0384	0.0011	-0.0319	0.0242	0.0588	0.0706
1.4077777778	01:24:28	0.0441	0.0571	0.0291	-0.0242	0.0148	0.0276	0.0392	0.0582	0.0535	0.0383	0.0330	0.0227	-0.0155	0.0245	0.0444	0.0541	0.0664	0.0424	0.0292	0.0226	-0.0097	0.0303	0.0464	0.0654	0.0669	0.0519	0.0306	0.0115	0.0065	0.0286	0.0550	0.0729	0.0696	0.0665	0.0443	0.0097	-0.0027	0.0362	0.0563	0.0833	0.0652	0.0686	0.0403	0.0016	-0.0288	0.0261	0.0649	0.0771
1.4255555556	01:25:32	0.0503	0.0638	0.0330	-0.0192	0.0200	0.0309	0.0446	0.0628	0.0589	0.0424	0.0341	0.0258	-0.0110	0.0297	0.0510	0.0627	0.0709	0.0459	0.0313	0.0258	-0.0053	0.0329	0.0530	0.0731	0.0749	0.0585	0.0352	0.0161	0.0119	0.0329	0.0582	0.0799	0.0764	0.0723	0.0451	0.0146	0.0024	0.0417	0.0621	0.0897	0.0748	0.0730	0.0418	0.0051	-0.0257	0.0310	0.0689	0.0835
1.4430555556	01:26:35	0.0572	0.0706	0.0393	-0.0101	0.0238	0.0325	0.0472	0.0677	0.0622	0.0469	0.0376	0.0307	-0.0067	0.0315	0.0580	0.0691	0.0806	0.0534	0.0351	0.0291	0.0005	0.0374	0.0578	0.0797	0.0801	0.0650	0.0383	0.0188	0.0165	0.0350	0.0626	0.0878	0.0826	0.0761	0.0489	0.0201	0.0063	0.0464	0.0660	0.0960	0.0817	0.0764	0.0475	0.0099	-0.0196	0.0347	0.0746	0.0907
1.4605555556	01:27:38	0.0630	0.0783	0.0469	-0.0019	0.0309	0.0380	0.0535	0.0724	0.0678	0.0516	0.0424	0.0369	-0.0021	0.0343	0.0631	0.0755	0.0859	0.0586	0.0383	0.0352	0.0059	0.0404	0.0639	0.0872	0.0900	0.0688	0.0418	0.0253	0.0215	0.0398	0.0704	0.0943	0.0907	0.0827	0.0549	0.0276	0.0112	0.0486	0.0718	0.1038	0.0915	0.0831	0.0518	0.0153	-0.0145	0.0407	0.0805	0.0986
1.4777777778	01:28:40	0.0709	0.0876	0.0549	0.0084	0.0371	0.0437	0.0590	0.0794	0.0761	0.0595	0.0504	0.0447	0.0041	0.0394	0.0676	0.0810	0.0934	0.0659	0.0449	0.0427	0.0134	0.0439	0.0703	0.0932	0.0978	0.0745	0.0497	0.0313	0.0276	0.0433	0.0763	0.1017	0.0973	0.0889	0.0619	0.0349	0.0168	0.0548	0.0780	0.1127	0.0996	0.0892	0.0582	0.0217	-0.0099	0.0443	0.0859	0.1072
1.4952777778	01:29:43	0.0774	0.0950	0.0645	0.0197	0.0444	0.0483	0.0651	0.0881	0.0802	0.0655	0.0576	0.0528	0.0111	0.0422	0.0752	0.0897	0.1011	0.0703	0.0508	0.0493	0.0197	0.0488	0.0751	0.1027	0.1071	0.0810	0.0562	0.0383	0.0325	0.0472	0.0826	0.1102	0.1047	0.0952	0.0718	0.0447	0.0205	0.0574	0.0829	0.1205	0.1083	0.0959	0.0646	0.0268	-0.0042	0.0498	0.0916	0.1139
1.5127777778	01:30:46	0.0849	0.1043	0.0732	0.0305	0.0512	0.0548	0.0738	0.0958	0.0871	0.0734	0.0674	0.0620	0.0167	0.0465	0.0802	0.0985	0.1094	0.0774	0.0573	0.0572	0.0258	0.0537	0.0827	0.1113	0.1176	0.0880	0.0658	0.0462	0.0399	0.0519	0.0895	0.1194	0.1142	0.1023	0.0795	0.0537	0.0255	0.0627	0.0903	0.1281	0.1202	0.1051	0.0726	0.0324	0.0025	0.0554	0.0997	0.1262
1.5302777778	01:31:49	0.0928	0.1138	0.0814	0.0382	0.0569	0.0598	0.0838	0.1062	0.0971	0.0817	0.0766	0.0721	0.0215	0.0507	0.0860	0.1072	0.1202	0.0848	0.0661	0.0649	0.0322	0.0589	0.0901	0.1188	0.1270	0.0949	0.0729	0.0522	0.0457	0.0559	0.0996	0.1286	0.1230	0.1115	0.0901	0.0601	0.0325	0.0665	0.0952	0.1380	0.1298	0.1138	0.0825	0.0392	0.0077	0.0597	0.1113	0.1349
1.5477777778	01:32:52	0.0984	0.1210	0.0902	0.0482	0.0620	0.0670	0.0923	0.1178	0.1071	0.0926	0.0896	0.0801	0.0269	0.0553	0.0930	0.1142	0.1270	0.0931	0.0735	0.0734	0.0383	0.0641	0.0978	0.1272	0.1366	0.1036	0.0829	0.0584	0.0506	0.0600	0.1082	0.1393	0.1311	0.1210	0.0986	0.0678	0.0374	0.0714	0.1041	0.1475	0.1398	0.1235	0.0900	0.0448	0.0138	0.0644	0.1188	0.1449
1.5650000000	01:33:54	0.1066	0.1275	0.0985	0.0552	0.0674	0.0740	0.1027	0.1310	0.1199	0.1032	0.0993	0.0887	0.0325	0.0601	0.1007	0.1243	0.1365	0.1006	0.0824	0.0788	0.0424	0.0701	0.1039	0.1396	0.1462	0.1129	0.0916	0.0644	0.0553	0.0637	0.1175	0.1473	0.1424	0.1305	0.1077	0.0751	0.0413	0.0777	0.1123	0.1556	0.1493	0.1328	0.0978	0.0499	0.0175	0.0688	0.1284	0.1537
1.5825000000	01:34:57	0.1133	0.1345	0.1059	0.0624	0.0721	0.0815	0.1126	0.1407	0.1303	0.1163	0.1112	0.0954	0.0359	0.0646	0.1086	0.1343	0.1490	0.1101	0.0908	0.0858	0.0473	0.0739	0.1137	0.1473	0.1562	0.1223	0.1010	0.0702	0.0607	0.0692	0.1275	0.1548	0.1494	0.1400	0.1162	0.0813	0.0450	0.0819	0.1183	0.1642	0.1580	0.1424	0.1070	0.0528	0.0243	0.0732	0.1386	0.1654
1.6000000000	01:36:00	0.1182	0.1420	0.1119	0.0689	0.0753	0.0851	0.1218	0.1533	0.1429	0.1269	0.1198	0.1033	0.0399	0.0687	0.1149	0.1431	0.1543	0.1194	0.0992	0.0896	0.0518	0.0788	0.1201	0.1580	0.1669	0.1291	0.1091	0.0760	0.0649	0.0744	0.1353	0.1653	0.1609	0.1537	0.1262	0.0883	0.0488	0.0861	0.1262	0.1745	0.1667	0.1527	0.1145	0.0579	0.0280	0.0780	0.1492	0.1722
1.6175000000	01:37:03	0.1264	0.1469	0.1177	0.0746	0.0786	0.0917	0.1300	0.1637	0.1525	0.1393	0.1285	0.1076	0.0425	0.0734	0.1243	0.1508	0.1641	0.1302	0.1063	0.0955	0.0568	0.0828	0.1305	0.1670	0.1788	0.1384	0.1166	0.0795	0.0679	0.0754	0.1432	0.1735	0.1694	0.1630	0.1336	0.0927	0.0515	0.0888	0.1346	0.1841	0.1759	0.1635	0.1207	0.0597	0.0316	0.0824	0.1570	0.1827
1.6350000000	01:38:06	0.1279	0.1510	0.1230	0.0795	0.0817	0.0966	0.1401	0.1742	0.1633	0.1480	0.1366	0.1130	0.0465	0.0777	0.1304	0.1603	0.1771	0.1391	0.1119	0.0990	0.0602	0.0863	0.1372	0.1748	0.1862	0.1468	0.1226	0.0835	0.0717	0.0804	0.1524	0.1840	0.1778	0.1709	0.1390	0.0983	0.0541	0.0941	0.1408	0.1937	0.1837	0.1719	0.1273	0.0621	0.0345	0.0873	0.1648	0.1930
1.6525000000	01:39:09	0.1336	0.1566	0.1264	0.0820	0.0844	0.1006	0.1459	0.1844	0.1721	0.1585	0.1420	0.1189	0.0485	0.0813	0.1372	0.1700	0.1843	0.1475	0.1184	0.1017	0.0631	0.0891	0.1434	0.1817	0.1942	0.1548	0.1274	0.0858	0.0759	0.0832	0.1597	0.1928	0.1861	0.1792	0.1472	0.1011	0.0573	0.0966	0.1509	0.2028	0.1914	0.1794	0.1311	0.0643	0.0371	0.0896	0.1732	0.2020
1.6697222222	01:40:11	0.1381	0.1590	0.1320	0.0872	0.0880	0.1032	0.1528	0.1932	0.1805	0.1664	0.1482	0.1218	0.0509	0.0848	0.1438	0.1766	0.1937	0.1552	0.1231	0.1031	0.0654	0.0932	0.1501	0.1927	0.2026	0.1602	0.1333	0.0891	0.0783	0.0859	0.1654	0.1987	0.1937	0.1865	0.1526	0.1049	0.0600	0.0970	0.1539	0.2091	0.1996	0.1890	0.1350	0.0671	0.0404	0.0934	0.1799	0.2114
1.6872222222	01:41:14	0.1412	0.1616	0.1338	0.0909	0.0905	0.1074	0.1597	0.2011	0.1872	0.1731	0.1535	0.1228	0.0528	0.0877	0.1488	0.1881	0.2015	0.1657	0.1271	0.1073	0.0686	0.0950	0.1567	0.2006	0.2100	0.1651	0.1378	0.0905	0.0807	0.0885	0.1714	0.2070	0.2009	0.1929	0.1565	0.1063	0.0602	0.1010	0.1580	0.2195	0.2052	0.1936	0.1430	0.0673	0.0436	0.0961	0.1874	0.2189
1.7047222222	01:42:17	0.1444	0.1654	0.1380	0.0935	0.0911	0.1117	0.1640	0.2067	0.1976	0.1802	0.1568	0.1275	0.0540	0.0901	0.1542	0.1945	0.2085	0.1707	0.1307	0.1091	0.0704	0.0980	0.1615	0.2091	0.2165	0.1697	0.1392	0.0919	0.0833	0.0889	0.1767	0.2138	0.2063	0.1995	0.1600	0.1090	0.0625	0.1037	0.1639	0.2253	0.2120	0.2017	0.1450	0.0712	0.0450	0.0990	0.1910	0.2279
1.7222222222	01:43:20	0.1458	0.1707	0.1419	0.0943	0.0932	0.1134	0.1670	0.2125	0.2017	0.1862	0.1610	0.1303	0.0557	0.0939	0.1593	0.2040	0.2168	0.1758	0.1331	0.1122	0.0729	0.0991	0.1662	0.2134	0.2232	0.1763	0.1431	0.0958	0.0846	0.0926	0.1808	0.2235	0.2126	0.2052	0.1644	0.1102	0.0637	0.1066	0.1667	0.2305	0.2197	0.2056	0.1492	0.0704	0.0483	0.1033	0.1940	0.2354
1.7397222222	01:44:23	0.1496	0.1726	0.1442	0.0969	0.0946	0.1152	0.1710	0.2188	0.2100	0.1894	0.1645	0.1325	0.0573	0.0967	0.1635	0.2105	0.2262	0.1807	0.1362	0.1133	0.0744	0.1016	0.1684	0.2218	0.2309	0.1799	0.1460	0.0965	0.0867	0.0945	0.1842	0.2313	0.2179	0.2088	0.1676	0.1116	0.0649	0.1084	0.1690	0.2395	0.2244	0.2088	0.1524	0.0710	0.0504	0.1055	0.1983	0.2415
1.7572222222	01:45:26	0.1537	0.1747	0.1461	0.0955	0.0968	0.1195	0.1745	0.2227	0.2107	0.1942	0.1676	0.1357	0.0583	0.1002	0.1665	0.2166	0.2310	0.1845	0.1394	0.1151	0.0776	0.1048	0.1737	0.2258	0.2356	0.1833	0.1477	0.0990	0.0890	0.0983	0.1869	0.2346	0.2249	0.2118	0.1713	0.1134	0.0670	0.1112	0.1726	0.2440	0.2281	0.2143	0.1555	0.0722	0.0498	0.1069	0.2013	0.2493
1.7747222222	01:46:29	0.1566	0.1767	0.1467	0.0984	0.0980	0.1227	0.1773	0.2266	0.2161	0.1991	0.1693	0.1369	0.0594	0.1031	0.1692	0.2232	0.2370	0.1885	0.1421	0.1158	0.0790	0.1068	0.1770	0.2324	0.2428	0.1855	0.1521	0.0991	0.0899	0.0999	0.1918	0.2399	0.2285	0.2182	0.1754	0.1164	0.0685	0.1129	0.1744	0.2497	0.2328	0.2177	0.1564	0.0737	0.0512	0.1096	0.2043	0.2539
1.7922222222	01:47:32	0.1595	0.1791	0.1478	0.0999	0.0989	0.1241	0.1806	0.2310	0.2190	0.2005	0.1708	0.1385	0.0606	0.1047	0.1720	0.2270	0.2425	0.1922	0.1458	0.1179	0.0794	0.1083	0.1789	0.2362	0.2506	0.1895	0.1529	0.1010	0.0926	0.1019	0.1936	0.2440	0.2333	0.2208	0.1777	0.1153	0.0697	0.1146	0.1791	0.2537	0.2356	0.2206	0.1596	0.0754	0.0529	0.1131	0.2072	0.2592
1.8094444444	01:48:34	0.1626	0.1805	0.1496	0.0991	0.0987	0.1271	0.1812	0.2336	0.2172	0.2054	0.1738	0.1412	0.0607	0.1063	0.1754	0.2338	0.2481	0.1958	0.1473	0.1177	0.0817	0.1101	0.1808	0.2411	0.2525	0.1925	0.1549	0.1015	0.0934	0.1032	0.1978	0.2471	0.2378	0.2239	0.1786	0.1175	0.0702	0.1165	0.1785	0.2608	0.2425	0.2230	0.1607	0.0755	0.0540	0.1162	0.2099	0.2642
1.8269444444	01:49:37	0.1651	0.1845	0.1514	0.1002	0.1005	0.1302	0.1841	0.2379	0.2229	0.2067	0.1746	0.1414	0.0624	0.1095	0.1771	0.2355	0.2528	0.1985	0.1480	0.1197	0.0817	0.1130	0.1825	0.2470	0.2559	0.1945	0.1553	0.1001	0.0945	0.1051	0.1981	0.2547	0.2403	0.2252	0.1821	0.1202	0.0721	0.1180	0.1807	0.2608	0.2464	0.2271	0.1611	0.0766	0.0544	0.1176	0.2126	0.2708
1.8444444444	01:50:40	0.1661	0.1860	0.1535	0.1018	0.1014	0.1317	0.1834	0.2389	0.2236	0.2094	0.1767	0.1434	0.0628	0.1128	0.1791	0.2399	0.2558	0.2013	0.1484	0.1219	0.0839	0.1148	0.1863	0.2491	0.2584	0.1954	0.1568	0.1030	0.0959	0.1070	0.2021	0.2555	0.2462	0.2275	0.1865	0.1201	0.0738	0.1218	0.1813	0.2634	0.2474	0.2294	0.1634	0.0784	0.0565	0.1200	0.2155	0.2733
1.8619444444	01:51:43	0.1697	0.1873	0.1536	0.1035	0.1026	0.1341	0.1878	0.2420	0.2253	0.2121	0.1789	0.1440	0.0632	0.1142	0.1788	0.2434	0.2602	0.2019	0.1512	0.1213	0.0859	0.1155	0.1868	0.2524	0.2601	0.1981	0.1599	0.1020	0.0975	0.1095	0.2048	0.2598	0.2483	0.2319	0.1853	0.1202	0.0747	0.1226	0.1834	0.2677	0.2499	0.2334	0.1655	0.0776	0.0572	0.1221	0.2178	0.2774
1.8794444444	01:52:46	0.1722	0.1895	0.1559	0.1046	0.1019	0.1363	0.1880	0.2451	0.2280	0.2116	0.1804	0.1447	0.0640	0.1180	0.1815	0.2465	0.2621	0.2059	0.1535	0.1212	0.0869	0.1185	0.1891	0.2574	0.2646	0.1987	0.1602	0.1031	0.0985	0.1099	0.2048	0.2635	0.2507	0.2326	0.1865	0.1200	0.0756	0.1242	0.1836	0.2724	0.2546	0.2333	0.1673	0.0782	0.0589	0.1244	0.2189	0.2813
1.8969444444	01:53:49	0.1729	0.1915	0.1562	0.1053	0.1034	0.1387	0.1900	0.2474	0.2288	0.2135	0.1806	0.1462	0.0647	0.1182	0.1817	0.2504	0.2652	0.2062	0.1554	0.1202	0.0884	0.1224	0.1904	0.2610	0.2667	0.2014	0.1605	0.1033	0.0995	0.1114	0.2081	0.2660	0.2538	0.2346	0.1883	0.1213	0.0757	0.1283	0.1847	0.2730	0.2546	0.2352	0.1676	0.0794	0.0593	0.1262	0.2228	0.2836
1.9144444444	01:54:52	0.1775	0.1912	0.1552	0.1060	0.1031	0.1415	0.1922	0.2497	0.2292	0.2160	0.1818	0.1477	0.0643	0.1203	0.1814	0.2510	0.2677	0.2096	0.1569	0.1229	0.0893	0.1233	0.1909	0.2645	0.2695	0.2019	0.1623	0.1034	0.1007	0.1137	0.2098	0.2682	0.2552	0.2352	0.1905	0.1215	0.0752	0.1295	0.1869	0.2745	0.2585	0.2368	0.1687	0.0802	0.0612	0.1275	0.2229	0.2876
1.9319444444	01:55:55	0.1783	0.1936	0.1566	0.1053	0.1048	0.1431	0.1927	0.2502	0.2301	0.2158	0.1827	0.1462	0.0663	0.1220	0.1829	0.2535	0.2692	0.2100	0.1578	0.1229	0.0905	0.1243	0.1971	0.2667	0.2728	0.2046	0.1625	0.1042	0.1003	0.1156	0.2099	0.2711	0.2577	0.2351	0.1913	0.1229	0.0768	0.1314	0.1874	0.2798	0.2608	0.2397	0.1696	0.0813	0.0619	0.1283	0.2242	0.2899
1.9494444444	01:56:58	0.1796	0.1973	0.1591	0.1072	0.1053	0.1455	0.1932	0.2533	0.2303	0.2177	0.1844	0.1479	0.0663	0.1232	0.1835	0.2559	0.2720	0.2125	0.1598	0.1225	0.0906	0.1276	0.1981	0.2683	0.2734	0.2056	0.1631	0.1042	0.1019	0.1214	0.2115	0.2727	0.2601	0.2368	0.1916	0.1221	0.0792	0.1334	0.1896	0.2803	0.2622	0.2393	0.1713	0.0800	0.0644	0.1293	0.2269	0.2930
1.9669444444	01:58:01	0.1788	0.1944	0.1605	0.1078	0.1057	0.1458	0.1953	0.2558	0.2321	0.2215	0.1861	0.1480	0.0666	0.1273	0.1843	0.2568	0.2738	0.2129	0.1617	0.1229	0.0908	0.1269	0.1995	0.2713	0.2762	0.2071	0.1645	0.1050	0.1029	0.1236	0.2140	0.2745	0.2614	0.2399	0.1925	0.1231	0.0775	0.1347	0.1901	0.2828	0.2652	0.2418	0.1726	0.0803	0.0640	0.1309	0.2277	0.2949
1.9844444444	01:59:04	0.1824	0.1992	0.1595	0.1081	0.1072	0.1491	0.1967	0.2568	0.2350	0.2199	0.1867	0.1499	0.0670	0.1277	0.1856	0.2600	0.2751	0.2122	0.1631	0.1244	0.0917	0.1292	0.2011	0.2729	0.2783	0.2073	0.1670	0.1054	0.1039	0.1248	0.2153	0.2759	0.2628	0.2401	0.1951	0.1217	0.0795	0.1347	0.1903	0.2875	0.2671	0.2436	0.1733	0.0797	0.0640	0.1332	0.2294	0.3006
2.0019444444	02:00:07	0.1828	0.2011	0.1618	0.1086	0.1066	0.1493	0.1978	0.2594	0.2347	0.2193	0.1870	0.1502	0.0662	0.1290	0.1838	0.2612	0.2761	0.2141	0.1636	0.1247	0.0921	0.1301	0.2012	0.2752	0.2796	0.2097	0.1658	0.1051	0.1041	0.1273	0.2184	0.2785	0.2650	0.2413	0.1956	0.1229	0.0808	0.1370	0.1922	0.2852	0.2696	0.2451	0.1741	0.0813	0.0662	0.1342	0.2299	0.2997
2.0194444444	02:01:10	0.1828	0.2028	0.1614	0.1089	0.1081	0.1521	0.2005	0.2600	0.2359	0.2214	0.1883	0.1507	0.0691	0.1308	0.1871	0.2614	0.2775	0.2140	0.1623	0.1248	0.0936	0.1327	0.2035	0.2769	0.2819	0.2098	0.1666	0.1054	0.1055	0.1276	0.2177	0.2795	0.2669	0.2407	0.1961	0.1229	0.0806	0.1373	0.1917	0.2882	0.2694	0.2475	0.1758	0.0806	0.0673	0.1348	0.2322	0.3018
2.0369444444	02:02:13	0.1901	0.2042	0.1635	0.1094	0.1073	0.1538	0.2008	0.2627	0.2379	0.2211	0.1884	0.1495	0.0695	0.1327	0.1880	0.2621	0.2798	0.2170	0.1649	0.1257	0.0932	0.1340	0.2038	0.2794	0.2823	0.2117	0.1675	0.1043	0.1043	0.1283	0.2178	0.2805	0.2687	0.2421	0.1968	0.1230	0.0797	0.1411	0.1939	0.2911	0.2724	0.2476	0.1776	0.0818	0.0689	0.1366	0.2335	0.3043
2.0544444444	02:03:16	0.1916	0.2047	0.1629	0.1091	0.1087	0.1553	0.2030	0.2628	0.2387	0.2223	0.1889	0.1504	0.0701	0.1347	0.1893	0.2646	0.2809	0.2162	0.1660	0.1251	0.0934	0.1345	0.2038	0.2818	0.2839	0.2105	0.1691	0.1059	0.1060	0.1311	0.2192	0.2825	0.2709	0.2429	0.1982	0.1233	0.0805	0.1428	0.1945	0.2922	0.2736	0.2502	0.1790	0.0807	0.0672	0.1370	0.2353	0.3075
2.0719444444	02:04:19	0.1908	0.2067	0.1653	0.1091	0.1076	0.1566	0.2035	0.2635	0.2409	0.2226	0.1896	0.1503	0.0691	0.1339	0.1900	0.2650	0.2825	0.2160	0.1669	0.1247	0.0939	0.1359	0.2059	0.2830	0.2841	0.2140	0.1703	0.1055	0.1056	0.1312	0.2197	0.2850	0.2691	0.2431	0.1990	0.1225	0.0812	0.1436	0.1967	0.2925	0.2746	0.2508	0.1797	0.0807	0.0684	0.1368	0.2367	0.3089
2.0894444444	02:05:22	0.1941	0.2102	0.1642	0.1094	0.1087	0.1574	0.2047	0.2629	0.2416	0.2234	0.1898	0.1506	0.0687	0.1361	0.1881	0.2654	0.2830	0.2166	0.1674	0.1263	0.0945	0.1365	0.2081	0.2849	0.2852	0.2139	0.1715	0.1054	0.1065	0.1322	0.2205	0.2868	0.2730	0.2433	0.1995	0.1221	0.0815	0.1451	0.1978	0.2936	0.2757	0.2490	0.1789	0.0804	0.0706	0.1379	0.2378	0.3113
2.1069444444	02:06:25	0.1940	0.2086	0.1662	0.1099	0.1084	0.1571	0.2059	0.2648	0.2389	0.2233	0.1915	0.1508	0.0702	0.1384	0.1911	0.2659	0.2839	0.2168	0.1693	0.1261	0.0956	0.1373	0.2060	0.2868	0.2892	0.2125	0.1707	0.1070	0.1081	0.1352	0.2216	0.2882	0.2725	0.2449	0.2006	0.1240	0.0819	0.1469	0.1990	0.2958	0.2761	0.2531	0.1800	0.0816	0.0698	0.1391	0.2405	0.3143
2.1244444444	02:07:28	0.1941	0.2124	0.1658	0.1102	0.1089	0.1588	0.2058	0.2661	0.2428	0.2255	0.1910	0.1500	0.0694	0.1390	0.1901	0.2675	0.2861	0.2187	0.1711	0.1269	0.0952	0.1387	0.2069	0.2885	0.2883	0.2109	0.1715	0.1060	0.1073	0.1356	0.2219	0.2889	0.2756	0.2457	0.2010	0.1236	0.0829	0.1480	0.1992	0.2981	0.2797	0.2531	0.1805	0.0804	0.0724	0.1406	0.2409	0.3146
2.1419444444	02:08:31	0.1958	0.2117	0.1649	0.1109	0.1106	0.1605	0.2070	0.2675	0.2423	0.2239	0.1905	0.1500	0.0709	0.1399	0.1910	0.2679	0.2859	0.2200	0.1698	0.1267	0.0955	0.1404	0.2085	0.2915	0.2898	0.2135	0.1743	0.1058	0.1092	0.1360	0.2240	0.2918	0.2756	0.2468	0.2015	0.1235	0.0816	0.1495	0.2000	0.2985	0.2797	0.2546	0.1819	0.0806	0.0720	0.1416	0.2418	0.3174
2.1594444444	02:09:34	0.1953	0.2126	0.1674	0.1100	0.1099	0.1615	0.2094	0.2683	0.2453	0.2250	0.1915	0.1495	0.0698	0.1419	0.1917	0.2692	0.2863	0.2185	0.1709	0.1270	0.0965	0.1399	0.2085	0.2918	0.2918	0.2147	0.1727	0.1049	0.1095	0.1370	0.2223	0.2920	0.2783	0.2481	0.2024	0.1235	0.0836	0.1497	0.2027	0.3002	0.2803	0.2543	0.1820	0.0820	0.0716	0.1417	0.2415	0.3194
2.1769444444	02:10:37	0.1975	0.2148	0.1663	0.1114	0.1100	0.1626	0.2092	0.2685	0.2460	0.2265	0.1918	0.1511	0.0714	0.1412	0.1911	0.2701	0.2862	0.2217	0.1720	0.1271	0.0971	0.1419	0.2093	0.2936	0.2929	0.2177	0.1747	0.1059	0.1098	0.1357	0.2247	0.2944	0.2785	0.2471	0.2027	0.1210	0.0831	0.1506	0.2026	0.3011	0.2823	0.2567	0.1834	0.0809	0.0730	0.1408	0.2434	0.3198
2.1944444444	02:11:40	0.1997	0.2161	0.1683	0.1130	0.1113	0.1629	0.2090	0.2711	0.2444	0.2270	0.1926	0.1500	0.0727	0.1423	0.1930	0.2709	0.2886	0.2219	0.1726	0.1289	0.0970	0.1431	0.2098	0.2931	0.2942	0.2166	0.1746	0.1053	0.1106	0.1365	0.2272	0.2944	0.2799	0.2476	0.2025	0.1225	0.0835	0.1527	0.2038	0.3014	0.2832	0.2572	0.1825	0.0830	0.0733	0.1425	0.2441	0.3229
2.2119444444	02:12:43	0.2008	0.2166	0.1683	0.1119	0.1111	0.1649	0.2108	0.2725	0.2471	0.2288	0.1929	0.1505	0.0728	0.1434	0.1922	0.2699	0.2916	0.2211	0.1735	0.1274	0.0987	0.1445	0.2091	0.2951	0.2929	0.2182	0.1740	0.1052	0.1106	0.1377	0.2256	0.2947	0.2800	0.2469	0.2032	0.1253	0.0829	0.1530	0.2039	0.3008	0.2846	0.2558	0.1825	0.0814	0.0746	0.1431	0.2441	0.3228
2.2297222222	02:13:47	0.2014	0.2187	0.1696	0.1118	0.1106	0.1643	0.2108	0.2722	0.2453	0.2271	0.1928	0.1510	0.0730	0.1459	0.1928	0.2712	0.2897	0.2212	0.1741	0.1280	0.0991	0.1462	0.2114	0.2938	0.2950	0.2204	0.1743	0.1054	0.1110	0.1387	0.2263	0.2963	0.2823	0.2506	0.2052	0.1236	0.0843	0.1533	0.2067	0.3022	0.2844	0.2577	0.1849	0.0821	0.0748	0.1436	0.2468	0.3276
2.2472222222	02:14:50	0.2040	0.2206	0.1682	0.1115	0.1110	0.1663	0.2125	0.2747	0.2483	0.2287	0.1943	0.1517	0.0735	0.1472	0.1960	0.2739	0.2911	0.2225	0.1735	0.1283	0.0991	0.1451	0.2131	0.2957	0.2954	0.2176	0.1757	0.1067	0.1113	0.1398	0.2270	0.2984	0.2819	0.2490	0.2039	0.1231	0.0843	0.1542	0.2053	0.3045	0.2854	0.2569	0.1864	0.0829	0.0754	0.1442	0.2463	0.3280
2.2647222222	02:15:53	0.2036	0.2221	0.1675	0.1130	0.1109	0.1665	0.2123	0.2743	0.2480	0.2298	0.1959	0.1516	0.0733	0.1470	0.1946	0.2739	0.2921	0.2238	0.1734	0.1272	0.0994	0.1474	0.2122	0.2971	0.2989	0.2211	0.1765	0.1058	0.1117	0.1390	0.2278	0.2975	0.2823	0.2495	0.2054	0.1232	0.0813	0.1561	0.2071	0.3055	0.2880	0.2600	0.1842	0.0831	0.0750	0.1446	0.2479	0.3291
2.2822222222	02:16:56	0.2033	0.2202	0.1703	0.1131	0.1117	0.1669	0.2126	0.2755	0.2499	0.2299	0.1935	0.1510	0.0735	0.1468	0.1955	0.2749	0.2937	0.2225	0.1734	0.1268	0.0995	0.1478	0.2130	0.2965	0.2987	0.2206	0.1749	0.1067	0.1124	0.1414	0.2286	0.2980	0.2816	0.2499	0.2059	0.1240	0.0819	0.1578	0.2061	0.3049	0.2879	0.2596	0.1852	0.0815	0.0768	0.1464	0.2489	0.3318
2.2997222222	02:17:59	0.2059	0.2230	0.1718	0.1131	0.1120	0.1674	0.2125	0.2781	0.2507	0.2310	0.1950	0.1515	0.0751	0.1481	0.1944	0.2747	0.2926	0.2243	0.1743	0.1264	0.0980	0.1486	0.2140	0.3003	0.2980	0.2212	0.1766	0.1059	0.1127	0.1410	0.2279	0.3001	0.2831	0.2498	0.2067	0.1240	0.0827	0.1568	0.2079	0.3073	0.2884	0.2620	0.1857	0.0814	0.0769	0.1456	0.2509	0.3332
2.3172222222	02:19:02	0.2048	0.2245	0.1714	0.1132	0.1121	0.1692	0.2134	0.2805	0.2532	0.2317	0.1944	0.1512	0.0746	0.1502	0.1973	0.2767	0.2934	0.2239	0.1773	0.1286	0.1007	0.1494	0.2143	0.3006	0.3005	0.2226	0.1779	0.1054	0.1127	0.1412	0.2296	0.2987	0.2841	0.2507	0.2056	0.1237	0.0828	0.1577	0.2092	0.3087	0.2905	0.2601	0.1882	0.0812	0.0780	0.1473	0.2503	0.3339
2.3347222222	02:20:05	0.2057	0.2267	0.1720	0.1133	0.1128	0.1700	0.2137	0.2791	0.2516	0.2332	0.1946	0.1516	0.0756	0.1514	0.1969	0.2763	0.2956	0.2248	0.1780	0.1280	0.1004	0.1503	0.2145	0.3017	0.3014	0.2240	0.1772	0.1058	0.1139	0.1438	0.2307	0.3005	0.2853	0.2514	0.2078	0.1243	0.0840	0.1593	0.2093	0.3084	0.2901	0.2627	0.1871	0.0827	0.0786	0.1469	0.2513	0.3363
2.3522222222	02:21:08	0.2071	0.2274	0.1734	0.1140	0.1125	0.1714	0.2146	0.2808	0.2534	0.2333	0.1957	0.1509	0.0762	0.1513	0.1965	0.2778	0.2957	0.2274	0.1781	0.1271	0.0998	0.1507	0.2169	0.3026	0.3006	0.2249	0.1775	0.1057	0.1146	0.1428	0.2303	0.3024	0.2868	0.2528	0.2076	0.1242	0.0834	0.1588	0.2110	0.3089	0.2921	0.2626	0.1870	0.0821	0.0809	0.1474	0.2518	0.3354
2.3697222222	02:22:11	0.2068	0.2280	0.1744	0.1134	0.1130	0.1721	0.2153	0.2822	0.2552	0.2341	0.1953	0.1509	0.0761	0.1516	0.1999	0.2770	0.2969	0.2264	0.1782	0.1268	0.0998	0.1523	0.2156	0.3028	0.3018	0.2261	0.1781	0.1056	0.1146	0.1433	0.2330	0.3042	0.2864	0.2515	0.2075	0.1230	0.0851	0.1611	0.2116	0.3110	0.2928	0.2623	0.1877	0.0826	0.0821	0.1484	0.2526	0.3362
2.3875000000	02:23:15	0.2084	0.2311	0.1734	0.1149	0.1133	0.1726	0.2171	0.2818	0.2554	0.2321	0.1958	0.1515	0.0782	0.1540	0.1992	0.2769	0.2953	0.2277	0.1786	0.1275	0.0988	0.1536	0.2183	0.3040	0.3028	0.2256	0.1796	0.1057	0.1153	0.1442	0.2319	0.3044	0.2873	0.2529	0.2078	0.1230	0.0853	0.1617	0.2122	0.3096	0.2931	0.2629	0.1874	0.0816	0.0833	0.1493	0.2537	0.3362
2.4050000000	02:24:18	0.2104	0.2315	0.1733	0.1191	0.1144	0.1744	0.2168	0.2818	0.2576	0.2360	0.1964	0.1509	0.0767	0.1547	0.2001	0.2813	0.2977	0.2323	0.1785	0.1279	0.0999	0.1551	0.2195	0.3037	0.3040	0.2270	0.1807	0.1055	0.1138	0.1453	0.2359	0.3054	0.2884	0.2521	0.2087	0.1238	0.0850	0.1630	0.2150	0.3116	0.2916	0.2634	0.1890	0.0829	0.0827	0.1493	0.2551	0.3384
2.4225000000	02:25:21	0.2091	0.2331	0.1759	0.1197	0.1149	0.1748	0.2190	0.2826	0.2576	0.2360	0.1957	0.1520	0.0774	0.1555	0.2015	0.2823	0.2962	0.2318	0.1782	0.1289	0.1002	0.1550	0.2188	0.3042	0.3045	0.2260	0.1814	0.1050	0.1148	0.1456	0.2350	0.3042	0.2880	0.2537	0.2078	0.1227	0.0872	0.1626	0.2157	0.3124	0.2940	0.2637	0.1903	0.0832	0.0845	0.1491	0.2547	0.3409
2.4400000000	02:26:24	0.2084	0.2333	0.1747	0.1206	0.1157	0.1762	0.2193	0.2829	0.2595	0.2363	0.1964	0.1530	0.0788	0.1572	0.2013	0.2805	0.2997	0.2343	0.1793	0.1285	0.1014	0.1553	0.2184	0.3059	0.3027	0.2279	0.1819	0.1044	0.1151	0.1452	0.2350	0.3079	0.2884	0.2540	0.2072	0.1237	0.0868	0.1642	0.2160	0.3147	0.2961	0.2651	0.1900	0.0824	0.0857	0.1497	0.2553	0.3399
2.4575000000	02:27:27	0.2071	0.2341	0.1755	0.1209	0.1144	0.1771	0.2204	0.2821	0.2593	0.2369	0.1961	0.1523	0.0784	0.1585	0.2019	0.2813	0.2995	0.2335	0.1814	0.1287	0.1011	0.1576	0.2224	0.3064	0.3055	0.2296	0.1827	0.1055	0.1151	0.1453	0.2358	0.3071	0.2886	0.2541	0.2098	0.1234	0.0880	0.1653	0.2166	0.3131	0.2963	0.2664	0.1914	0.0836	0.0861	0.1502	0.2566	0.3445
2.4750000000	02:28:30	0.2078	0.2337	0.1757	0.1205	0.1157	0.1768	0.2203	0.2839	0.2607	0.2396	0.1978	0.1533	0.0791	0.1571	0.2053	0.2825	0.2976	0.2357	0.1802	0.1288	0.1007	0.1580	0.2223	0.3069	0.3047	0.2283	0.1838	0.1058	0.1146	0.1464	0.2356	0.3083	0.2905	0.2549	0.2105	0.1229	0.0894	0.1664	0.2193	0.3135	0.2961	0.2680	0.1912	0.0840	0.0848	0.1521	0.2570	0.3438
2.4925000000	02:29:33	0.2075	0.2349	0.1783	0.1201	0.1154	0.1771	0.2210	0.2854	0.2617	0.2395	0.1965	0.1519	0.0792	0.1601	0.2055	0.2827	0.2988	0.2381	0.1801	0.1274	0.1018	0.1577	0.2219	0.3074	0.3052	0.2292	0.1829	0.1042	0.1162	0.1473	0.2390	0.3099	0.2920	0.2529	0.2115	0.1231	0.0892	0.1668	0.2201	0.3147	0.2953	0.2674	0.1914	0.0836	0.0830	0.1525	0.2580	0.3433
2.5100000000	02:30:36	0.2088	0.2373	0.1786	0.1216	0.1155	0.1772	0.2226	0.2886	0.2611	0.2404	0.1972	0.1534	0.0804	0.1610	0.2063	0.2830	0.2993	0.2389	0.1826	0.1281	0.1017	0.1587	0.2240	0.3088	0.3059	0.2306	0.1830	0.1048	0.1170	0.1474	0.2397	0.3094	0.2912	0.2545	0.2105	0.1244	0.0893	0.1682	0.2196	0.3175	0.2961	0.2683	0.1925	0.0840	0.0849	0.1531	0.2559	0.3452
2.5275000000	02:31:39	0.2097	0.2382	0.1792	0.1218	0.1158	0.1797	0.2239	0.2864	0.2628	0.2401	0.1987	0.1531	0.0816	0.1616	0.2091	0.2842	0.2976	0.2390	0.1809	0.1286	0.1014	0.1602	0.2256	0.3091	0.3057	0.2303	0.1833	0.1043	0.1166	0.1487	0.2385	0.3114	0.2917	0.2546	0.2111	0.1244	0.0906	0.1689	0.2225	0.3166	0.2973	0.2685	0.1923	0.0847	0.0852	0.1534	0.2586	0.3451
2.5450000000	02:32:42	0.2084	0.2393	0.1791	0.1218	0.1173	0.1814	0.2248	0.2866	0.2635	0.2393	0.1995	0.1530	0.0808	0.1618	0.2091	0.2853	0.3000	0.2404	0.1832	0.1294	0.1029	0.1627	0.2255	0.3087	0.3082	0.2330	0.1843	0.1050	0.1180	0.1484	0.2402	0.3127	0.2919	0.2565	0.2098	0.1227	0.0901	0.1698	0.2240	0.3159	0.2986	0.2697	0.1925	0.0848	0.0855	0.1530	0.2590	0.3461
2.5627777778	02:33:46	0.2108	0.2395	0.1798	0.1235	0.1168	0.1794	0.2256	0.2879	0.2657	0.2428	0.1998	0.1537	0.0822	0.1624	0.2095	0.2846	0.3008	0.2390	0.1838	0.1275	0.1010	0.1620	0.2258	0.3096	0.3080	0.2323	0.1848	0.1047	0.1179	0.1511	0.2400	0.3128	0.2937	0.2538	0.2121	0.1232	0.0918	0.1707	0.2256	0.3168	0.2989	0.2699	0.1937	0.0847	0.0856	0.1523	0.2602	0.3476
2.5802777778	02:34:49	0.2110	0.2384	0.1815	0.1228	0.1181	0.1801	0.2271	0.2864	0.2618	0.2426	0.1985	0.1532	0.0821	0.1646	0.2114	0.2838	0.2995	0.2403	0.1839	0.1286	0.1034	0.1641	0.2290	0.3116	0.3061	0.2331	0.1851	0.1053	0.1176	0.1513	0.2414	0.3152	0.2940	0.2564	0.2109	0.1243	0.0927	0.1721	0.2253	0.3177	0.3005	0.2698	0.1938	0.0834	0.0872	0.1540	0.2604	0.3472
2.5977777778	02:35:52	0.2105	0.2429	0.1812	0.1241	0.1172	0.1822	0.2285	0.2877	0.2633	0.2420	0.2004	0.1538	0.0827	0.1654	0.2121	0.2871	0.3000	0.2398	0.1854	0.1281	0.1043	0.1640	0.2283	0.3122	0.3069	0.2359	0.1872	0.1049	0.1189	0.1504	0.2423	0.3126	0.2938	0.2556	0.2129	0.1227	0.0934	0.1738	0.2266	0.3182	0.3011	0.2718	0.1946	0.0833	0.0863	0.1545	0.2622	0.3486
2.6152777778	02:36:55	0.2111	0.2414	0.1821	0.1247	0.1184	0.1822	0.2293	0.2874	0.2648	0.2431	0.2002	0.1539	0.0845	0.1679	0.2140	0.2870	0.3014	0.2417	0.1840	0.1292	0.1042	0.1647	0.2296	0.3137	0.3105	0.2354	0.1883	0.1046	0.1192	0.1515	0.2426	0.3140	0.2940	0.2554	0.2119	0.1238	0.0942	0.1725	0.2297	0.3191	0.3015	0.2711	0.1959	0.0844	0.0886	0.1541	0.2613	0.3501
2.6327777778	02:37:58	0.2102	0.2420	0.1826	0.1246	0.1195	0.1835	0.2311	0.2861	0.2646	0.2458	0.2004	0.1533	0.0842	0.1671	0.2145	0.2879	0.3008	0.2433	0.1856	0.1286	0.1052	0.1664	0.2309	0.3143	0.3094	0.2360	0.1884	0.1050	0.1201	0.1520	0.2443	0.3157	0.2942	0.2588	0.2117	0.1247	0.0938	0.1739	0.2284	0.3206	0.3005	0.2725	0.1966	0.0849	0.0891	0.1545	0.2637	0.3521
2.6502777778	02:39:01	0.2105	0.2429	0.1829	0.1248	0.1203	0.1845	0.2298	0.2887	0.2640	0.2439	0.2021	0.1548	0.0852	0.1690	0.2160	0.2878	0.3034	0.2435	0.1854	0.1300	0.1053	0.1669	0.2322	0.3145	0.3106	0.2383	0.1876	0.1042	0.1200	0.1526	0.2451	0.3174	0.2941	0.2553	0.2133	0.1229	0.0940	0.1732	0.2289	0.3223	0.3026	0.2740	0.1969	0.0852	0.0886	0.1553	0.2624	0.3530
2.6677777778	02:40:04	0.2114	0.2454	0.1837	0.1251	0.1198	0.1847	0.2317	0.2880	0.2659	0.2430	0.2023	0.1548	0.0867	0.1687	0.2161	0.2875	0.3030	0.2427	0.1869	0.1292	0.1049	0.1681	0.2330	0.3141	0.3111	0.2384	0.1899	0.1040	0.1206	0.1539	0.2453	0.3158	0.2936	0.2564	0.2117	0.1229	0.0964	0.1764	0.2290	0.3215	0.3025	0.2753	0.1983	0.0846	0.0899	0.1552	0.2663	0.3530
2.6852777778	02:41:07	0.2104	0.2440	0.1867	0.1263	0.1210	0.1844	0.2319	0.2871	0.2675	0.2451	0.2021	0.1549	0.0867	0.1705	0.2189	0.2893	0.3037	0.2458	0.1877	0.1296	0.1049	0.1692	0.2326	0.3163	0.3127	0.2393	0.1903	0.1037	0.1208	0.1537	0.2463	0.3171	0.2954	0.2573	0.2139	0.1214	0.0967	0.1752	0.2310	0.3221	0.3032	0.2775	0.1975	0.0851	0.0901	0.1549	0.2651	0.3543
2.7030555556	02:42:11	0.2111	0.2444	0.1857	0.1269	0.1214	0.1853	0.2338	0.2896	0.2655	0.2469	0.2036	0.1559	0.0874	0.1705	0.2187	0.2899	0.3030	0.2460	0.1888	0.1290	0.1070	0.1723	0.2337	0.3178	0.3127	0.2412	0.1900	0.1049	0.1214	0.1546	0.2453	0.3187	0.2963	0.2589	0.2147	0.1215	0.0970	0.1760	0.2327	0.3245	0.3057	0.2779	0.2006	0.0854	0.0937	0.1570	0.2668	0.3566
2.7205555556	02:43:14	0.2086	0.2462	0.1908	0.1272	0.1216	0.1872	0.2348	0.2893	0.2657	0.2479	0.2045	0.1556	0.0885	0.1723	0.2215	0.2912	0.3041	0.2464	0.1893	0.1312	0.1072	0.1732	0.2346	0.3163	0.3158	0.2403	0.1914	0.1040	0.1217	0.1562	0.2468	0.3178	0.2960	0.2590	0.2147	0.1214	0.0977	0.1776	0.2343	0.3248	0.3069	0.2778	0.1997	0.0849	0.0942	0.1568	0.2666	0.3579
2.7380555556	02:44:17	0.2062	0.2462	0.1916	0.1279	0.1225	0.1870	0.2342	0.2909	0.2662	0.2481	0.2050	0.1556	0.0876	0.1737	0.2232	0.2919	0.3055	0.2490	0.1898	0.1308	0.1080	0.1752	0.2372	0.3179	0.3155	0.2421	0.1936	0.1042	0.1219	0.1560	0.2479	0.3200	0.2980	0.2611	0.2157	0.1218	0.0984	0.1802	0.2353	0.3250	0.3051	0.2790	0.2010	0.0855	0.0952	0.1564	0.2672	0.3575
2.7555555556	02:45:20	0.2068	0.2450	0.1908	0.1286	0.1226	0.1885	0.2356	0.2903	0.2688	0.2481	0.2053	0.1571	0.0877	0.1746	0.2227	0.2920	0.3054	0.2498	0.1908	0.1314	0.1094	0.1752	0.2368	0.3194	0.3162	0.2417	0.1948	0.1047	0.1231	0.1579	0.2483	0.3208	0.2984	0.2583	0.2150	0.1217	0.0989	0.1804	0.2357	0.3256	0.3065	0.2801	0.2016	0.0863	0.0967	0.1577	0.2686	0.3578
2.7730555556	02:46:23	0.2084	0.2460	0.1946	0.1291	0.1234	0.1889	0.2364	0.2898	0.2678	0.2468	0.2065	0.1565	0.0884	0.1748	0.2227	0.2917	0.3056	0.2496	0.1905	0.1297	0.1095	0.1765	0.2387	0.3211	0.3166	0.2439	0.1956	0.1046	0.1228	0.1580	0.2519	0.3185	0.2998	0.2607	0.2149	0.1223	0.0996	0.1797	0.2351	0.3252	0.3060	0.2808	0.2016	0.0854	0.0972	0.1571	0.2705	0.3600
2.7908333333	02:47:27	0.2082	0.2470	0.1945	0.1293	0.1237	0.1898	0.2379	0.2911	0.2668	0.2481	0.2089	0.1579	0.0903	0.1732	0.2240	0.2932	0.3040	0.2499	0.1935	0.1311	0.1082	0.1783	0.2384	0.3205	0.3169	0.2447	0.1959	0.1051	0.1237	0.1585	0.2516	0.3210	0.2991	0.2613	0.2175	0.1220	0.1000	0.1806	0.2377	0.3260	0.3072	0.2800	0.2015	0.0869	0.0973	0.1591	0.2699	0.3599
2.8083333333	02:48:30	0.2082	0.2474	0.1937	0.1300	0.1245	0.1904	0.2379	0.2925	0.2688	0.2488	0.2088	0.1573	0.0905	0.1742	0.2253	0.2937	0.3058	0.2513	0.1949	0.1309	0.1095	0.1775	0.2399	0.3228	0.3192	0.2444	0.1962	0.1053	0.1246	0.1609	0.2524	0.3215	0.3005	0.2615	0.2180	0.1228	0.1016	0.1827	0.2374	0.3276	0.3094	0.2819	0.2017	0.0869	0.0979	0.1581	0.2714	0.3614
2.8258333333	02:49:33	0.2091	0.2483	0.1960	0.1315	0.1250	0.1907	0.2386	0.2917	0.2689	0.2486	0.2093	0.1586	0.0906	0.1763	0.2262	0.2932	0.3059	0.2503	0.1959	0.1315	0.1092	0.1801	0.2415	0.3246	0.3173	0.2447	0.1975	0.1049	0.1255	0.1601	0.2526	0.3240	0.3006	0.2612	0.2173	0.1229	0.1007	0.1848	0.2385	0.3279	0.3112	0.2832	0.2040	0.0878	0.0993	0.1591	0.2732	0.3636
2.8433333333	02:50:36	0.2098	0.2499	0.1942	0.1306	0.1253	0.1932	0.2396	0.2938	0.2710	0.2499	0.2087	0.1578	0.0928	0.1775	0.2268	0.2937	0.3080	0.2515	0.1951	0.1326	0.1105	0.1802	0.2430	0.3243	0.3190	0.2477	0.1989	0.1052	0.1264	0.1624	0.2536	0.3236	0.3015	0.2624	0.2188	0.1231	0.1023	0.1849	0.2411	0.3304	0.3110	0.2843	0.2044	0.0880	0.1008	0.1595	0.2734	0.3622
2.8608333333	02:51:39	0.2099	0.2488	0.1943	0.1307	0.1261	0.1928	0.2393	0.2926	0.2711	0.2500	0.2086	0.1579	0.0935	0.1772	0.2268	0.2935	0.3086	0.2536	0.1947	0.1338	0.1117	0.1827	0.2438	0.3250	0.3198	0.2484	0.2004	0.1049	0.1263	0.1632	0.2549	0.3260	0.3017	0.2626	0.2178	0.1242	0.1037	0.1858	0.2401	0.3309	0.3121	0.2854	0.2058	0.0885	0.1013	0.1608	0.2746	0.3633
2.8786111111	02:52:43	0.2120	0.2486	0.1944	0.1323	0.1270	0.1927	0.2397	0.2940	0.2693	0.2503	0.2083	0.1589	0.0929	0.1777	0.2291	0.2949	0.3100	0.2535	0.1977	0.1334	0.1130	0.1842	0.2436	0.3255	0.3217	0.2484	0.2005	0.1055	0.1261	0.1634	0.2557	0.3255	0.3012	0.2643	0.2191	0.1244	0.1036	0.1880	0.2424	0.3294	0.3124	0.2846	0.2062	0.0887	0.1022	0.1612	0.2771	0.3643
2.8961111111	02:53:46	0.2110	0.2491	0.1948	0.1337	0.1273	0.1958	0.2421	0.2942	0.2691	0.2508	0.2097	0.1584	0.0942	0.1804	0.2298	0.2968	0.3091	0.2553	0.1980	0.1355	0.1123	0.1851	0.2466	0.3273	0.3236	0.2508	0.2002	0.1062	0.1273	0.1643	0.2570	0.3284	0.3025	0.2651	0.2200	0.1240	0.1051	0.1867	0.2421	0.3323	0.3147	0.2876	0.2073	0.0890	0.1014	0.1616	0.2766	0.3661
2.9136111111	02:54:49	0.2125	0.2516	0.1946	0.1344	0.1280	0.1939	0.2418	0.2939	0.2699	0.2519	0.2083	0.1594	0.0951	0.1793	0.2297	0.2962	0.3094	0.2565	0.1975	0.1347	0.1134	0.1850	0.2461	0.3269	0.3230	0.2513	0.2030	0.1068	0.1281	0.1653	0.2565	0.3286	0.3026	0.2651	0.2209	0.1246	0.1059	0.1878	0.2435	0.3317	0.3159	0.2866	0.2086	0.0896	0.1046	0.1631	0.2789	0.3679
2.9313888889	02:55:53	0.2141	0.2500	0.1942	0.1344	0.1276	0.1976	0.2418	0.2939	0.2730	0.2519	0.2095	0.1602	0.0951	0.1813	0.2306	0.2974	0.3117	0.2582	0.1988	0.1350	0.1138	0.1865	0.2458	0.3284	0.3236	0.2534	0.2034	0.1051	0.1281	0.1667	0.2591	0.3297	0.3047	0.2662	0.2215	0.1256	0.1079	0.1903	0.2443	0.3339	0.3149	0.2882	0.2087	0.0918	0.1040	0.1643	0.2788	0.3669
2.9488888889	02:56:56	0.2137	0.2525	0.1955	0.1360	0.1295	0.1968	0.2443	0.2951	0.2722	0.2529	0.2105	0.1613	0.0961	0.1828	0.2334	0.2999	0.3124	0.2586	0.1992	0.1351	0.1156	0.1891	0.2459	0.3305	0.3229	0.2538	0.2036	0.1060	0.1292	0.1677	0.2593	0.3310	0.3051	0.2671	0.2202	0.1244	0.1065	0.1899	0.2459	0.3329	0.3164	0.2879	0.2098	0.0912	0.1062	0.1648	0.2801	0.3713
2.9663888889	02:57:59	0.2153	0.2525	0.1975	0.1363	0.1289	0.1975	0.2452	0.2956	0.2724	0.2536	0.2120	0.1609	0.0970	0.1821	0.2345	0.2994	0.3124	0.2591	0.2006	0.1348	0.1149	0.1904	0.2477	0.3306	0.3239	0.2549	0.2059	0.1064	0.1294	0.1681	0.2613	0.3309	0.3053	0.2682	0.2207	0.1255	0.1077	0.1906	0.2469	0.3343	0.3178	0.2890	0.2109	0.0906	0.1065	0.1659	0.2830	0.3692
2.9838888889	02:59:02	0.2163	0.2522	0.1979	0.1361	0.1314	0.1987	0.2445	0.2957	0.2721	0.2551	0.2109	0.1611	0.0982	0.1835	0.2335	0.2992	0.3158	0.2612	0.2023	0.1363	0.1151	0.1918	0.2503	0.3320	0.3253	0.2544	0.2058	0.1074	0.1292	0.1695	0.2613	0.3328	0.3075	0.2678	0.2229	0.1264	0.1096	0.1912	0.2476	0.3369	0.3192	0.2896	0.2122	0.0911	0.1076	0.1669	0.2830	0.3716
3.0016666667	03:00:06	0.2167	0.2544	0.1998	0.1365	0.1314	0.2016	0.2443	0.2994	0.2733	0.2568	0.2086	0.1625	0.0983	0.1847	0.2339	0.2997	0.3162	0.2597	0.2016	0.1364	0.1181	0.1939	0.2516	0.3339	0.3265	0.2551	0.2061	0.1080	0.1308	0.1700	0.2625	0.3346	0.3076	0.2684	0.2223	0.1258	0.1088	0.1944	0.2493	0.3378	0.3189	0.2929	0.2131	0.0925	0.1084	0.1658	0.2824	0.3720
3.0191666667	03:01:09	0.2183	0.2539	0.2002	0.1381	0.1319	0.2018	0.2451	0.2980	0.2724	0.2546	0.2077	0.1636	0.1006	0.1854	0.2355	0.3001	0.3135	0.2627	0.2043	0.1361	0.1182	0.1967	0.2504	0.3358	0.3247	0.2557	0.2081	0.1082	0.1315	0.1702	0.2631	0.3350	0.3085	0.2677	0.2233	0.1262	0.1108	0.1944	0.2496	0.3382	0.3212	0.2924	0.2138	0.0923	0.1083	0.1663	0.2854	0.3730
3.0366666667	03:02:12	0.2187	0.2514	0.2001	0.1374	0.1318	0.2018	0.2462	0.3015	0.2744	0.2535	0.2077	0.1636	0.1004	0.1860	0.2355	0.3024	0.3163	0.2637	0.2043	0.1383	0.1179	0.1962	0.2507	0.3362	0.3302	0.2560	0.2093	0.1076	0.1317	0.1710	0.2649	0.3337	0.3114	0.2679	0.2258	0.1273	0.1125	0.1935	0.2507	0.3392	0.3233	0.2949	0.2150	0.0917	0.1103	0.1672	0.2846	0.3757
3.0544444444	03:03:16	0.2199	0.2542	0.2007	0.1391	0.1335	0.2030	0.2475	0.3000	0.2762	0.2565	0.2089	0.1634	0.1018	0.1874	0.2383	0.3033	0.3177	0.2652	0.2050	0.1379	0.1189	0.1967	0.2520	0.3382	0.3285	0.2574	0.2097	0.1080	0.1315	0.1727	0.2658	0.3352	0.3096	0.2676	0.2267	0.1281	0.1130	0.1956	0.2521	0.3400	0.3227	0.2940	0.2154	0.0920	0.1116	0.1688	0.2867	0.3762
3.0719444444	03:04:19	0.2196	0.2558	0.2009	0.1401	0.1329	0.2040	0.2487	0.3018	0.2758	0.2569	0.2085	0.1647	0.1009	0.1888	0.2384	0.3044	0.3199	0.2645	0.2059	0.1381	0.1199	0.1926	0.2533	0.3369	0.3287	0.2593	0.2116	0.1076	0.1326	0.1733	0.2677	0.3382	0.3105	0.2668	0.2274	0.1283	0.1143	0.1952	0.2515	0.3425	0.3235	0.2949	0.2171	0.0929	0.1128	0.1682	0.2881	0.3767
3.0894444444	03:05:22	0.2209	0.2544	0.2026	0.1407	0.1336	0.2055	0.2486	0.3012	0.2758	0.2588	0.2092	0.1646	0.1013	0.1897	0.2398	0.3049	0.3187	0.2676	0.2083	0.1396	0.1213	0.1942	0.2556	0.3400	0.3296	0.2592	0.2142	0.1081	0.1353	0.1732	0.2673	0.3390	0.3123	0.2707	0.2278	0.1281	0.1156	0.1964	0.2534	0.3426	0.3256	0.2980	0.2189	0.0927	0.1139	0.1692	0.2894	0.3801
3.1069444444	03:06:25	0.2238	0.2549	0.2026	0.1410	0.1335	0.2056	0.2486	0.3032	0.2781	0.2615	0.2102	0.1647	0.1043	0.1927	0.2420	0.3059	0.3191	0.2664	0.2082	0.1397	0.1221	0.1944	0.2567	0.3399	0.3322	0.2597	0.2147	0.1087	0.1342	0.1744	0.2698	0.3401	0.3119	0.2698	0.2290	0.1290	0.1155	0.1990	0.2556	0.3436	0.3260	0.2981	0.2197	0.0941	0.1146	0.1710	0.2903	0.3824
3.1247222222	03:07:29	0.2231	0.2563	0.2015	0.1424	0.1347	0.2076	0.2502	0.3052	0.2790	0.2614	0.2099	0.1649	0.1034	0.1919	0.2425	0.3047	0.3208	0.2673	0.2105	0.1407	0.1227	0.1947	0.2564	0.3418	0.3337	0.2621	0.2149	0.1094	0.1344	0.1761	0.2714	0.3418	0.3145	0.2717	0.2294	0.1294	0.1168	0.2003	0.2555	0.3462	0.3272	0.2989	0.2209	0.0948	0.1155	0.1726	0.2897	0.3815
3.1422222222	03:08:32	0.2241	0.2574	0.2023	0.1427	0.1351	0.2071	0.2520	0.3048	0.2790	0.2623	0.2103	0.1672	0.1041	0.1932	0.2447	0.3080	0.3220	0.2703	0.2095	0.1401	0.1233	0.1975	0.2577	0.3426	0.3347	0.2624	0.2152	0.1108	0.1374	0.1762	0.2713	0.3418	0.3152	0.2720	0.2298	0.1302	0.1175	0.2000	0.2566	0.3460	0.3282	0.2991	0.2222	0.0950	0.1171	0.1736	0.2939	0.3831
3.1597222222	03:09:35	0.2249	0.2588	0.2024	0.1428	0.1363	0.2094	0.2546	0.3075	0.2781	0.2645	0.2072	0.1684	0.1061	0.1946	0.2460	0.3084	0.3228	0.2709	0.2117	0.1414	0.1247	0.1982	0.2573	0.3438	0.3338	0.2639	0.2174	0.1103	0.1368	0.1778	0.2732	0.3437	0.3181	0.2733	0.2299	0.1304	0.1183	0.2017	0.2584	0.3472	0.3298	0.3014	0.2229	0.0938	0.1183	0.1731	0.2933	0.3854
3.1775000000	03:10:39	0.2269	0.2584	0.2001	0.1440	0.1364	0.2100	0.2542	0.3079	0.2802	0.2633	0.2101	0.1684	0.1061	0.1960	0.2465	0.3114	0.3238	0.2708	0.2132	0.1420	0.1252	0.1990	0.2594	0.3464	0.3359	0.2658	0.2175	0.1102	0.1387	0.1784	0.2749	0.3443	0.3171	0.2727	0.2318	0.1310	0.1203	0.2022	0.2597	0.3489	0.3314	0.3027	0.2244	0.0962	0.1194	0.1721	0.2957	0.3865
3.1950000000	03:11:42	0.2279	0.2588	0.2003	0.1465	0.1374	0.2119	0.2547	0.3092	0.2812	0.2669	0.2101	0.1697	0.1067	0.1964	0.2465	0.3130	0.3245	0.2722	0.2123	0.1431	0.1278	0.2003	0.2602	0.3467	0.3375	0.2677	0.2184	0.1120	0.1382	0.1805	0.2736	0.3478	0.3180	0.2757	0.2324	0.1327	0.1211	0.2015	0.2607	0.3510	0.3336	0.3035	0.2247	0.0958	0.1204	0.1746	0.2954	0.3894
3.2125000000	03:12:45	0.2284	0.2586	0.2015	0.1434	0.1379	0.2112	0.2539	0.3103	0.2803	0.2675	0.2112	0.1693	0.1088	0.1979	0.2476	0.3129	0.3256	0.2752	0.2136	0.1422	0.1288	0.2019	0.2621	0.3475	0.3392	0.2667	0.2181	0.1124	0.1396	0.1791	0.2748	0.3478	0.3205	0.2759	0.2334	0.1321	0.1206	0.2039	0.2626	0.3513	0.3344	0.3067	0.2255	0.0967	0.1204	0.1756	0.2968	0.3900
3.2302777778	03:13:49	0.2299	0.2595	0.2031	0.1436	0.1384	0.2139	0.2568	0.3122	0.2824	0.2683	0.2115	0.1690	0.1084	0.2000	0.2498	0.3119	0.3265	0.2749	0.2157	0.1433	0.1280	0.2021	0.2627	0.3510	0.3410	0.2691	0.2212	0.1132	0.1406	0.1822	0.2778	0.3503	0.3193	0.2771	0.2334	0.1334	0.1222	0.2048	0.2642	0.3536	0.3360	0.3053	0.2300	0.0969	0.1216	0.1761	0.2996	0.3917
3.2477777778	03:14:52	0.2298	0.2629	0.2052	0.1444	0.1401	0.2142	0.2576	0.3144	0.2830	0.2706	0.2127	0.1720	0.1095	0.2010	0.2515	0.3143	0.3259	0.2770	0.2174	0.1449	0.1306	0.2037	0.2635	0.3532	0.3409	0.2700	0.2218	0.1117	0.1401	0.1808	0.2775	0.3501	0.3211	0.2774	0.2355	0.1343	0.1238	0.2044	0.2635	0.3535	0.3392	0.3062	0.2287	0.0983	0.1230	0.1764	0.3008	0.3926
3.2655555556	03:15:56	0.2312	0.2619	0.2062	0.1456	0.1395	0.2164	0.2585	0.3148	0.2842	0.2715	0.2140	0.1714	0.1100	0.2024	0.2517	0.3168	0.3296	0.2800	0.2182	0.1454	0.1312	0.2047	0.2656	0.3522	0.3420	0.2694	0.2232	0.1117	0.1406	0.1825	0.2790	0.3529	0.3247	0.2797	0.2365	0.1338	0.1248	0.2062	0.2660	0.3552	0.3393	0.3104	0.2303	0.0994	0.1245	0.1776	0.3010	0.3947
3.2830555556	03:16:59	0.2306	0.2633	0.2076	0.1461	0.1414	0.2182	0.2600	0.3174	0.2854	0.2733	0.2152	0.1731	0.1102	0.2028	0.2520	0.3152	0.3308	0.2794	0.2180	0.1468	0.1320	0.2067	0.2649	0.3541	0.3439	0.2727	0.2238	0.1122	0.1418	0.1833	0.2801	0.3532	0.3235	0.2802	0.2376	0.1345	0.1251	0.2095	0.2673	0.3575	0.3415	0.3093	0.2327	0.1007	0.1248	0.1776	0.3028	0.3971
3.3005555556	03:18:02	0.2330	0.2660	0.2081	0.1469	0.1417	0.2180	0.2599	0.3170	0.2873	0.2744	0.2166	0.1728	0.1122	0.2042	0.2533	0.3154	0.3313	0.2816	0.2199	0.1463	0.1328	0.2073	0.2673	0.3536	0.3454	0.2756	0.2259	0.1134	0.1419	0.1844	0.2822	0.3538	0.3262	0.2816	0.2373	0.1359	0.1252	0.2082	0.2697	0.3587	0.3427	0.3092	0.2331	0.0998	0.1255	0.1791	0.3037	0.3971
3.3183333333	03:19:06	0.2337	0.2663	0.2097	0.1455	0.1437	0.2194	0.2595	0.3184	0.2895	0.2742	0.2169	0.1728	0.1134	0.2058	0.2547	0.3179	0.3319	0.2819	0.2202	0.1465	0.1340	0.2078	0.2676	0.3548	0.3468	0.2758	0.2264	0.1129	0.1433	0.1860	0.2846	0.3551	0.3264	0.2829	0.2390	0.1346	0.1273	0.2038	0.2692	0.3615	0.3436	0.3116	0.2350	0.1006	0.1280	0.1807	0.3066	0.3990
3.3358333333	03:20:09	0.2360	0.2662	0.2116	0.1472	0.1429	0.2189	0.2606	0.3207	0.2874	0.2764	0.2188	0.1744	0.1149	0.2059	0.2571	0.3171	0.3330	0.2831	0.2214	0.1480	0.1355	0.2102	0.2679	0.3555	0.3475	0.2772	0.2266	0.1129	0.1451	0.1857	0.2836	0.3567	0.3282	0.2842	0.2402	0.1363	0.1288	0.2050	0.2710	0.3608	0.3466	0.3156	0.2362	0.1026	0.1286	0.1824	0.3062	0.4019
3.3536111111	03:21:13	0.2351	0.2678	0.2152	0.1479	0.1442	0.2211	0.2628	0.3209	0.2909	0.2774	0.2202	0.1752	0.1162	0.2079	0.2585	0.3180	0.3355	0.2848	0.2221	0.1485	0.1364	0.2120	0.2708	0.3576	0.3493	0.2761	0.2293	0.1132	0.1447	0.1871	0.2855	0.3575	0.3300	0.2863	0.2408	0.1356	0.1286	0.2062	0.2718	0.3619	0.3492	0.3147	0.2355	0.1042	0.1290	0.1829	0.3074	0.4015
3.3711111111	03:22:16	0.2379	0.2696	0.2130	0.1496	0.1452	0.2225	0.2608	0.3242	0.2907	0.2796	0.2222	0.1755	0.1162	0.2085	0.2601	0.3222	0.3371	0.2847	0.2240	0.1503	0.1382	0.2123	0.2709	0.3572	0.3511	0.2795	0.2304	0.1120	0.1456	0.1876	0.2860	0.3618	0.3323	0.2857	0.2415	0.1369	0.1299	0.2077	0.2717	0.3650	0.3491	0.3148	0.2378	0.1041	0.1311	0.1843	0.3101	0.4048
3.3886111111	03:23:19	0.2397	0.2700	0.2154	0.1491	0.1467	0.2250	0.2609	0.3249	0.2935	0.2794	0.2225	0.1778	0.1171	0.2105	0.2612	0.3226	0.3375	0.2875	0.2243	0.1495	0.1378	0.2132	0.2720	0.3593	0.3519	0.2801	0.2314	0.1107	0.1467	0.1884	0.2886	0.3631	0.3323	0.2894	0.2415	0.1381	0.1298	0.2080	0.2747	0.3649	0.3508	0.3171	0.2398	0.1060	0.1311	0.1848	0.3115	0.4051
3.4063888889	03:24:23	0.2399	0.2726	0.2173	0.1488	0.1468	0.2236	0.2615	0.3286	0.2937	0.2813	0.2244	0.1774	0.1170	0.2099	0.2626	0.3230	0.3400	0.2898	0.2266	0.1503	0.1393	0.2146	0.2727	0.3620	0.3545	0.2818	0.2334	0.1116	0.1481	0.1893	0.2879	0.3632	0.3336	0.2889	0.2454	0.1374	0.1310	0.2094	0.2772	0.3655	0.3524	0.3195	0.2424	0.1059	0.1318	0.1852	0.3112	0.4071
3.4238888889	03:25:26	0.2419	0.2746	0.2196	0.1501	0.1476	0.2276	0.2628	0.3299	0.2935	0.2828	0.2245	0.1777	0.1187	0.2119	0.2617	0.3266	0.3396	0.2899	0.2268	0.1518	0.1403	0.2163	0.2740	0.3630	0.3563	0.2824	0.2350	0.1121	0.1487	0.1902	0.2904	0.3654	0.3357	0.2888	0.2455	0.1395	0.1330	0.2115	0.2774	0.3696	0.3548	0.3214	0.2427	0.1062	0.1343	0.1861	0.3147	0.4095
3.4416666667	03:26:30	0.2432	0.2751	0.2188	0.1490	0.1471	0.2292	0.2644	0.3299	0.2964	0.2836	0.2274	0.1779	0.1198	0.2132	0.2656	0.3276	0.3390	0.2910	0.2294	0.1515	0.1416	0.2162	0.2754	0.3650	0.3573	0.2834	0.2359	0.1116	0.1485	0.1919	0.2911	0.3660	0.3364	0.2918	0.2462	0.1382	0.1339	0.2125	0.2790	0.3708	0.3570	0.3214	0.2445	0.1071	0.1347	0.1877	0.3150	0.4121
3.4591666667	03:27:33	0.2435	0.2773	0.2213	0.1504	0.1486	0.2299	0.2637	0.3336	0.2963	0.2880	0.2286	0.1785	0.1211	0.2153	0.2677	0.3285	0.3428	0.2940	0.2308	0.1532	0.1430	0.2180	0.2765	0.3658	0.3580	0.2850	0.2376	0.1126	0.1497	0.1925	0.2921	0.3676	0.3384	0.2909	0.2468	0.1394	0.1362	0.2128	0.2797	0.3724	0.3564	0.3241	0.2438	0.1078	0.1367	0.1879	0.3161	0.4125
3.4766666667	03:28:36	0.2444	0.2754	0.2234	0.1522	0.1511	0.2291	0.2658	0.3341	0.2975	0.2875	0.2298	0.1796	0.1229	0.2153	0.2687	0.3285	0.3398	0.2944	0.2317	0.1531	0.1429	0.2187	0.2787	0.3667	0.3603	0.2881	0.2385	0.1121	0.1501	0.1943	0.2955	0.3698	0.3377	0.2936	0.2490	0.1404	0.1360	0.2148	0.2816	0.3748	0.3593	0.3253	0.2460	0.1084	0.1373	0.1891	0.3161	0.4151
3.4944444444	03:29:40	0.2461	0.2766	0.2240	0.1516	0.1511	0.2316	0.2669	0.3352	0.3001	0.2889	0.2302	0.1797	0.1236	0.2160	0.2692	0.3274	0.3428	0.2963	0.2315	0.1535	0.1436	0.2214	0.2803	0.3688	0.3620	0.2889	0.2398	0.1110	0.1513	0.1936	0.2958	0.3686	0.3407	0.2939	0.2494	0.1403	0.1364	0.2165	0.2847	0.3755	0.3604	0.3272	0.2467	0.1103	0.1386	0.1918	0.3185	0.4151
3.5119444444	03:30:43	0.2450	0.2782	0.2249	0.1504	0.1505	0.2338	0.2677	0.3395	0.3031	0.2906	0.2319	0.1814	0.1239	0.2175	0.2714	0.3295	0.3449	0.2985	0.2337	0.1547	0.1460	0.2212	0.2797	0.3692	0.3629	0.2918	0.2415	0.1124	0.1521	0.1951	0.2979	0.3721	0.3413	0.2954	0.2504	0.1407	0.1372	0.2174	0.2847	0.3763	0.3602	0.3277	0.2483	0.1103	0.1403	0.1917	0.3197	0.4194
3.5294444444	03:31:46	0.2495	0.2806	0.2277	0.1517	0.1524	0.2357	0.2696	0.3394	0.3034	0.2929	0.2328	0.1822	0.1240	0.2185	0.2728	0.3324	0.3460	0.2981	0.2356	0.1544	0.1470	0.2236	0.2826	0.3707	0.3640	0.2906	0.2427	0.1126	0.1533	0.1956	0.2983	0.3713	0.3433	0.2960	0.2525	0.1415	0.1398	0.2178	0.2867	0.3790	0.3628	0.3276	0.2493	0.1097	0.1421	0.1924	0.3215	0.4198
3.5472222222	03:32:50	0.2495	0.2812	0.2285	0.1521	0.1520	0.2362	0.2708	0.3405	0.3041	0.2942	0.2350	0.1828	0.1257	0.2203	0.2756	0.3344	0.3454	0.2998	0.2348	0.1551	0.1477	0.2246	0.2839	0.3731	0.3676	0.2911	0.2431	0.1123	0.1541	0.1980	0.3016	0.3753	0.3442	0.2990	0.2528	0.1413	0.1398	0.2206	0.2871	0.3789	0.3661	0.3303	0.2511	0.1123	0.1433	0.1930	0.3221	0.4217
3.5647222222	03:33:53	0.2505	0.2805	0.2299	0.1541	0.1538	0.2359	0.2714	0.3427	0.3053	0.2976	0.2372	0.1829	0.1269	0.2223	0.2757	0.3325	0.3475	0.3019	0.2374	0.1573	0.1480	0.2271	0.2839	0.3762	0.3693	0.2946	0.2459	0.1142	0.1541	0.1998	0.3020	0.3763	0.3465	0.2985	0.2531	0.1427	0.1415	0.2215	0.2896	0.3800	0.3671	0.3321	0.2525	0.1126	0.1436	0.1955	0.3225	0.4242
3.5825000000	03:34:57	0.2515	0.2834	0.2317	0.1540	0.1542	0.2385	0.2743	0.3442	0.3064	0.2976	0.2381	0.1831	0.1284	0.2240	0.2771	0.3351	0.3474	0.3038	0.2384	0.1572	0.1491	0.2267	0.2848	0.3783	0.3721	0.2964	0.2454	0.1138	0.1535	0.2007	0.3045	0.3783	0.3488	0.3008	0.2549	0.1444	0.1427	0.2223	0.2910	0.3831	0.3686	0.3339	0.2531	0.1138	0.1444	0.1971	0.3277	0.4256
3.6000000000	03:36:00	0.2523	0.2841	0.2325	0.1553	0.1558	0.2405	0.2734	0.3468	0.3071	0.2994	0.2390	0.1842	0.1293	0.2244	0.2801	0.3379	0.3506	0.3045	0.2405	0.1568	0.1509	0.2297	0.2869	0.3790	0.3738	0.2954	0.2465	0.1156	0.1558	0.2016	0.3046	0.3809	0.3474	0.3007	0.2553	0.1442	0.1439	0.2245	0.2921	0.3846	0.3695	0.3352	0.2567	0.1139	0.1441	0.1965	0.3258	0.4284
3.6177777778	03:37:04	0.2537	0.2838	0.2350	0.1558	0.1563	0.2411	0.2758	0.3478	0.3088	0.3015	0.2416	0.1859	0.1296	0.2257	0.2805	0.3362	0.3495	0.3066	0.2428	0.1582	0.1522	0.2298	0.2884	0.3799	0.3755	0.3001	0.2488	0.1167	0.1560	0.2018	0.3061	0.3797	0.3487	0.3031	0.2570	0.1456	0.1455	0.2252	0.2932	0.3879	0.3730	0.3358	0.2568	0.1148	0.1462	0.1982	0.3277	0.4301
3.6355555556	03:38:08	0.2547	0.2862	0.2354	0.1565	0.1574	0.2422	0.2755	0.3507	0.3095	0.3068	0.2404	0.1865	0.1311	0.2261	0.2807	0.3390	0.3498	0.3080	0.2431	0.1591	0.1526	0.2311	0.2907	0.3806	0.3753	0.3022	0.2503	0.1172	0.1572	0.2043	0.3071	0.3844	0.3533	0.3033	0.2580	0.1447	0.1467	0.2283	0.2953	0.3880	0.3730	0.3380	0.2581	0.1153	0.1478	0.1992	0.3289	0.4295
3.6530555556	03:39:11	0.2551	0.2868	0.2349	0.1574	0.1574	0.2422	0.2785	0.3523	0.3121	0.3070	0.2436	0.1874	0.1315	0.2279	0.2832	0.3414	0.3523	0.3090	0.2438	0.1587	0.1532	0.2342	0.2911	0.3825	0.3777	0.3022	0.2521	0.1179	0.1571	0.2046	0.3062	0.3831	0.3510	0.3044	0.2586	0.1455	0.1481	0.2281	0.2967	0.3887	0.3760	0.3401	0.2592	0.1168	0.1487	0.2011	0.3321	0.4337
3.6705555556	03:40:14	0.2574	0.2884	0.2361	0.1568	0.1581	0.2440	0.2797	0.3544	0.3139	0.3097	0.2443	0.1891	0.1321	0.2299	0.2848	0.3409	0.3538	0.3108	0.2442	0.1591	0.1558	0.2349	0.2922	0.3849	0.3797	0.3036	0.2542	0.1195	0.1584	0.2060	0.3095	0.3855	0.3533	0.3057	0.2589	0.1474	0.1476	0.2299	0.2974	0.3912	0.3782	0.3416	0.2611	0.1180	0.1502	0.2028	0.3315	0.4338
3.6883333333	03:41:18	0.2596	0.2884	0.2387	0.1572	0.1590	0.2457	0.2810	0.3563	0.3153	0.3105	0.2454	0.1883	0.1332	0.2309	0.2860	0.3448	0.3556	0.3135	0.2450	0.1597	0.1566	0.2360	0.2926	0.3834	0.3799	0.3043	0.2543	0.1188	0.1594	0.2072	0.3105	0.3873	0.3554	0.3065	0.2603	0.1470	0.1484	0.2319	0.3003	0.3913	0.3781	0.3425	0.2613	0.1178	0.1518	0.2017	0.3348	0.4355
3.7058333333	03:42:21	0.2609	0.2900	0.2401	0.1571	0.1604	0.2463	0.2822	0.3587	0.3154	0.3141	0.2482	0.1898	0.1349	0.2315	0.2873	0.3456	0.3547	0.3153	0.2477	0.1597	0.1564	0.2382	0.2950	0.3883	0.3814	0.3063	0.2559	0.1187	0.1590	0.2086	0.3121	0.3873	0.3561	0.3065	0.2625	0.1469	0.1493	0.2325	0.3001	0.3944	0.3816	0.3436	0.2622	0.1191	0.1529	0.2041	0.3361	0.4364
3.7236111111	03:43:25	0.2612	0.2901	0.2415	0.1578	0.1609	0.2477	0.2828	0.3584	0.3177	0.3147	0.2482	0.1906	0.1353	0.2344	0.2897	0.3451	0.3552	0.3169	0.2492	0.1602	0.1588	0.2382	0.2945	0.3889	0.3834	0.3086	0.2582	0.1203	0.1588	0.2075	0.3162	0.3887	0.3586	0.3094	0.2634	0.1493	0.1505	0.2340	0.3028	0.3962	0.3824	0.3464	0.2653	0.1195	0.1526	0.2049	0.3366	0.4394
3.7411111111	03:44:28	0.2630	0.2919	0.2423	0.1584	0.1619	0.2479	0.2845	0.3604	0.3184	0.3149	0.2485	0.1910	0.1363	0.2358	0.2928	0.3473	0.3587	0.3184	0.2510	0.1628	0.1598	0.2396	0.2976	0.3909	0.3857	0.3096	0.2585	0.1218	0.1603	0.2089	0.3146	0.3931	0.3581	0.3097	0.2638	0.1485	0.1517	0.2341	0.3070	0.3986	0.3839	0.3468	0.2659	0.1191	0.1506	0.2068	0.3390	0.4418
3.7588888889	03:45:32	0.2645	0.2924	0.2451	0.1591	0.1624	0.2508	0.2855	0.3620	0.3217	0.3196	0.2515	0.1921	0.1368	0.2360	0.2924	0.3463	0.3593	0.3201	0.2520	0.1627	0.1600	0.2419	0.2989	0.3927	0.3880	0.3111	0.2595	0.1221	0.1608	0.2113	0.3171	0.3935	0.3615	0.3105	0.2638	0.1494	0.1531	0.2377	0.3085	0.4012	0.3859	0.3482	0.2675	0.1214	0.1534	0.2072	0.3408	0.4416
3.7763888889	03:46:35	0.2667	0.2937	0.2449	0.1603	0.1634	0.2520	0.2867	0.3653	0.3202	0.3192	0.2519	0.1923	0.1393	0.2380	0.2935	0.3474	0.3592	0.3212	0.2531	0.1633	0.1605	0.2427	0.3003	0.3919	0.3879	0.3106	0.2614	0.1202	0.1604	0.2122	0.3186	0.3939	0.3614	0.3124	0.2665	0.1515	0.1546	0.2384	0.3109	0.4010	0.3853	0.3509	0.2684	0.1227	0.1536	0.2092	0.3417	0.4432
3.7941666667	03:47:39	0.2658	0.2938	0.2469	0.1598	0.1637	0.2546	0.2863	0.3673	0.3236	0.3208	0.2549	0.1935	0.1389	0.2386	0.2950	0.3493	0.3583	0.3208	0.2535	0.1644	0.1610	0.2438	0.3009	0.3974	0.3907	0.3121	0.2626	0.1213	0.1618	0.2123	0.3173	0.3964	0.3637	0.3137	0.2665	0.1521	0.1555	0.2384	0.3136	0.4029	0.3896	0.3517	0.2712	0.1224	0.1550	0.2084	0.3430	0.4462
3.8116666667	03:48:42	0.2661	0.2968	0.2471	0.1624	0.1646	0.2517	0.2877	0.3684	0.3248	0.3234	0.2555	0.1954	0.1413	0.2385	0.2941	0.3523	0.3598	0.3252	0.2560	0.1652	0.1630	0.2463	0.3020	0.3989	0.3906	0.3140	0.2647	0.1231	0.1636	0.2138	0.3213	0.3993	0.3632	0.3147	0.2681	0.1511	0.1566	0.2395	0.3145	0.4056	0.3919	0.3551	0.2715	0.1230	0.1560	0.2103	0.3442	0.4480
3.8294444444	03:49:46	0.2665	0.2960	0.2487	0.1624	0.1653	0.2547	0.2901	0.3701	0.3272	0.3231	0.2574	0.1944	0.1424	0.2403	0.2970	0.3533	0.3607	0.3253	0.2562	0.1650	0.1648	0.2455	0.3038	0.3998	0.3926	0.3156	0.2659	0.1228	0.1649	0.2158	0.3215	0.3991	0.3669	0.3151	0.2679	0.1521	0.1577	0.2404	0.3153	0.4064	0.3908	0.3549	0.2745	0.1241	0.1573	0.2134	0.3474	0.4501
3.8469444444	03:50:49	0.2723	0.2978	0.2501	0.1632	0.1672	0.2544	0.2900	0.3682	0.3278	0.3247	0.2586	0.1958	0.1429	0.2420	0.2974	0.3539	0.3610	0.3249	0.2575	0.1664	0.1654	0.2485	0.3045	0.4003	0.3970	0.3168	0.2670	0.1242	0.1651	0.2145	0.3234	0.4020	0.3671	0.3157	0.2701	0.1529	0.1585	0.2417	0.3179	0.4070	0.3933	0.3569	0.2755	0.1242	0.1584	0.2129	0.3493	0.4512
3.8647222222	03:51:53	0.2710	0.3007	0.2525	0.1635	0.1670	0.2559	0.2909	0.3731	0.3283	0.3268	0.2600	0.1966	0.1432	0.2426	0.2993	0.3546	0.3632	0.3281	0.2593	0.1663	0.1664	0.2503	0.3066	0.4040	0.3969	0.3187	0.2671	0.1252	0.1665	0.2172	0.3247	0.4035	0.3669	0.3170	0.2705	0.1532	0.1596	0.2429	0.3197	0.4102	0.3942	0.3591	0.2762	0.1244	0.1594	0.2130	0.3501	0.4542
3.8822222222	03:52:56	0.2725	0.3000	0.2533	0.1649	0.1688	0.2553	0.2918	0.3752	0.3314	0.3283	0.2614	0.1967	0.1439	0.2427	0.3020	0.3558	0.3666	0.3297	0.2596	0.1676	0.1676	0.2500	0.3072	0.4045	0.4006	0.3206	0.2708	0.1245	0.1684	0.2186	0.3269	0.4029	0.3694	0.3209	0.2718	0.1539	0.1611	0.2446	0.3201	0.4131	0.3957	0.3608	0.2782	0.1260	0.1603	0.2143	0.3522	0.4556
3.9000000000	03:54:00	0.2741	0.3019	0.2529	0.1657	0.1693	0.2589	0.2944	0.3743	0.3328	0.3295	0.2619	0.1982	0.1449	0.2448	0.3024	0.3560	0.3656	0.3310	0.2618	0.1681	0.1684	0.2518	0.3087	0.4073	0.3982	0.3203	0.2709	0.1262	0.1685	0.2194	0.3281	0.4053	0.3720	0.3209	0.2730	0.1548	0.1622	0.2466	0.3232	0.4141	0.3985	0.3613	0.2788	0.1278	0.1617	0.2154	0.3523	0.4571
3.9175000000	03:55:03	0.2737	0.3035	0.2557	0.1649	0.1694	0.2596	0.2927	0.3760	0.3349	0.3314	0.2647	0.1988	0.1464	0.2462	0.3049	0.3597	0.3673	0.3327	0.2639	0.1690	0.1684	0.2538	0.3091	0.4088	0.4031	0.3215	0.2723	0.1264	0.1687	0.2206	0.3292	0.4065	0.3725	0.3224	0.2727	0.1559	0.1626	0.2467	0.3243	0.4163	0.3996	0.3633	0.2798	0.1276	0.1628	0.2171	0.3540	0.4593
3.9352777778	03:56:07	0.2750	0.3055	0.2562	0.1662	0.1688	0.2588	0.2963	0.3775	0.3308	0.3329	0.2664	0.1996	0.1468	0.2463	0.3048	0.3588	0.3686	0.3335	0.2657	0.1697	0.1697	0.2564	0.3093	0.4083	0.4057	0.3235	0.2733	0.1262	0.1703	0.2210	0.3287	0.4083	0.3732	0.3230	0.2737	0.1567	0.1642	0.2474	0.3269	0.4181	0.4015	0.3641	0.2814	0.1289	0.1633	0.2174	0.3559	0.4616
3.9527777778	03:57:10	0.2754	0.3058	0.2566	0.1656	0.1714	0.2597	0.2974	0.3796	0.3281	0.3330	0.2652	0.1996	0.1481	0.2476	0.3065	0.3604	0.3705	0.3372	0.2660	0.1690	0.1697	0.2555	0.3124	0.4093	0.4047	0.3245	0.2756	0.1268	0.1695	0.2209	0.3309	0.4096	0.3756	0.3241	0.2753	0.1571	0.1666	0.2493	0.3267	0.4203	0.4021	0.3678	0.2818	0.1304	0.1635	0.2194	0.3572	0.4625
3.9705555556	03:58:14	0.2798	0.3106	0.2590	0.1681	0.1723	0.2608	0.2971	0.3805	0.3315	0.3366	0.2665	0.2013	0.1492	0.2502	0.3078	0.3611	0.3699	0.3371	0.2677	0.1705	0.1712	0.2574	0.3140	0.4110	0.4075	0.3259	0.2770	0.1276	0.1722	0.2223	0.3331	0.4122	0.3768	0.3260	0.2764	0.1562	0.1665	0.2499	0.3293	0.4196	0.4035	0.3672	0.2826	0.1303	0.1653	0.2203	0.3580	0.4654
3.9880555556	03:59:17	0.2797	0.3119	0.2613	0.1682	0.1730	0.2617	0.2998	0.3821	0.3321	0.3354	0.2686	0.2014	0.1493	0.2513	0.3102	0.3653	0.3721	0.3390	0.2693	0.1715	0.1718	0.2583	0.3163	0.4122	0.4076	0.3268	0.2787	0.1283	0.1728	0.2230	0.3343	0.4118	0.3780	0.3284	0.2784	0.1572	0.1681	0.2529	0.3308	0.4233	0.4044	0.3683	0.2845	0.1308	0.1657	0.2219	0.3598	0.4666
4.0058333333	04:00:21	0.2806	0.3112	0.2610	0.1691	0.1724	0.2637	0.2999	0.3839	0.3325	0.3364	0.2687	0.2025	0.1498	0.2508	0.3121	0.3648	0.3735	0.3408	0.2712	0.1720	0.1735	0.2591	0.3151	0.4139	0.4096	0.3282	0.2786	0.1290	0.1732	0.2239	0.3340	0.4131	0.3792	0.3284	0.2802	0.1578	0.1687	0.2525	0.3338	0.4254	0.4069	0.3696	0.2839	0.1327	0.1675	0.2221	0.3610	0.4685
4.0236111111	04:01:25	0.2824	0.3110	0.2624	0.1709	0.1753	0.2637	0.3005	0.3837	0.3361	0.3396	0.2709	0.2030	0.1515	0.2521	0.3152	0.3662	0.3761	0.3416	0.2719	0.1717	0.1736	0.2609	0.3169	0.4153	0.4101	0.3288	0.2805	0.1301	0.1739	0.2247	0.3360	0.4141	0.3806	0.3305	0.2806	0.1573	0.1690	0.2542	0.3340	0.4269	0.4095	0.3700	0.2864	0.1330	0.1684	0.2234	0.3635	0.4701
4.0411111111	04:02:28	0.2832	0.3127	0.2641	0.1715	0.1756	0.2658	0.3030	0.3864	0.3371	0.3406	0.2721	0.2042	0.1529	0.2537	0.3150	0.3664	0.3765	0.3425	0.2740	0.1734	0.1747	0.2633	0.3209	0.4167	0.4126	0.3312	0.2821	0.1292	0.1746	0.2275	0.3381	0.4162	0.3817	0.3311	0.2820	0.1581	0.1715	0.2554	0.3360	0.4266	0.4117	0.3725	0.2876	0.1345	0.1683	0.2242	0.3632	0.4718
4.0588888889	04:03:32	0.2839	0.3112	0.2656	0.1723	0.1759	0.2648	0.3044	0.3897	0.3395	0.3429	0.2735	0.2046	0.1532	0.2547	0.3160	0.3687	0.3765	0.3443	0.2742	0.1740	0.1741	0.2648	0.3201	0.4182	0.4146	0.3339	0.2840	0.1295	0.1752	0.2268	0.3386	0.4173	0.3839	0.3344	0.2833	0.1586	0.1719	0.2575	0.3376	0.4286	0.4118	0.3746	0.2880	0.1346	0.1694	0.2262	0.3657	0.4736
4.0766666667	04:04:36	0.2855	0.3154	0.2676	0.1731	0.1769	0.2663	0.3041	0.3902	0.3433	0.3439	0.2744	0.2038	0.1541	0.2547	0.3187	0.3714	0.3766	0.3464	0.2748	0.1742	0.1756	0.2652	0.3214	0.4183	0.4152	0.3344	0.2841	0.1317	0.1770	0.2279	0.3405	0.4195	0.3851	0.3341	0.2838	0.1607	0.1739	0.2583	0.3386	0.4319	0.4154	0.3778	0.2895	0.1356	0.1705	0.2266	0.3678	0.4754
4.0941666667	04:05:39	0.2865	0.3142	0.2677	0.1741	0.1773	0.2655	0.3061	0.3912	0.3432	0.3464	0.2758	0.2073	0.1536	0.2555	0.3204	0.3746	0.3776	0.3455	0.2767	0.1757	0.1782	0.2668	0.3227	0.4211	0.4187	0.3355	0.2865	0.1313	0.1765	0.2287	0.3404	0.4199	0.3855	0.3347	0.2844	0.1592	0.1735	0.2596	0.3404	0.4335	0.4158	0.3772	0.2902	0.1372	0.1717	0.2280	0.3701	0.4777
4.1119444444	04:06:43	0.2869	0.3175	0.2701	0.1745	0.1793	0.2669	0.3087	0.3929	0.3445	0.3496	0.2777	0.2052	0.1565	0.2580	0.3205	0.3745	0.3793	0.3471	0.2777	0.1752	0.1772	0.2675	0.3239	0.4232	0.4186	0.3381	0.2883	0.1327	0.1776	0.2301	0.3424	0.4208	0.3880	0.3363	0.2851	0.1610	0.1759	0.2601	0.3402	0.4345	0.4166	0.3774	0.2915	0.1379	0.1718	0.2278	0.3714	0.4776
4.1294444444	04:07:46	0.2895	0.3169	0.2719	0.1738	0.1805	0.2665	0.3091	0.3940	0.3449	0.3525	0.2793	0.2069	0.1565	0.2588	0.3213	0.3754	0.3818	0.3501	0.2797	0.1771	0.1779	0.2690	0.3250	0.4249	0.4199	0.3379	0.2885	0.1337	0.1787	0.2301	0.3435	0.4220	0.3883	0.3372	0.2853	0.1600	0.1766	0.2631	0.3450	0.4380	0.4183	0.3798	0.2917	0.1380	0.1741	0.2290	0.3717	0.4818
4.1472222222	04:08:50	0.2912	0.3190	0.2719	0.1747	0.1798	0.2650	0.3106	0.3941	0.3462	0.3535	0.2811	0.2083	0.1570	0.2598	0.3242	0.3756	0.3816	0.3505	0.2814	0.1759	0.1806	0.2704	0.3269	0.4275	0.4205	0.3411	0.2893	0.1331	0.1791	0.2288	0.3451	0.4249	0.3906	0.3382	0.2865	0.1623	0.1760	0.2627	0.3451	0.4373	0.4195	0.3813	0.2943	0.1408	0.1736	0.2295	0.3732	0.4825
4.1650000000	04:09:54	0.2912	0.3200	0.2741	0.1751	0.1815	0.2660	0.3100	0.3992	0.3489	0.3561	0.2806	0.2087	0.1586	0.2607	0.3259	0.3774	0.3827	0.3521	0.2819	0.1765	0.1802	0.2718	0.3282	0.4293	0.4238	0.3404	0.2919	0.1334	0.1801	0.2315	0.3455	0.4243	0.3896	0.3395	0.2880	0.1632	0.1787	0.2658	0.3474	0.4405	0.4197	0.3830	0.2959	0.1402	0.1749	0.2317	0.3759	0.4850
4.1825000000	04:10:57	0.2947	0.3194	0.2752	0.1766	0.1818	0.2671	0.3140	0.3992	0.3482	0.3557	0.2822	0.2090	0.1581	0.2620	0.3263	0.3790	0.3862	0.3515	0.2831	0.1780	0.1814	0.2722	0.3285	0.4295	0.4238	0.3424	0.2937	0.1325	0.1828	0.2325	0.3502	0.4264	0.3914	0.3415	0.2893	0.1616	0.1779	0.2652	0.3466	0.4420	0.4237	0.3835	0.2957	0.1405	0.1762	0.2314	0.3760	0.4865
4.2002777778	04:12:01	0.2928	0.3200	0.2765	0.1775	0.1830	0.2679	0.3134	0.3980	0.3516	0.3580	0.2820	0.2098	0.1583	0.2610	0.3274	0.3801	0.3895	0.3578	0.2853	0.1782	0.1821	0.2745	0.3306	0.4317	0.4260	0.3445	0.2936	0.1307	0.1819	0.2329	0.3483	0.4275	0.3918	0.3399	0.2888	0.1634	0.1797	0.2671	0.3488	0.4412	0.4227	0.3849	0.2986	0.1427	0.1756	0.2316	0.3784	0.4867
4.2177777778	04:13:04	0.2951	0.3200	0.2780	0.1767	0.1824	0.2679	0.3142	0.4016	0.3507	0.3589	0.2834	0.2117	0.1599	0.2654	0.3298	0.3823	0.3880	0.3558	0.2863	0.1778	0.1837	0.2748	0.3322	0.4317	0.4267	0.3444	0.2954	0.1311	0.1822	0.2352	0.3518	0.4299	0.3926	0.3437	0.2905	0.1620	0.1809	0.2682	0.3522	0.4464	0.4272	0.3864	0.2986	0.1441	0.1772	0.2349	0.3779	0.4906
4.2355555556	04:14:08	0.2956	0.3241	0.2791	0.1764	0.1834	0.2683	0.3168	0.4036	0.3532	0.3607	0.2847	0.2117	0.1616	0.2643	0.3305	0.3856	0.3896	0.3562	0.2868	0.1784	0.1836	0.2746	0.3337	0.4337	0.4273	0.3453	0.2976	0.1327	0.1838	0.2355	0.3523	0.4297	0.3964	0.3455	0.2904	0.1633	0.1820	0.2712	0.3519	0.4453	0.4273	0.3871	0.3009	0.1434	0.1792	0.2351	0.3801	0.4911
4.2533333333	04:15:12	0.2969	0.3215	0.2811	0.1758	0.1846	0.2694	0.3184	0.4045	0.3566	0.3623	0.2864	0.2136	0.1627	0.2653	0.3315	0.3859	0.3916	0.3599	0.2884	0.1771	0.1846	0.2760	0.3345	0.4341	0.4304	0.3475	0.2980	0.1325	0.1850	0.2363	0.3530	0.4312	0.3969	0.3461	0.2928	0.1646	0.1820	0.2707	0.3549	0.4493	0.4297	0.3879	0.3030	0.1447	0.1801	0.2362	0.3819	0.4924
4.2708333333	04:16:15	0.3001	0.3251	0.2827	0.1769	0.1856	0.2677	0.3184	0.4052	0.3562	0.3634	0.2882	0.2135	0.1632	0.2649	0.3332	0.3836	0.3911	0.3602	0.2909	0.1777	0.1860	0.2786	0.3354	0.4372	0.4320	0.3503	0.2977	0.1326	0.1850	0.2381	0.3543	0.4334	0.3976	0.3453	0.2917	0.1641	0.1826	0.2727	0.3568	0.4481	0.4305	0.3888	0.3030	0.1453	0.1807	0.2378	0.3828	0.4934
4.2886111111	04:17:19	0.3010	0.3262	0.2821	0.1791	0.1866	0.2682	0.3210	0.4073	0.3590	0.3668	0.2876	0.2144	0.1639	0.2662	0.3343	0.3856	0.3937	0.3624	0.2927	0.1774	0.1859	0.2791	0.3367	0.4378	0.4324	0.3498	0.3004	0.1340	0.1852	0.2376	0.3556	0.4339	0.3991	0.3485	0.2942	0.1657	0.1847	0.2742	0.3579	0.4494	0.4304	0.3919	0.3035	0.1461	0.1819	0.2383	0.3830	0.4947
4.3063888889	04:18:23	0.3022	0.3280	0.2846	0.1790	0.1859	0.2674	0.3226	0.4091	0.3607	0.3675	0.2894	0.2152	0.1651	0.2681	0.3367	0.3877	0.3918	0.3642	0.2926	0.1785	0.1884	0.2800	0.3385	0.4397	0.4326	0.3523	0.3018	0.1346	0.1864	0.2370	0.3563	0.4351	0.4011	0.3501	0.2964	0.1657	0.1863	0.2744	0.3569	0.4518	0.4322	0.3920	0.3059	0.1470	0.1825	0.2386	0.3853	0.4968
4.3238888889	04:19:26	0.3024	0.3269	0.2846	0.1800	0.1879	0.2675	0.3202	0.4089	0.3609	0.3687	0.2934	0.2150	0.1647	0.2683	0.3373	0.3882	0.3926	0.3631	0.2942	0.1794	0.1890	0.2812	0.3389	0.4441	0.4358	0.3523	0.3009	0.1347	0.1864	0.2397	0.3571	0.4379	0.4013	0.3495	0.2962	0.1657	0.1860	0.2763	0.3599	0.4536	0.4338	0.3928	0.3068	0.1490	0.1828	0.2405	0.3863	0.4982
4.3416666667	04:20:30	0.3037	0.3247	0.2855	0.1801	0.1876	0.2655	0.3228	0.4097	0.3609	0.3704	0.2934	0.2171	0.1674	0.2701	0.3385	0.3877	0.3966	0.3642	0.2950	0.1781	0.1898	0.2815	0.3415	0.4430	0.4352	0.3538	0.3031	0.1356	0.1878	0.2410	0.3585	0.4374	0.4030	0.3518	0.2988	0.1653	0.1873	0.2770	0.3619	0.4540	0.4374	0.3942	0.3092	0.1495	0.1856	0.2397	0.3878	0.5000
4.3594444444	04:21:34	0.3053	0.3274	0.2881	0.1811	0.1891	0.2673	0.3253	0.4131	0.3652	0.3726	0.2936	0.2155	0.1673	0.2704	0.3404	0.3892	0.3979	0.3668	0.2968	0.1792	0.1913	0.2840	0.3417	0.4447	0.4369	0.3557	0.3053	0.1365	0.1888	0.2402	0.3595	0.4384	0.4054	0.3521	0.2990	0.1665	0.1871	0.2792	0.3609	0.4572	0.4384	0.3962	0.3110	0.1494	0.1854	0.2424	0.3899	0.5008
4.3769444444	04:22:37	0.3062	0.3266	0.2889	0.1824	0.1906	0.2682	0.3268	0.4125	0.3662	0.3734	0.2942	0.2170	0.1680	0.2713	0.3422	0.3918	0.3980	0.3669	0.2969	0.1804	0.1897	0.2845	0.3431	0.4458	0.4388	0.3562	0.3070	0.1365	0.1891	0.2408	0.3601	0.4398	0.4054	0.3525	0.3006	0.1663	0.1886	0.2800	0.3621	0.4589	0.4383	0.3962	0.3122	0.1508	0.1858	0.2426	0.3909	0.5010
4.3947222222	04:23:41	0.3092	0.3272	0.2897	0.1831	0.1902	0.2700	0.3274	0.4144	0.3672	0.3745	0.2951	0.2176	0.1689	0.2711	0.3419	0.3933	0.3980	0.3680	0.2967	0.1830	0.1916	0.2856	0.3454	0.4480	0.4392	0.3570	0.3080	0.1382	0.1910	0.2420	0.3610	0.4418	0.4054	0.3538	0.3007	0.1670	0.1892	0.2817	0.3652	0.4592	0.4384	0.3987	0.3132	0.1520	0.1876	0.2428	0.3911	0.5034
4.4122222222	04:24:44	0.3089	0.3291	0.2905	0.1835	0.1904	0.2687	0.3287	0.4156	0.3692	0.3755	0.2978	0.2171	0.1685	0.2725	0.3427	0.3934	0.3976	0.3705	0.2989	0.1812	0.1929	0.2855	0.3468	0.4491	0.4411	0.3589	0.3098	0.1381	0.1922	0.2440	0.3618	0.4434	0.4076	0.3550	0.3019	0.1686	0.1903	0.2813	0.3660	0.4600	0.4412	0.3989	0.3136	0.1513	0.1882	0.2445	0.3950	0.5067
4.4300000000	04:25:48	0.3088	0.3310	0.2927	0.1831	0.1908	0.2707	0.3307	0.4165	0.3685	0.3772	0.2983	0.2195	0.1700	0.2729	0.3471	0.3958	0.3987	0.3710	0.2988	0.1813	0.1944	0.2882	0.3475	0.4490	0.4424	0.3615	0.3097	0.1377	0.1928	0.2435	0.3642	0.4435	0.4101	0.3579	0.3030	0.1674	0.1915	0.2851	0.3689	0.4632	0.4438	0.4026	0.3145	0.1529	0.1878	0.2454	0.3957	0.5078
4.4477777778	04:26:52	0.3117	0.3305	0.2928	0.1839	0.1911	0.2728	0.3287	0.4173	0.3695	0.3776	0.2997	0.2192	0.1693	0.2745	0.3459	0.3987	0.4012	0.3729	0.3020	0.1817	0.1946	0.2892	0.3465	0.4517	0.4417	0.3605	0.3112	0.1395	0.1934	0.2447	0.3650	0.4455	0.4107	0.3578	0.3045	0.1687	0.1919	0.2844	0.3697	0.4617	0.4438	0.4015	0.3148	0.1546	0.1901	0.2461	0.3966	0.5079
4.4652777778	04:27:55	0.3144	0.3310	0.2935	0.1865	0.1919	0.2720	0.3322	0.4197	0.3717	0.3812	0.3015	0.2203	0.1720	0.2757	0.3470	0.3984	0.4017	0.3731	0.3024	0.1823	0.1957	0.2900	0.3491	0.4522	0.4450	0.3636	0.3132	0.1392	0.1951	0.2466	0.3656	0.4466	0.4128	0.3583	0.3040	0.1686	0.1929	0.2867	0.3697	0.4652	0.4467	0.4029	0.3180	0.1541	0.1886	0.2477	0.3971	0.5083
4.4830555556	04:28:59	0.3147	0.3348	0.2945	0.1863	0.1940	0.2731	0.3327	0.4209	0.3736	0.3814	0.3026	0.2200	0.1733	0.2762	0.3484	0.4008	0.4010	0.3737	0.3036	0.1834	0.1973	0.2920	0.3510	0.4532	0.4440	0.3631	0.3143	0.1403	0.1952	0.2471	0.3675	0.4480	0.4135	0.3606	0.3053	0.1706	0.1941	0.2876	0.3723	0.4672	0.4459	0.4034	0.3191	0.1557	0.1882	0.2481	0.3986	0.5103
4.5008333333	04:30:03	0.3147	0.3333	0.2964	0.1877	0.1924	0.2736	0.3348	0.4210	0.3758	0.3831	0.3032	0.2208	0.1728	0.2761	0.3504	0.4013	0.4055	0.3742	0.3023	0.1826	0.1985	0.2916	0.3535	0.4548	0.4480	0.3646	0.3142	0.1414	0.1957	0.2486	0.3695	0.4499	0.4139	0.3603	0.3070	0.1697	0.1947	0.2889	0.3734	0.4676	0.4479	0.4046	0.3205	0.1557	0.1888	0.2486	0.3995	0.5112
4.5186111111	04:31:07	0.3165	0.3371	0.2967	0.1890	0.1930	0.2748	0.3355	0.4219	0.3754	0.3855	0.3038	0.2203	0.1725	0.2768	0.3509	0.4037	0.4048	0.3759	0.3043	0.1823	0.1984	0.2945	0.3535	0.4552	0.4478	0.3663	0.3153	0.1409	0.1971	0.2490	0.3689	0.4499	0.4152	0.3618	0.3065	0.1718	0.1957	0.2891	0.3748	0.4698	0.4490	0.4060	0.3205	0.1570	0.1915	0.2508	0.4009	0.5129
4.5361111111	04:32:10	0.3169	0.3351	0.2996	0.1894	0.1945	0.2757	0.3377	0.4237	0.3779	0.3858	0.3043	0.2227	0.1734	0.2783	0.3527	0.4049	0.4070	0.3762	0.3059	0.1836	0.1996	0.2952	0.3536	0.4574	0.4488	0.3694	0.3180	0.1428	0.1970	0.2491	0.3704	0.4531	0.4150	0.3643	0.3087	0.1709	0.1969	0.2920	0.3746	0.4707	0.4506	0.4083	0.3220	0.1572	0.1909	0.2521	0.4026	0.5130
4.5538888889	04:33:14	0.3186	0.3372	0.3001	0.1903	0.1960	0.2762	0.3367	0.4232	0.3788	0.3873	0.3066	0.2234	0.1742	0.2805	0.3521	0.4049	0.4067	0.3765	0.3063	0.1829	0.2005	0.2977	0.3561	0.4568	0.4521	0.3676	0.3198	0.1413	0.1988	0.2494	0.3714	0.4528	0.4188	0.3666	0.3085	0.1716	0.1977	0.2915	0.3767	0.4725	0.4511	0.4089	0.3222	0.1581	0.1923	0.2518	0.4045	0.5158
4.5716666667	04:34:18	0.3199	0.3366	0.3000	0.1903	0.1970	0.2787	0.3390	0.4250	0.3797	0.3899	0.3080	0.2252	0.1745	0.2790	0.3564	0.4066	0.4092	0.3785	0.3061	0.1819	0.2007	0.2975	0.3567	0.4564	0.4526	0.3707	0.3202	0.1408	0.1991	0.2509	0.3724	0.4552	0.4192	0.3649	0.3089	0.1738	0.1993	0.2929	0.3795	0.4733	0.4529	0.4112	0.3219	0.1582	0.1928	0.2525	0.4045	0.5164
4.5891666667	04:35:21	0.3216	0.3366	0.3018	0.1916	0.1970	0.2802	0.3398	0.4247	0.3788	0.3909	0.3099	0.2255	0.1769	0.2796	0.3568	0.4103	0.4094	0.3789	0.3053	0.1815	0.2026	0.2981	0.3591	0.4568	0.4518	0.3713	0.3198	0.1427	0.2002	0.2522	0.3742	0.4564	0.4181	0.3658	0.3107	0.1736	0.1993	0.2926	0.3797	0.4755	0.4537	0.4106	0.3233	0.1582	0.1928	0.2535	0.4072	0.5176
4.6069444444	04:36:25	0.3210	0.3405	0.3027	0.1914	0.1992	0.2783	0.3413	0.4261	0.3804	0.3915	0.3104	0.2258	0.1772	0.2815	0.3578	0.4114	0.4109	0.3795	0.3081	0.1806	0.2033	0.2998	0.3600	0.4603	0.4561	0.3730	0.3217	0.1422	0.2007	0.2525	0.3747	0.4559	0.4211	0.3670	0.3132	0.1740	0.2005	0.2954	0.3805	0.4765	0.4565	0.4116	0.3257	0.1606	0.1939	0.2539	0.4082	0.5191
4.6247222222	04:37:29	0.3220	0.3399	0.3046	0.1927	0.1994	0.2805	0.3432	0.4285	0.3824	0.3943	0.3118	0.2251	0.1777	0.2816	0.3597	0.4119	0.4110	0.3824	0.3091	0.1828	0.2052	0.2993	0.3591	0.4596	0.4549	0.3736	0.3226	0.1418	0.2026	0.2524	0.3750	0.4590	0.4207	0.3680	0.3141	0.1738	0.2018	0.2964	0.3805	0.4775	0.4584	0.4108	0.3267	0.1615	0.1937	0.2555	0.4100	0.5203
4.6425000000	04:38:33	0.3239	0.3402	0.3051	0.1927	0.1990	0.2819	0.3446	0.4283	0.3815	0.3954	0.3119	0.2273	0.1784	0.2823	0.3599	0.4142	0.4142	0.3825	0.3092	0.1822	0.2049	0.3019	0.3612	0.4610	0.4593	0.3756	0.3237	0.1417	0.2041	0.2540	0.3752	0.4589	0.4222	0.3691	0.3146	0.1744	0.2029	0.2971	0.3842	0.4781	0.4598	0.4127	0.3276	0.1605	0.1955	0.2551	0.4112	0.5222
4.6600000000	04:39:36	0.3259	0.3402	0.3074	0.1936	0.2001	0.2821	0.3452	0.4274	0.3845	0.3958	0.3134	0.2264	0.1789	0.2819	0.3596	0.4156	0.4164	0.3842	0.3102	0.1812	0.2064	0.3029	0.3600	0.4624	0.4586	0.3751	0.3254	0.1416	0.2043	0.2536	0.3775	0.4594	0.4247	0.3696	0.3156	0.1759	0.2032	0.2993	0.3826	0.4796	0.4595	0.4148	0.3277	0.1621	0.1972	0.2562	0.4129	0.5232
4.6777777778	04:40:40	0.3271	0.3440	0.3081	0.1937	0.2006	0.2852	0.3474	0.4301	0.3850	0.3955	0.3143	0.2277	0.1804	0.2832	0.3614	0.4152	0.4184	0.3844	0.3138	0.1804	0.2075	0.3033	0.3620	0.4631	0.4601	0.3752	0.3261	0.1407	0.2063	0.2558	0.3772	0.4607	0.4255	0.3719	0.3170	0.1769	0.2037	0.2998	0.3854	0.4813	0.4608	0.4155	0.3290	0.1616	0.1980	0.2567	0.4127	0.5246
4.6955555556	04:41:44	0.3272	0.3450	0.3085	0.1951	0.2013	0.2843	0.3469	0.4299	0.3868	0.3979	0.3163	0.2275	0.1812	0.2854	0.3618	0.4188	0.4167	0.3871	0.3125	0.1802	0.2077	0.3051	0.3642	0.4637	0.4614	0.3774	0.3281	0.1407	0.2059	0.2563	0.3808	0.4637	0.4282	0.3728	0.3182	0.1755	0.2045	0.3004	0.3843	0.4831	0.4624	0.4158	0.3305	0.1635	0.1987	0.2584	0.4141	0.5243
4.7133333333	04:42:48	0.3292	0.3446	0.3097	0.1953	0.2020	0.2854	0.3490	0.4322	0.3864	0.4013	0.3174	0.2280	0.1823	0.2844	0.3625	0.4181	0.4188	0.3861	0.3138	0.1782	0.2096	0.3057	0.3640	0.4673	0.4631	0.3799	0.3276	0.1389	0.2072	0.2571	0.3800	0.4624	0.4306	0.3733	0.3174	0.1784	0.2070	0.3016	0.3879	0.4834	0.4645	0.4184	0.3297	0.1632	0.1988	0.2591	0.4180	0.5271
4.7308333333	04:43:51	0.3286	0.3456	0.3096	0.1961	0.2023	0.2865	0.3514	0.4318	0.3891	0.4007	0.3182	0.2293	0.1832	0.2851	0.3660	0.4198	0.4205	0.3850	0.3126	0.1776	0.2094	0.3074	0.3665	0.4654	0.4635	0.3791	0.3301	0.1398	0.2071	0.2575	0.3825	0.4632	0.4300	0.3719	0.3180	0.1769	0.2058	0.3015	0.3892	0.4850	0.4632	0.4188	0.3326	0.1635	0.2011	0.2590	0.4183	0.5276
4.7486111111	04:44:55	0.3312	0.3466	0.3115	0.1974	0.2034	0.2892	0.3507	0.4340	0.3891	0.4030	0.3188	0.2294	0.1846	0.2861	0.3668	0.4220	0.4210	0.3881	0.3154	0.1774	0.2100	0.3081	0.3669	0.4672	0.4652	0.3820	0.3303	0.1399	0.2092	0.2589	0.3820	0.4667	0.4301	0.3754	0.3191	0.1775	0.2069	0.2982	0.3880	0.4876	0.4663	0.4210	0.3329	0.1649	0.2021	0.2587	0.4193	0.5291
4.7663888889	04:45:59	0.3279	0.3461	0.3114	0.1985	0.2040	0.2877	0.3522	0.4341	0.3890	0.4034	0.3218	0.2294	0.1845	0.2874	0.3681	0.4225	0.4211	0.3877	0.3159	0.1741	0.2098	0.3083	0.3675	0.4663	0.4640	0.3820	0.3309	0.1396	0.2088	0.2593	0.3823	0.4667	0.4331	0.3751	0.3214	0.1780	0.2086	0.2993	0.3909	0.4855	0.4658	0.4210	0.3342	0.1646	0.2024	0.2607	0.4196	0.5289
4.7841666667	04:47:03	0.3276	0.3468	0.3128	0.1993	0.2043	0.2897	0.3536	0.4359	0.3899	0.4063	0.3220	0.2311	0.1858	0.2870	0.3683	0.4232	0.4223	0.3913	0.3167	0.1734	0.2112	0.3094	0.3694	0.4683	0.4647	0.3834	0.3339	0.1386	0.2101	0.2585	0.3825	0.4691	0.4339	0.3765	0.3206	0.1792	0.2090	0.3003	0.3884	0.4887	0.4674	0.4235	0.3360	0.1657	0.2032	0.2611	0.4213	0.5310
4.8019444444	04:48:07	0.3301	0.3481	0.3136	0.2003	0.2055	0.2896	0.3554	0.4360	0.3943	0.4069	0.3228	0.2299	0.1879	0.2881	0.3710	0.4259	0.4244	0.3909	0.3176	0.1749	0.2129	0.3112	0.3694	0.4690	0.4672	0.3836	0.3319	0.1394	0.2099	0.2599	0.3838	0.4688	0.4331	0.3770	0.3227	0.1789	0.2097	0.3017	0.3923	0.4873	0.4704	0.4234	0.3353	0.1657	0.2032	0.2607	0.4225	0.5320
4.8197222222	04:49:11	0.3302	0.3507	0.3151	0.2012	0.2048	0.2906	0.3558	0.4373	0.3943	0.4076	0.3235	0.2314	0.1879	0.2872	0.3704	0.4259	0.4237	0.3912	0.3168	0.1727	0.2131	0.3147	0.3698	0.4705	0.4679	0.3840	0.3350	0.1396	0.2107	0.2605	0.3853	0.4718	0.4345	0.3782	0.3232	0.1783	0.2107	0.3029	0.3933	0.4907	0.4691	0.4248	0.3369	0.1671	0.2042	0.2628	0.4238	0.5340
4.8372222222	04:50:14	0.3301	0.3502	0.3171	0.2013	0.2060	0.2913	0.3580	0.4398	0.3954	0.4093	0.3247	0.2328	0.1886	0.2880	0.3711	0.4280	0.4237	0.3912	0.3183	0.1713	0.2123	0.3138	0.3711	0.4726	0.4671	0.3853	0.3359	0.1415	0.2123	0.2592	0.3849	0.4727	0.4361	0.3811	0.3227	0.1794	0.2116	0.3037	0.3941	0.4926	0.4735	0.4243	0.3387	0.1675	0.2059	0.2633	0.4243	0.5338
4.8550000000	04:51:18	0.3313	0.3522	0.3169	0.2020	0.2063	0.2917	0.3583	0.4393	0.3965	0.4105	0.3268	0.2320	0.1885	0.2907	0.3736	0.4318	0.4271	0.3923	0.3185	0.1704	0.2141	0.3151	0.3724	0.4724	0.4680	0.3865	0.3363	0.1413	0.2117	0.2593	0.3872	0.4718	0.4377	0.3815	0.3249	0.1793	0.2124	0.3050	0.3968	0.4923	0.4718	0.4256	0.3384	0.1678	0.2066	0.2626	0.4265	0.5371
4.8727777778	04:52:22	0.3331	0.3553	0.3173	0.2025	0.2075	0.2933	0.3604	0.4393	0.3961	0.4110	0.3262	0.2341	0.1900	0.2895	0.3733	0.4308	0.4263	0.3950	0.3208	0.1704	0.2146	0.3167	0.3739	0.4740	0.4708	0.3887	0.3371	0.1408	0.2142	0.2629	0.3873	0.4729	0.4381	0.3828	0.3246	0.1786	0.2120	0.3067	0.3967	0.4936	0.4746	0.4266	0.3389	0.1685	0.2069	0.2645	0.4281	0.5367
4.8905555556	04:53:26	0.3339	0.3545	0.3205	0.2040	0.2085	0.2945	0.3619	0.4421	0.3989	0.4110	0.3270	0.2338	0.1903	0.2900	0.3760	0.4323	0.4272	0.3954	0.3200	0.1722	0.2164	0.3155	0.3733	0.4741	0.4693	0.3903	0.3391	0.1414	0.2138	0.2638	0.3883	0.4715	0.4376	0.3826	0.3252	0.1796	0.2130	0.3076	0.3981	0.4952	0.4731	0.4284	0.3405	0.1696	0.2087	0.2665	0.4263	0.5373
4.9083333333	04:54:30	0.3352	0.3550	0.3207	0.2036	0.2088	0.2940	0.3615	0.4426	0.3983	0.4133	0.3274	0.2344	0.1906	0.2897	0.3771	0.4326	0.4273	0.3970	0.3217	0.1729	0.2170	0.3164	0.3765	0.4755	0.4722	0.3917	0.3383	0.1412	0.2145	0.2629	0.3899	0.4736	0.4395	0.3847	0.3253	0.1772	0.2139	0.3080	0.3998	0.4954	0.4751	0.4275	0.3418	0.1701	0.2086	0.2663	0.4287	0.5383
4.9261111111	04:55:34	0.3366	0.3562	0.3204	0.2051	0.2085	0.2957	0.3626	0.4420	0.3989	0.4137	0.3307	0.2340	0.1916	0.2923	0.3774	0.4317	0.4301	0.3985	0.3214	0.1717	0.2179	0.3186	0.3754	0.4769	0.4727	0.3931	0.3377	0.1427	0.2149	0.2636	0.3890	0.4758	0.4408	0.3833	0.3269	0.1765	0.2142	0.3092	0.3990	0.4972	0.4751	0.4285	0.3420	0.1715	0.2098	0.2671	0.4301	0.5404
4.9436111111	04:56:37	0.3369	0.3579	0.3224	0.2057	0.2088	0.2968	0.3630	0.4429	0.3999	0.4157	0.3315	0.2345	0.1934	0.2910	0.3785	0.4331	0.4312	0.3992	0.3227	0.1716	0.2184	0.3186	0.3768	0.4779	0.4734	0.3918	0.3412	0.1416	0.2161	0.2653	0.3885	0.4772	0.4409	0.3873	0.3280	0.1782	0.2147	0.3092	0.4002	0.4993	0.4771	0.4295	0.3435	0.1723	0.2104	0.2682	0.4317	0.5409
4.9613888889	04:57:41	0.3358	0.3589	0.3236	0.2068	0.2095	0.2983	0.3648	0.4449	0.4032	0.4146	0.3302	0.2333	0.1920	0.2926	0.3774	0.4367	0.4312	0.4005	0.3232	0.1720	0.2194	0.3193	0.3768	0.4763	0.4759	0.3956	0.3408	0.1422	0.2179	0.2637	0.3921	0.4768	0.4422	0.3862	0.3277	0.1754	0.2168	0.3109	0.4016	0.4990	0.4789	0.4291	0.3440	0.1716	0.2118	0.2695	0.4329	0.5423
4.9791666667	04:58:45	0.3384	0.3582	0.3231	0.2060	0.2101	0.2995	0.3667	0.4443	0.4044	0.4174	0.3340	0.2350	0.1943	0.2925	0.3790	0.4352	0.4321	0.4015	0.3250	0.1733	0.2202	0.3203	0.3795	0.4761	0.4764	0.3965	0.3420	0.1427	0.2183	0.2653	0.3921	0.4764	0.4445	0.3879	0.3276	0.1753	0.2170	0.3114	0.4014	0.5007	0.4797	0.4302	0.3430	0.1732	0.2125	0.2688	0.4331	0.5426
4.9969444444	04:59:49	0.3405	0.3603	0.3259	0.2070	0.2096	0.2993	0.3679	0.4453	0.4035	0.4176	0.3335	0.2357	0.1945	0.2921	0.3804	0.4348	0.4338	0.4028	0.3250	0.1726	0.2209	0.3221	0.3805	0.4801	0.4770	0.3965	0.3439	0.1412	0.2185	0.2660	0.3933	0.4791	0.4434	0.3878	0.3293	0.1766	0.2176	0.3122	0.4030	0.5019	0.4811	0.4321	0.3449	0.1742	0.2128	0.2686	0.4365	0.5425
5.0147222222	05:00:53	0.3405	0.3600	0.3261	0.2081	0.2112	0.2996	0.3691	0.4468	0.4048	0.4205	0.3339	0.2361	0.1959	0.2928	0.3832	0.4380	0.4352	0.4028	0.3273	0.1723	0.2218	0.3241	0.3790	0.4784	0.4807	0.3982	0.3443	0.1376	0.2188	0.2668	0.3927	0.4801	0.4447	0.3895	0.3300	0.1765	0.2183	0.3140	0.4058	0.5031	0.4838	0.4331	0.3460	0.1741	0.2146	0.2711	0.4363	0.5459
5.0325000000	05:01:57	0.3421	0.3623	0.3257	0.2072	0.2118	0.3005	0.3693	0.4481	0.4070	0.4201	0.3350	0.2367	0.1960	0.2936	0.3844	0.4381	0.4360	0.4053	0.3276	0.1717	0.2229	0.3239	0.3813	0.4810	0.4791	0.3996	0.3452	0.1384	0.2201	0.2684	0.3946	0.4813	0.4456	0.3887	0.3306	0.1768	0.2181	0.3138	0.4058	0.5051	0.4836	0.4332	0.3461	0.1747	0.2155	0.2692	0.4376	0.5473
5.0502777778	05:03:01	0.3424	0.3621	0.3273	0.2080	0.2116	0.3008	0.3696	0.4479	0.4058	0.4217	0.3376	0.2371	0.1976	0.2957	0.3835	0.4396	0.4374	0.4031	0.3283	0.1726	0.2234	0.3239	0.3811	0.4825	0.4807	0.3986	0.3459	0.1371	0.2211	0.2694	0.3958	0.4821	0.4472	0.3910	0.3328	0.1763	0.2206	0.3164	0.4069	0.5068	0.4853	0.4355	0.3478	0.1759	0.2154	0.2709	0.4380	0.5463
5.0680555556	05:04:05	0.3425	0.3622	0.3268	0.2093	0.2129	0.3032	0.3719	0.4510	0.4098	0.4219	0.3393	0.2383	0.1986	0.2956	0.3856	0.4428	0.4385	0.4072	0.3281	0.1717	0.2244	0.3255	0.3825	0.4817	0.4816	0.4019	0.3470	0.1372	0.2218	0.2684	0.3964	0.4809	0.4466	0.3932	0.3330	0.1778	0.2197	0.3163	0.4088	0.5094	0.4865	0.4353	0.3476	0.1772	0.2169	0.2721	0.4406	0.5500
5.0858333333	05:05:09	0.3449	0.3626	0.3288	0.2094	0.2146	0.3040	0.3727	0.4522	0.4080	0.4245	0.3388	0.2379	0.1979	0.2945	0.3836	0.4423	0.4360	0.4077	0.3293	0.1731	0.2244	0.3277	0.3828	0.4813	0.4825	0.4026	0.3474	0.1372	0.2224	0.2686	0.3968	0.4821	0.4478	0.3929	0.3347	0.1754	0.2211	0.3163	0.4104	0.5089	0.4872	0.4351	0.3489	0.1768	0.2166	0.2736	0.4400	0.5503
5.1036111111	05:06:13	0.3449	0.3646	0.3285	0.2100	0.2132	0.3039	0.3729	0.4517	0.4106	0.4252	0.3419	0.2385	0.1988	0.2963	0.3867	0.4422	0.4400	0.4088	0.3291	0.1736	0.2259	0.3282	0.3852	0.4826	0.4834	0.4037	0.3495	0.1370	0.2232	0.2712	0.3979	0.4832	0.4491	0.3938	0.3339	0.1756	0.2221	0.3193	0.4097	0.5115	0.4877	0.4375	0.3511	0.1791	0.2184	0.2745	0.4424	0.5519
5.1213888889	05:07:17	0.3453	0.3643	0.3292	0.2112	0.2153	0.3047	0.3743	0.4537	0.4118	0.4254	0.3408	0.2403	0.1992	0.2969	0.3873	0.4455	0.4400	0.4096	0.3290	0.1745	0.2263	0.3284	0.3847	0.4852	0.4840	0.4037	0.3506	0.1369	0.2232	0.2715	0.3984	0.4853	0.4501	0.3958	0.3350	0.1746	0.2224	0.3210	0.4109	0.5126	0.4886	0.4385	0.3511	0.1785	0.2195	0.2736	0.4427	0.5499
5.1391666667	05:08:21	0.3477	0.3679	0.3312	0.2114	0.2160	0.3055	0.3744	0.4560	0.4104	0.4272	0.3422	0.2394	0.1987	0.2968	0.3879	0.4449	0.4397	0.4084	0.3306	0.1749	0.2272	0.3301	0.3866	0.4854	0.4850	0.4047	0.3512	0.1385	0.2248	0.2714	0.3993	0.4838	0.4515	0.3965	0.3350	0.1733	0.2239	0.3210	0.4137	0.5147	0.4888	0.4386	0.3515	0.1796	0.2197	0.2746	0.4458	0.5527
5.1566666667	05:09:24	0.3471	0.3664	0.3315	0.2127	0.2164	0.3064	0.3755	0.4551	0.4128	0.4285	0.3433	0.2411	0.1995	0.2982	0.3889	0.4475	0.4415	0.4107	0.3316	0.1751	0.2281	0.3304	0.3888	0.4864	0.4847	0.4059	0.3526	0.1393	0.2251	0.2714	0.4010	0.4867	0.4526	0.3972	0.3344	0.1746	0.2249	0.3217	0.4130	0.5143	0.4929	0.4412	0.3526	0.1800	0.2207	0.2749	0.4466	0.5550
5.1744444444	05:10:28	0.3457	0.3701	0.3316	0.2130	0.2157	0.3083	0.3784	0.4562	0.4140	0.4298	0.3460	0.2401	0.2003	0.2978	0.3887	0.4463	0.4434	0.4133	0.3323	0.1755	0.2291	0.3309	0.3880	0.4858	0.4869	0.4063	0.3547	0.1406	0.2258	0.2730	0.4004	0.4863	0.4546	0.3983	0.3372	0.1740	0.2252	0.3236	0.4134	0.5139	0.4914	0.4410	0.3546	0.1813	0.2217	0.2758	0.4462	0.5552
5.1922222222	05:11:32	0.3502	0.3682	0.3337	0.2136	0.2180	0.3080	0.3790	0.4589	0.4147	0.4306	0.3453	0.2412	0.2025	0.2993	0.3897	0.4483	0.4441	0.4116	0.3332	0.1762	0.2291	0.3328	0.3906	0.4894	0.4872	0.4083	0.3548	0.1413	0.2260	0.2737	0.4029	0.4868	0.4557	0.3970	0.3361	0.1735	0.2266	0.3248	0.4138	0.5152	0.4925	0.4417	0.3539	0.1808	0.2233	0.2764	0.4470	0.5563
5.2100000000	05:12:36	0.3505	0.3689	0.3336	0.2134	0.2164	0.3094	0.3806	0.4578	0.4157	0.4323	0.3473	0.2423	0.2019	0.2984	0.3896	0.4504	0.4456	0.4140	0.3342	0.1759	0.2308	0.3323	0.3905	0.4886	0.4893	0.4093	0.3548	0.1416	0.2266	0.2734	0.4030	0.4875	0.4575	0.4003	0.3378	0.1767	0.2268	0.3254	0.4159	0.5190	0.4930	0.4427	0.3549	0.1824	0.2248	0.2790	0.4485	0.5554
5.2277777778	05:13:40	0.3510	0.3697	0.3360	0.2139	0.2178	0.3117	0.3816	0.4590	0.4186	0.4342	0.3480	0.2422	0.2024	0.2984	0.3894	0.4500	0.4461	0.4155	0.3348	0.1759	0.2307	0.3341	0.3909	0.4887	0.4902	0.4104	0.3562	0.1408	0.2277	0.2749	0.4042	0.4881	0.4554	0.3998	0.3380	0.1761	0.2271	0.3254	0.4167	0.5170	0.4941	0.4444	0.3565	0.1819	0.2244	0.2780	0.4514	0.5589
5.2455555556	05:14:44	0.3506	0.3717	0.3367	0.2156	0.2186	0.3123	0.3811	0.4595	0.4181	0.4337	0.3485	0.2430	0.2039	0.3000	0.3913	0.4527	0.4475	0.4156	0.3354	0.1758	0.2329	0.3352	0.3898	0.4897	0.4927	0.4098	0.3574	0.1421	0.2281	0.2751	0.4059	0.4894	0.4556	0.4031	0.3398	0.1750	0.2268	0.3267	0.4184	0.5205	0.4937	0.4454	0.3574	0.1830	0.2241	0.2802	0.4526	0.5601
5.2633333333	05:15:48	0.3521	0.3715	0.3370	0.2147	0.2187	0.3118	0.3822	0.4621	0.4181	0.4342	0.3509	0.2433	0.2040	0.3007	0.3912	0.4526	0.4475	0.4163	0.3368	0.1755	0.2337	0.3361	0.3931	0.4889	0.4904	0.4126	0.3585	0.1437	0.2309	0.2758	0.4069	0.4919	0.4578	0.4038	0.3395	0.1761	0.2300	0.3270	0.4190	0.5188	0.4966	0.4445	0.3580	0.1827	0.2255	0.2809	0.4525	0.5596
5.2811111111	05:16:52	0.3535	0.3726	0.3380	0.2147	0.2200	0.3130	0.3835	0.4645	0.4198	0.4373	0.3512	0.2436	0.2035	0.3013	0.3937	0.4534	0.4506	0.4165	0.3364	0.1737	0.2330	0.3374	0.3933	0.4915	0.4924	0.4127	0.3597	0.1426	0.2292	0.2749	0.4081	0.4913	0.4595	0.4041	0.3391	0.1733	0.2290	0.3293	0.4180	0.5222	0.4981	0.4459	0.3579	0.1840	0.2265	0.2816	0.4536	0.5632
5.2988888889	05:17:56	0.3536	0.3729	0.3402	0.2138	0.2192	0.3141	0.3846	0.4659	0.4203	0.4377	0.3527	0.2424	0.2052	0.3010	0.3956	0.4544	0.4519	0.4185	0.3385	0.1742	0.2339	0.3379	0.3944	0.4921	0.4934	0.4132	0.3621	0.1434	0.2313	0.2740	0.4084	0.4925	0.4599	0.4047	0.3390	0.1728	0.2300	0.3298	0.4209	0.5237	0.4974	0.4491	0.3586	0.1854	0.2280	0.2827	0.4555	0.5639
5.3166666667	05:19:00	0.3540	0.3746	0.3399	0.2142	0.2201	0.3148	0.3855	0.4667	0.4217	0.4394	0.3533	0.2445	0.2059	0.3008	0.3973	0.4528	0.4534	0.4187	0.3383	0.1745	0.2340	0.3377	0.3954	0.4940	0.4953	0.4165	0.3603	0.1441	0.2323	0.2739	0.4109	0.4937	0.4607	0.4068	0.3407	0.1695	0.2271	0.3300	0.4217	0.5247	0.5010	0.4500	0.3605	0.1851	0.2282	0.2830	0.4560	0.5630
5.3344444444	05:20:04	0.3561	0.3755	0.3422	0.2143	0.2211	0.3152	0.3876	0.4672	0.4212	0.4425	0.3535	0.2450	0.2060	0.3022	0.3974	0.4551	0.4560	0.4202	0.3378	0.1738	0.2361	0.3388	0.3953	0.4932	0.4951	0.4164	0.3630	0.1457	0.2320	0.2732	0.4104	0.4939	0.4623	0.4071	0.3419	0.1709	0.2286	0.3321	0.4206	0.5264	0.4991	0.4501	0.3605	0.1860	0.2296	0.2822	0.4578	0.5633
5.3522222222	05:21:08	0.3557	0.3765	0.3444	0.2154	0.2208	0.3172	0.3882	0.4692	0.4255	0.4404	0.3556	0.2454	0.2061	0.3034	0.3978	0.4559	0.4546	0.4206	0.3397	0.1751	0.2357	0.3398	0.3966	0.4960	0.4964	0.4174	0.3636	0.1446	0.2329	0.2736	0.4118	0.4951	0.4635	0.4088	0.3411	0.1706	0.2296	0.3330	0.4238	0.5280	0.5012	0.4505	0.3617	0.1859	0.2293	0.2838	0.4595	0.5649
5.3700000000	05:22:12	0.3573	0.3762	0.3436	0.2162	0.2210	0.3166	0.3900	0.4713	0.4247	0.4432	0.3557	0.2463	0.2078	0.3033	0.3979	0.4564	0.4593	0.4205	0.3402	0.1760	0.2374	0.3421	0.3973	0.4958	0.4974	0.4175	0.3633	0.1442	0.2324	0.2758	0.4134	0.4950	0.4640	0.4095	0.3421	0.1694	0.2303	0.3329	0.4242	0.5287	0.5017	0.4513	0.3632	0.1883	0.2310	0.2860	0.4602	0.5676
5.3877777778	05:23:16	0.3577	0.3780	0.3442	0.2148	0.2226	0.3193	0.3906	0.4699	0.4252	0.4433	0.3579	0.2466	0.2090	0.3033	0.3983	0.4586	0.4599	0.4240	0.3410	0.1757	0.2386	0.3402	0.3967	0.4951	0.4983	0.4209	0.3642	0.1447	0.2338	0.2750	0.4141	0.4963	0.4659	0.4113	0.3424	0.1699	0.2311	0.3327	0.4266	0.5308	0.5031	0.4502	0.3639	0.1891	0.2314	0.2856	0.4608	0.5681
5.4055555556	05:24:20	0.3589	0.3790	0.3459	0.2138	0.2231	0.3177	0.3902	0.4723	0.4260	0.4445	0.3579	0.2487	0.2091	0.3040	0.3999	0.4581	0.4595	0.4232	0.3414	0.1773	0.2378	0.3434	0.3973	0.4969	0.4995	0.4211	0.3663	0.1447	0.2344	0.2771	0.4153	0.4970	0.4671	0.4110	0.3429	0.1714	0.2325	0.3338	0.4274	0.5319	0.5053	0.4525	0.3662	0.1895	0.2331	0.2860	0.4639	0.5688
5.4233333333	05:25:24	0.3578	0.3774	0.3477	0.2143	0.2236	0.3176	0.3916	0.4733	0.4271	0.4464	0.3608	0.2488	0.2103	0.3046	0.4004	0.4588	0.4603	0.4245	0.3439	0.1761	0.2383	0.3452	0.3980	0.4973	0.4992	0.4213	0.3677	0.1476	0.2356	0.2775	0.4151	0.4984	0.4668	0.4126	0.3443	0.1708	0.2321	0.3350	0.4265	0.5329	0.5041	0.4556	0.3663	0.1893	0.2328	0.2877	0.4624	0.5704
5.4411111111	05:26:28	0.3592	0.3803	0.3478	0.2133	0.2234	0.3202	0.3931	0.4744	0.4291	0.4469	0.3600	0.2510	0.2098	0.3043	0.4005	0.4592	0.4600	0.4260	0.3423	0.1770	0.2393	0.3438	0.3991	0.4998	0.5006	0.4227	0.3691	0.1470	0.2361	0.2783	0.4169	0.4995	0.4681	0.4125	0.3453	0.1722	0.2336	0.3351	0.4282	0.5349	0.5060	0.4560	0.3679	0.1896	0.2348	0.2864	0.4653	0.5712
5.4588888889	05:27:32	0.3603	0.3815	0.3475	0.2131	0.2232	0.3201	0.3945	0.4764	0.4300	0.4467	0.3599	0.2497	0.2103	0.3053	0.4042	0.4611	0.4607	0.4273	0.3439	0.1762	0.2398	0.3455	0.4005	0.5000	0.5007	0.4237	0.3714	0.1474	0.2362	0.2786	0.4186	0.4997	0.4701	0.4150	0.3451	0.1724	0.2335	0.3360	0.4283	0.5352	0.5073	0.4574	0.3661	0.1916	0.2358	0.2857	0.4663	0.5713
5.4766666667	05:28:36	0.3586	0.3828	0.3501	0.2135	0.2230	0.3241	0.3946	0.4783	0.4318	0.4484	0.3625	0.2490	0.2118	0.3065	0.4045	0.4613	0.4646	0.4287	0.3447	0.1771	0.2409	0.3475	0.4006	0.4999	0.5018	0.4246	0.3706	0.1487	0.2359	0.2799	0.4181	0.5020	0.4713	0.4165	0.3462	0.1723	0.2331	0.3346	0.4311	0.5363	0.5093	0.4581	0.3690	0.1909	0.2373	0.2894	0.4672	0.5739
5.4944444444	05:29:40	0.3615	0.3834	0.3502	0.2117	0.2250	0.3231	0.3960	0.4786	0.4323	0.4487	0.3633	0.2515	0.2116	0.3069	0.4030	0.4635	0.4649	0.4273	0.3451	0.1766	0.2405	0.3464	0.4014	0.5036	0.5022	0.4260	0.3729	0.1497	0.2376	0.2784	0.4210	0.5025	0.4713	0.4144	0.3455	0.1742	0.2345	0.3320	0.4319	0.5386	0.5092	0.4598	0.3711	0.1926	0.2374	0.2870	0.4696	0.5726
5.5122222222	05:30:44	0.3606	0.3849	0.3520	0.2119	0.2252	0.3241	0.3976	0.4807	0.4324	0.4486	0.3638	0.2519	0.2127	0.3059	0.4055	0.4619	0.4674	0.4290	0.3478	0.1774	0.2408	0.3482	0.4029	0.5016	0.4998	0.4272	0.3724	0.1495	0.2381	0.2799	0.4202	0.5016	0.4735	0.4168	0.3468	0.1742	0.2354	0.3350	0.4325	0.5396	0.5094	0.4588	0.3716	0.1929	0.2371	0.2891	0.4691	0.5775
5.5300000000	05:31:48	0.3626	0.3866	0.3528	0.2106	0.2245	0.3259	0.3980	0.4794	0.4347	0.4510	0.3674	0.2519	0.2125	0.3068	0.4061	0.4656	0.4671	0.4285	0.3480	0.1770	0.2409	0.3491	0.4031	0.5030	0.5017	0.4277	0.3745	0.1497	0.2385	0.2801	0.4217	0.5058	0.4714	0.4166	0.3471	0.1745	0.2355	0.3348	0.4349	0.5397	0.5097	0.4597	0.3721	0.1931	0.2396	0.2893	0.4706	0.5766
5.5477777778	05:32:52	0.3631	0.3875	0.3527	0.2075	0.2272	0.3251	0.3987	0.4825	0.4345	0.4512	0.3668	0.2543	0.2138	0.3080	0.4082	0.4661	0.4681	0.4314	0.3483	0.1790	0.2420	0.3497	0.4036	0.5034	0.5052	0.4270	0.3753	0.1519	0.2384	0.2805	0.4227	0.5036	0.4735	0.4183	0.3478	0.1749	0.2352	0.3360	0.4346	0.5428	0.5129	0.4616	0.3728	0.1941	0.2381	0.2912	0.4713	0.5794
5.5658333333	05:33:57	0.3645	0.3889	0.3550	0.2057	0.2254	0.3269	0.4008	0.4805	0.4375	0.4537	0.3665	0.2549	0.2146	0.3091	0.4074	0.4674	0.4716	0.4309	0.3492	0.1786	0.2451	0.3500	0.4037	0.5064	0.5042	0.4279	0.3760	0.1521	0.2392	0.2806	0.4229	0.5048	0.4762	0.4212	0.3503	0.1758	0.2365	0.3357	0.4364	0.5442	0.5116	0.4616	0.3729	0.1951	0.2403	0.2907	0.4725	0.5805
5.5833333333	05:35:00	0.3656	0.3881	0.3544	0.2085	0.2270	0.3275	0.4004	0.4841	0.4395	0.4561	0.3681	0.2540	0.2152	0.3094	0.4080	0.4679	0.4714	0.4332	0.3498	0.1796	0.2459	0.3512	0.4048	0.5054	0.5059	0.4292	0.3770	0.1527	0.2386	0.2823	0.4256	0.5046	0.4771	0.4190	0.3498	0.1752	0.2367	0.3369	0.4375	0.5442	0.5131	0.4623	0.3739	0.1956	0.2414	0.2903	0.4722	0.5819
5.6013888889	05:36:05	0.3641	0.3895	0.3566	0.2096	0.2263	0.3279	0.4019	0.4845	0.4384	0.4559	0.3696	0.2563	0.2158	0.3092	0.4094	0.4669	0.4733	0.4342	0.3497	0.1777	0.2447	0.3509	0.4057	0.5066	0.5052	0.4293	0.3773	0.1539	0.2401	0.2839	0.4240	0.5055	0.4790	0.4216	0.3516	0.1761	0.2374	0.3374	0.4386	0.5478	0.5125	0.4633	0.3754	0.1960	0.2414	0.2928	0.4754	0.5827
5.6191666667	05:37:09	0.3679	0.3898	0.3572	0.2094	0.2261	0.3279	0.4036	0.4854	0.4408	0.4569	0.3695	0.2541	0.2154	0.3094	0.4093	0.4672	0.4712	0.4351	0.3498	0.1798	0.2444	0.3525	0.4065	0.5070	0.5080	0.4301	0.3788	0.1541	0.2408	0.2833	0.4259	0.5070	0.4781	0.4220	0.3500	0.1758	0.2337	0.3393	0.4392	0.5489	0.5160	0.4647	0.3759	0.1967	0.2432	0.2932	0.4763	0.5826
5.6369444444	05:38:13	0.3673	0.3904	0.3572	0.2102	0.2271	0.3296	0.4045	0.4857	0.4407	0.4600	0.3699	0.2557	0.2177	0.3095	0.4103	0.4672	0.4731	0.4358	0.3502	0.1795	0.2478	0.3537	0.4076	0.5080	0.5098	0.4300	0.3798	0.1545	0.2424	0.2859	0.4277	0.5067	0.4777	0.4242	0.3508	0.1769	0.2341	0.3388	0.4406	0.5475	0.5173	0.4661	0.3763	0.1978	0.2427	0.2948	0.4781	0.5849
5.6547222222	05:39:17	0.3678	0.3927	0.3595	0.2116	0.2271	0.3299	0.4058	0.4875	0.4412	0.4584	0.3715	0.2566	0.2176	0.3112	0.4130	0.4667	0.4760	0.4357	0.3506	0.1802	0.2466	0.3541	0.4109	0.5083	0.5099	0.4318	0.3806	0.1555	0.2430	0.2861	0.4278	0.5078	0.4798	0.4240	0.3513	0.1769	0.2344	0.3413	0.4420	0.5513	0.5180	0.4684	0.3794	0.1992	0.2443	0.2933	0.4800	0.5854
5.6725000000	05:40:21	0.3701	0.3915	0.3592	0.2113	0.2290	0.3304	0.4053	0.4900	0.4462	0.4596	0.3731	0.2582	0.2183	0.3124	0.4107	0.4686	0.4757	0.4383	0.3517	0.1814	0.2484	0.3544	0.4097	0.5108	0.5136	0.4354	0.3802	0.1545	0.2427	0.2858	0.4291	0.5084	0.4792	0.4287	0.3523	0.1787	0.2340	0.3410	0.4416	0.5514	0.5179	0.4683	0.3808	0.1980	0.2444	0.2964	0.4807	0.5877
5.6902777778	05:41:25	0.3693	0.3932	0.3603	0.2127	0.2292	0.3312	0.4074	0.4903	0.4444	0.4602	0.3732	0.2579	0.2183	0.3134	0.4143	0.4698	0.4777	0.4380	0.3512	0.1821	0.2482	0.3557	0.4107	0.5108	0.5108	0.4338	0.3835	0.1567	0.2445	0.2858	0.4299	0.5104	0.4814	0.4255	0.3543	0.1782	0.2370	0.3423	0.4431	0.5558	0.5183	0.4684	0.3793	0.1986	0.2453	0.2944	0.4810	0.5906
5.7080555556	05:42:29	0.3708	0.3948	0.3609	0.2114	0.2302	0.3331	0.4081	0.4908	0.4437	0.4636	0.3754	0.2588	0.2197	0.3141	0.4139	0.4714	0.4767	0.4389	0.3521	0.1832	0.2487	0.3577	0.4097	0.5098	0.5121	0.4370	0.3822	0.1572	0.2435	0.2882	0.4309	0.5109	0.4822	0.4277	0.3548	0.1804	0.2375	0.3428	0.4470	0.5548	0.5197	0.4703	0.3800	0.1987	0.2466	0.2946	0.4824	0.5896
5.7258333333	05:43:33	0.3723	0.3957	0.3612	0.2136	0.2312	0.3334	0.4104	0.4915	0.4490	0.4648	0.3766	0.2588	0.2204	0.3150	0.4156	0.4706	0.4795	0.4390	0.3538	0.1820	0.2491	0.3568	0.4121	0.5121	0.5129	0.4359	0.3839	0.1567	0.2452	0.2879	0.4326	0.5111	0.4827	0.4291	0.3558	0.1804	0.2375	0.3437	0.4463	0.5555	0.5202	0.4717	0.3829	0.1999	0.2472	0.2963	0.4833	0.5916
5.7436111111	05:44:37	0.3712	0.3969	0.3620	0.2139	0.2317	0.3339	0.4099	0.4935	0.4484	0.4649	0.3770	0.2599	0.2219	0.3155	0.4164	0.4714	0.4787	0.4395	0.3545	0.1840	0.2511	0.3572	0.4135	0.5128	0.5136	0.4370	0.3853	0.1581	0.2453	0.2879	0.4333	0.5136	0.4830	0.4291	0.3567	0.1802	0.2385	0.3458	0.4474	0.5599	0.5205	0.4766	0.3824	0.2004	0.2486	0.2967	0.4844	0.5932
5.7613888889	05:45:41	0.3729	0.3980	0.3628	0.2148	0.2309	0.3342	0.4109	0.4927	0.4492	0.4669	0.3777	0.2583	0.2215	0.3165	0.4172	0.4725	0.4807	0.4402	0.3551	0.1845	0.2518	0.3590	0.4160	0.5168	0.5143	0.4383	0.3858	0.1581	0.2467	0.2887	0.4333	0.5128	0.4848	0.4301	0.3565	0.1813	0.2395	0.3472	0.4478	0.5579	0.5239	0.4781	0.3848	0.2001	0.2479	0.2959	0.4842	0.5921
5.7791666667	05:46:45	0.3738	0.3995	0.3630	0.2143	0.2306	0.3331	0.4119	0.4954	0.4521	0.4660	0.3781	0.2605	0.2217	0.3168	0.4178	0.4745	0.4818	0.4401	0.3543	0.1848	0.2514	0.3583	0.4146	0.5135	0.5147	0.4385	0.3858	0.1585	0.2474	0.2895	0.4354	0.5147	0.4857	0.4310	0.3585	0.1831	0.2412	0.3464	0.4479	0.5601	0.5223	0.4806	0.3850	0.2012	0.2499	0.2986	0.4878	0.5938
5.7972222222	05:47:50	0.3722	0.3974	0.3651	0.2158	0.2321	0.3349	0.4144	0.4945	0.4520	0.4668	0.3800	0.2612	0.2232	0.3187	0.4186	0.4761	0.4841	0.4408	0.3567	0.1861	0.2530	0.3603	0.4169	0.5124	0.5163	0.4413	0.3879	0.1585	0.2473	0.2907	0.4366	0.5157	0.4864	0.4329	0.3597	0.1828	0.2391	0.3471	0.4499	0.5611	0.5227	0.4815	0.3867	0.2034	0.2509	0.2983	0.4870	0.5961
5.8150000000	05:48:54	0.3740	0.3981	0.3659	0.2143	0.2321	0.3358	0.4150	0.4973	0.4523	0.4695	0.3808	0.2602	0.2231	0.3173	0.4210	0.4762	0.4821	0.4426	0.3587	0.1860	0.2532	0.3614	0.4170	0.5150	0.5141	0.4408	0.3884	0.1584	0.2479	0.2904	0.4369	0.5169	0.4850	0.4346	0.3606	0.1832	0.2394	0.3497	0.4500	0.5632	0.5250	0.4830	0.3870	0.2029	0.2514	0.2996	0.4887	0.5966
5.8327777778	05:49:58	0.3754	0.3991	0.3663	0.2174	0.2316	0.3367	0.4168	0.4984	0.4548	0.4717	0.3810	0.2612	0.2234	0.3188	0.4209	0.4778	0.4842	0.4419	0.3602	0.1861	0.2547	0.3611	0.4175	0.5156	0.5163	0.4447	0.3903	0.1590	0.2487	0.2898	0.4379	0.5160	0.4887	0.4341	0.3592	0.1840	0.2409	0.3495	0.4513	0.5621	0.5245	0.4854	0.3873	0.2033	0.2517	0.3006	0.4883	0.5973
5.8505555556	05:51:02	0.3761	0.4005	0.3673	0.2172	0.2328	0.3376	0.4172	0.4992	0.4546	0.4696	0.3832	0.2624	0.2250	0.3190	0.4213	0.4767	0.4865	0.4444	0.3599	0.1866	0.2555	0.3600	0.4199	0.5171	0.5173	0.4461	0.3896	0.1605	0.2494	0.2921	0.4384	0.5177	0.4910	0.4347	0.3623	0.1859	0.2413	0.3506	0.4533	0.5639	0.5268	0.4849	0.3880	0.2037	0.2530	0.3007	0.4913	0.6003
5.8683333333	05:52:06	0.3767	0.3991	0.3669	0.2157	0.2329	0.3371	0.4184	0.4982	0.4538	0.4727	0.3836	0.2625	0.2257	0.3193	0.4229	0.4786	0.4842	0.4456	0.3615	0.1868	0.2567	0.3617	0.4198	0.5172	0.5179	0.4477	0.3919	0.1617	0.2508	0.2926	0.4405	0.5200	0.4899	0.4375	0.3628	0.1855	0.2422	0.3495	0.4532	0.5661	0.5261	0.4869	0.3892	0.2048	0.2541	0.3025	0.4926	0.6008
5.8861111111	05:53:10	0.3770	0.4005	0.3702	0.2171	0.2348	0.3379	0.4193	0.5011	0.4560	0.4723	0.3860	0.2642	0.2266	0.3191	0.4235	0.4790	0.4860	0.4477	0.3609	0.1861	0.2577	0.3627	0.4215	0.5173	0.5176	0.4480	0.3924	0.1609	0.2503	0.2925	0.4397	0.5197	0.4902	0.4357	0.3639	0.1865	0.2424	0.3527	0.4542	0.5669	0.5285	0.4894	0.3905	0.2048	0.2550	0.3017	0.4939	0.6032
5.9038888889	05:54:14	0.3759	0.4022	0.3713	0.2181	0.2346	0.3381	0.4200	0.5012	0.4563	0.4725	0.3849	0.2641	0.2271	0.3194	0.4231	0.4802	0.4870	0.4470	0.3613	0.1856	0.2581	0.3615	0.4219	0.5198	0.5182	0.4492	0.3930	0.1616	0.2507	0.2932	0.4412	0.5211	0.4910	0.4381	0.3643	0.1861	0.2431	0.3514	0.4565	0.5684	0.5304	0.4894	0.3920	0.2057	0.2551	0.3030	0.4944	0.6023
5.9216666667	05:55:18	0.3771	0.4019	0.3706	0.2186	0.2360	0.3401	0.4205	0.5028	0.4589	0.4740	0.3881	0.2648	0.2263	0.3210	0.4238	0.4815	0.4889	0.4491	0.3617	0.1871	0.2591	0.3628	0.4221	0.5197	0.5208	0.4502	0.3952	0.1614	0.2505	0.2939	0.4424	0.5220	0.4903	0.4397	0.3648	0.1873	0.2430	0.3514	0.4559	0.5700	0.5315	0.4910	0.3914	0.2078	0.2536	0.3047	0.4960	0.6056
5.9397222222	05:56:23	0.3799	0.4051	0.3731	0.2181	0.2367	0.3401	0.4218	0.5031	0.4588	0.4748	0.3884	0.2652	0.2281	0.3195	0.4239	0.4812	0.4891	0.4492	0.3632	0.1877	0.2595	0.3644	0.4245	0.5203	0.5214	0.4521	0.3959	0.1627	0.2515	0.2954	0.4431	0.5223	0.4938	0.4394	0.3668	0.1873	0.2442	0.3533	0.4571	0.5702	0.5320	0.4924	0.3922	0.2088	0.2551	0.3047	0.4969	0.6053
5.9575000000	05:57:27	0.3788	0.4060	0.3729	0.2203	0.2372	0.3403	0.4231	0.5049	0.4609	0.4764	0.3892	0.2661	0.2287	0.3206	0.4260	0.4826	0.4893	0.4496	0.3636	0.1881	0.2596	0.3675	0.4256	0.5205	0.5209	0.4532	0.3971	0.1641	0.2531	0.2958	0.4438	0.5237	0.4940	0.4409	0.3670	0.1892	0.2447	0.3537	0.4604	0.5716	0.5337	0.4936	0.3940	0.2086	0.2556	0.3049	0.4974	0.6059
5.9752777778	05:58:31	0.3808	0.4047	0.3743	0.2200	0.2366	0.3411	0.4254	0.5056	0.4624	0.4775	0.3914	0.2660	0.2293	0.3196	0.4272	0.4843	0.4909	0.4481	0.3641	0.1890	0.2617	0.3669	0.4261	0.5201	0.5224	0.4520	0.3988	0.1648	0.2532	0.2967	0.4442	0.5233	0.4956	0.4429	0.3679	0.1889	0.2465	0.3535	0.4602	0.5719	0.5360	0.4944	0.3950	0.2090	0.2562	0.3069	0.4981	0.6068
5.9930555556	05:59:35	0.3818	0.4052	0.3746	0.2207	0.2380	0.3421	0.4255	0.5071	0.4644	0.4776	0.3925	0.2663	0.2302	0.3211	0.4260	0.4835	0.4932	0.4499	0.3659	0.1895	0.2602	0.3662	0.4264	0.5210	0.5236	0.4517	0.4002	0.1644	0.2530	0.2974	0.4461	0.5249	0.4941	0.4435	0.3695	0.1908	0.2473	0.3563	0.4609	0.5760	0.5352	0.4972	0.3960	0.2084	0.2570	0.3061	0.5011	0.6073
6.0108333333	06:00:39	0.3820	0.4080	0.3746	0.2222	0.2379	0.3425	0.4271	0.5086	0.4652	0.4808	0.3927	0.2680	0.2307	0.3199	0.4291	0.4864	0.4923	0.4512	0.3678	0.1890	0.2628	0.3675	0.4277	0.5227	0.5264	0.4525	0.4008	0.1645	0.2546	0.2977	0.4459	0.5262	0.4955	0.4446	0.3692	0.1904	0.2483	0.3562	0.4615	0.5752	0.5354	0.4994	0.3968	0.2096	0.2576	0.3089	0.4999	0.6090
6.0286111111	06:01:43	0.3824	0.4075	0.3774	0.2222	0.2386	0.3449	0.4299	0.5098	0.4674	0.4807	0.3946	0.2682	0.2318	0.3224	0.4282	0.4873	0.4933	0.4524	0.3669	0.1898	0.2636	0.3675	0.4284	0.5226	0.5272	0.4544	0.4016	0.1657	0.2547	0.2980	0.4472	0.5257	0.4984	0.4467	0.3694	0.1927	0.2486	0.3571	0.4629	0.5756	0.5390	0.4996	0.3966	0.2108	0.2577	0.3085	0.5009	0.6099
6.0463888889	06:02:47	0.3831	0.4073	0.3780	0.2244	0.2392	0.3433	0.4313	0.5107	0.4647	0.4811	0.3953	0.2690	0.2322	0.3222	0.4287	0.4867	0.4954	0.4528	0.3675	0.1904	0.2638	0.3684	0.4306	0.5242	0.5264	0.4564	0.4033	0.1660	0.2551	0.2991	0.4481	0.5266	0.4983	0.4434	0.3703	0.1929	0.2486	0.3587	0.4631	0.5792	0.5378	0.5009	0.3983	0.2097	0.2570	0.3105	0.5019	0.6097
6.0641666667	06:03:51	0.3848	0.4115	0.3791	0.2251	0.2387	0.3439	0.4326	0.5135	0.4673	0.4811	0.3957	0.2689	0.2322	0.3224	0.4305	0.4882	0.4956	0.4541	0.3689	0.1921	0.2642	0.3690	0.4314	0.5242	0.5292	0.4593	0.4044	0.1661	0.2561	0.3000	0.4483	0.5295	0.4990	0.4481	0.3719	0.1923	0.2492	0.3584	0.4650	0.5816	0.5412	0.5028	0.3969	0.2105	0.2572	0.3104	0.5059	0.6118
6.0822222222	06:04:56	0.3856	0.4098	0.3791	0.2243	0.2393	0.3468	0.4325	0.5134	0.4689	0.4851	0.3982	0.2702	0.2344	0.3218	0.4323	0.4928	0.4984	0.4541	0.3709	0.1895	0.2654	0.3710	0.4297	0.5260	0.5290	0.4590	0.4036	0.1669	0.2575	0.3005	0.4489	0.5296	0.4987	0.4486	0.3733	0.1940	0.2511	0.3587	0.4657	0.5813	0.5393	0.5041	0.4000	0.2117	0.2588	0.3113	0.5032	0.6135
6.1000000000	06:06:00	0.3865	0.4102	0.3793	0.2260	0.2402	0.3474	0.4345	0.5151	0.4675	0.4843	0.3989	0.2713	0.2338	0.3243	0.4316	0.4928	0.4983	0.4561	0.3715	0.1917	0.2672	0.3733	0.4311	0.5255	0.5292	0.4596	0.4063	0.1671	0.2568	0.3012	0.4511	0.5308	0.4998	0.4488	0.3722	0.1941	0.2517	0.3597	0.4644	0.5831	0.5401	0.5037	0.4012	0.2121	0.2598	0.3117	0.5046	0.6136
6.1177777778	06:07:04	0.3846	0.4133	0.3805	0.2264	0.2403	0.3488	0.4349	0.5139	0.4700	0.4854	0.3988	0.2698	0.2335	0.3241	0.4339	0.4941	0.4989	0.4555	0.3724	0.1914	0.2669	0.3728	0.4314	0.5293	0.5309	0.4612	0.4082	0.1674	0.2574	0.3016	0.4505	0.5326	0.4999	0.4510	0.3749	0.1936	0.2532	0.3602	0.4668	0.5845	0.5414	0.5063	0.4018	0.2128	0.2601	0.3124	0.5067	0.6144
6.1355555556	06:08:08	0.3855	0.4126	0.3811	0.2287	0.2413	0.3483	0.4353	0.5154	0.4696	0.4852	0.4003	0.2725	0.2339	0.3242	0.4341	0.4928	0.5007	0.4551	0.3734	0.1922	0.2677	0.3734	0.4321	0.5282	0.5338	0.4633	0.4091	0.1678	0.2562	0.3028	0.4516	0.5303	0.5015	0.4528	0.3751	0.1958	0.2531	0.3608	0.4670	0.5839	0.5419	0.5064	0.4035	0.2128	0.2602	0.3122	0.5079	0.6158
6.1536111111	06:09:13	0.3872	0.4122	0.3825	0.2288	0.2411	0.3499	0.4364	0.5156	0.4720	0.4878	0.4015	0.2730	0.2360	0.3262	0.4347	0.4944	0.5026	0.4569	0.3750	0.1918	0.2690	0.3756	0.4345	0.5281	0.5327	0.4634	0.4100	0.1681	0.2573	0.3044	0.4515	0.5333	0.5035	0.4544	0.3766	0.1965	0.2539	0.3618	0.4696	0.5860	0.5441	0.5097	0.4052	0.2146	0.2625	0.3139	0.5090	0.6143
6.1713888889	06:10:17	0.3870	0.4164	0.3823	0.2287	0.2420	0.3499	0.4383	0.5180	0.4712	0.4901	0.4035	0.2727	0.2354	0.3257	0.4351	0.4958	0.5011	0.4594	0.3746	0.1934	0.2690	0.3752	0.4355	0.5295	0.5339	0.4643	0.4120	0.1689	0.2594	0.3047	0.4528	0.5337	0.5014	0.4547	0.3772	0.1969	0.2557	0.3630	0.4697	0.5872	0.5449	0.5109	0.4050	0.2136	0.2627	0.3151	0.5100	0.6134
6.1891666667	06:11:21	0.3887	0.4177	0.3830	0.2296	0.2427	0.3503	0.4379	0.5208	0.4706	0.4906	0.4046	0.2738	0.2363	0.3261	0.4371	0.4952	0.5044	0.4584	0.3761	0.1929	0.2703	0.3765	0.4359	0.5298	0.5355	0.4655	0.4122	0.1700	0.2588	0.3060	0.4516	0.5352	0.5047	0.4553	0.3780	0.1974	0.2560	0.3637	0.4718	0.5893	0.5462	0.5104	0.4075	0.2140	0.2636	0.3166	0.5107	0.6159
6.2069444444	06:12:25	0.3888	0.4181	0.3849	0.2312	0.2432	0.3507	0.4410	0.5221	0.4703	0.4918	0.4053	0.2753	0.2365	0.3261	0.4377	0.4966	0.5043	0.4592	0.3761	0.1942	0.2709	0.3756	0.4376	0.5327	0.5359	0.4690	0.4144	0.1680	0.2596	0.3058	0.4529	0.5348	0.5050	0.4568	0.3776	0.1965	0.2561	0.3626	0.4719	0.5902	0.5453	0.5134	0.4054	0.2144	0.2636	0.3171	0.5121	0.6110
6.2247222222	06:13:29	0.3912	0.4166	0.3847	0.2326	0.2423	0.3530	0.4407	0.5224	0.4731	0.4923	0.4061	0.2743	0.2375	0.3280	0.4369	0.4983	0.5038	0.4616	0.3772	0.1951	0.2714	0.3771	0.4389	0.5321	0.5368	0.4683	0.4149	0.1693	0.2596	0.3072	0.4563	0.5350	0.5062	0.4589	0.3782	0.1978	0.2571	0.3640	0.4727	0.5927	0.5471	0.5142	0.4081	0.2171	0.2650	0.3168	0.5132	0.6129
6.2427777778	06:14:34	0.3895	0.4204	0.3859	0.2330	0.2436	0.3528	0.4428	0.5216	0.4748	0.4924	0.4066	0.2761	0.2378	0.3276	0.4381	0.4966	0.5093	0.4618	0.3772	0.1961	0.2725	0.3782	0.4388	0.5338	0.5376	0.4691	0.4163	0.1700	0.2598	0.3070	0.4555	0.5364	0.5061	0.4577	0.3814	0.1978	0.2585	0.3649	0.4738	0.5930	0.5479	0.5146	0.4080	0.2156	0.2649	0.3188	0.5128	0.6138
6.2605555556	06:15:38	0.3915	0.4204	0.3866	0.2335	0.2452	0.3546	0.4442	0.5238	0.4736	0.4942	0.4100	0.2771	0.2380	0.3291	0.4406	0.4990	0.5070	0.4630	0.3788	0.1970	0.2736	0.3784	0.4385	0.5314	0.5403	0.4708	0.4178	0.1703	0.2609	0.3063	0.4539	0.5366	0.5074	0.4598	0.3810	0.1989	0.2586	0.3661	0.4765	0.5953	0.5495	0.5140	0.4079	0.2164	0.2655	0.3202	0.5156	0.6150
6.2783333333	06:16:42	0.3920	0.4186	0.3877	0.2337	0.2446	0.3546	0.4438	0.5255	0.4738	0.4958	0.4098	0.2767	0.2403	0.3296	0.4412	0.4999	0.5076	0.4649	0.3770	0.1965	0.2740	0.3787	0.4401	0.5343	0.5395	0.4701	0.4195	0.1711	0.2610	0.3094	0.4557	0.5401	0.5080	0.4608	0.3826	0.1994	0.2588	0.3649	0.4764	0.5955	0.5521	0.5156	0.4109	0.2169	0.2654	0.3196	0.5160	0.6152
6.2961111111	06:17:46	0.3938	0.4212	0.3876	0.2337	0.2443	0.3566	0.4452	0.5257	0.4756	0.4949	0.4108	0.2780	0.2401	0.3297	0.4422	0.4999	0.5086	0.4633	0.3800	0.1964	0.2753	0.3798	0.4413	0.5364	0.5381	0.4720	0.4214	0.1723	0.2631	0.3085	0.4575	0.5392	0.5076	0.4605	0.3833	0.2000	0.2597	0.3589	0.4775	0.5969	0.5509	0.5183	0.4102	0.2177	0.2663	0.3213	0.5166	0.6163
6.3141666667	06:18:51	0.3930	0.4243	0.3886	0.2354	0.2457	0.3565	0.4456	0.5266	0.4791	0.4977	0.4118	0.2796	0.2405	0.3309	0.4436	0.5009	0.5098	0.4651	0.3802	0.1972	0.2755	0.3800	0.4417	0.5368	0.5412	0.4739	0.4196	0.1723	0.2623	0.3110	0.4567	0.5403	0.5092	0.4638	0.3831	0.2001	0.2597	0.3606	0.4783	0.5966	0.5519	0.5211	0.4102	0.2176	0.2677	0.3231	0.5176	0.6172
6.3319444444	06:19:55	0.3951	0.4249	0.3906	0.2351	0.2461	0.3580	0.4475	0.5278	0.4761	0.4973	0.4105	0.2785	0.2411	0.3304	0.4448	0.5008	0.5098	0.4654	0.3800	0.1977	0.2758	0.3809	0.4412	0.5379	0.5422	0.4726	0.4222	0.1728	0.2618	0.3106	0.4585	0.5429	0.5099	0.4645	0.3831	0.2008	0.2613	0.3610	0.4779	0.5989	0.5538	0.5206	0.4120	0.2182	0.2681	0.3219	0.5174	0.6183
6.3497222222	06:20:59	0.3950	0.4250	0.3903	0.2363	0.2467	0.3583	0.4480	0.5299	0.4800	0.4991	0.4135	0.2803	0.2416	0.3328	0.4447	0.5043	0.5103	0.4659	0.3798	0.2015	0.2761	0.3818	0.4434	0.5380	0.5414	0.4745	0.4207	0.1741	0.2632	0.3091	0.4595	0.5417	0.5115	0.4650	0.3860	0.2022	0.2614	0.3623	0.4808	0.5994	0.5565	0.5220	0.4120	0.2196	0.2688	0.3230	0.5181	0.6184
6.3675000000	06:22:03	0.3959	0.4225	0.3903	0.2373	0.2461	0.3595	0.4481	0.5288	0.4796	0.5005	0.4142	0.2808	0.2423	0.3344	0.4466	0.5035	0.5116	0.4680	0.3808	0.1985	0.2773	0.3827	0.4441	0.5394	0.5439	0.4758	0.4240	0.1739	0.2643	0.3121	0.4605	0.5439	0.5128	0.4676	0.3864	0.2029	0.2628	0.3626	0.4820	0.5992	0.5554	0.5235	0.4138	0.2205	0.2693	0.3233	0.5188	0.6205
6.3852777778	06:23:07	0.3961	0.4264	0.3911	0.2381	0.2469	0.3603	0.4495	0.5296	0.4806	0.5020	0.4156	0.2818	0.2417	0.3353	0.4479	0.5048	0.5140	0.4679	0.3814	0.1993	0.2785	0.3831	0.4436	0.5404	0.5451	0.4771	0.4251	0.1745	0.2635	0.3115	0.4589	0.5432	0.5133	0.4685	0.3875	0.2036	0.2631	0.3632	0.4815	0.6010	0.5585	0.5250	0.4145	0.2203	0.2692	0.3236	0.5193	0.6211
6.4033333333	06:24:12	0.3966	0.4287	0.3933	0.2378	0.2461	0.3610	0.4504	0.5292	0.4798	0.5004	0.4170	0.2828	0.2439	0.3353	0.4488	0.5055	0.5148	0.4690	0.3826	0.2010	0.2777	0.3846	0.4464	0.5401	0.5449	0.4784	0.4267	0.1744	0.2653	0.3117	0.4613	0.5457	0.5127	0.4707	0.3885	0.2042	0.2636	0.3643	0.4759	0.6022	0.5591	0.5258	0.4146	0.2216	0.2694	0.3246	0.5205	0.6231
6.4211111111	06:25:16	0.3972	0.4313	0.3934	0.2384	0.2463	0.3621	0.4497	0.5310	0.4797	0.5010	0.4169	0.2838	0.2436	0.3358	0.4478	0.5065	0.5132	0.4699	0.3831	0.2006	0.2790	0.3853	0.4461	0.5422	0.5474	0.4813	0.4278	0.1757	0.2654	0.3127	0.4611	0.5471	0.5144	0.4707	0.3887	0.2060	0.2644	0.3642	0.4778	0.6048	0.5601	0.5264	0.4137	0.2215	0.2716	0.3274	0.5210	0.6239
6.4388888889	06:26:20	0.3972	0.4306	0.3950	0.2394	0.2480	0.3631	0.4523	0.5316	0.4810	0.5037	0.4196	0.2836	0.2445	0.3357	0.4486	0.5085	0.5146	0.4696	0.3836	0.2008	0.2816	0.3855	0.4475	0.5430	0.5504	0.4793	0.4289	0.1758	0.2659	0.3137	0.4627	0.5466	0.5152	0.4715	0.3912	0.2052	0.2654	0.3660	0.4787	0.6047	0.5614	0.5294	0.4147	0.2213	0.2702	0.3266	0.5209	0.6248
6.4566666667	06:27:24	0.3982	0.4322	0.3952	0.2401	0.2480	0.3632	0.4540	0.5328	0.4832	0.5044	0.4200	0.2848	0.2438	0.3376	0.4493	0.5079	0.5151	0.4714	0.3847	0.2014	0.2825	0.3856	0.4479	0.5443	0.5501	0.4821	0.4303	0.1764	0.2682	0.3134	0.4615	0.5477	0.5166	0.4712	0.3913	0.2063	0.2646	0.3668	0.4792	0.6053	0.5626	0.5281	0.4167	0.2230	0.2743	0.3281	0.5237	0.6254
6.4747222222	06:28:29	0.3981	0.4323	0.3960	0.2410	0.2484	0.3635	0.4546	0.5371	0.4820	0.5043	0.4207	0.2855	0.2460	0.3379	0.4504	0.5080	0.5152	0.4722	0.3846	0.2030	0.2826	0.3873	0.4478	0.5418	0.5518	0.4837	0.4318	0.1755	0.2675	0.3153	0.4613	0.5483	0.5163	0.4721	0.3915	0.2061	0.2667	0.3684	0.4803	0.6060	0.5632	0.5291	0.4177	0.2226	0.2733	0.3293	0.5230	0.6262
6.4925000000	06:29:33	0.4002	0.4342	0.3959	0.2416	0.2482	0.3664	0.4559	0.5341	0.4843	0.5048	0.4229	0.2858	0.2454	0.3400	0.4527	0.5084	0.5171	0.4725	0.3862	0.2021	0.2832	0.3873	0.4492	0.5470	0.5505	0.4838	0.4327	0.1780	0.2672	0.3147	0.4639	0.5499	0.5184	0.4744	0.3920	0.2066	0.2672	0.3687	0.4819	0.6074	0.5645	0.5304	0.4165	0.2242	0.2735	0.3293	0.5240	0.6257
6.5102777778	06:30:37	0.3998	0.4361	0.3982	0.2435	0.2489	0.3663	0.4580	0.5354	0.4860	0.5058	0.4222	0.2869	0.2470	0.3403	0.4523	0.5103	0.5186	0.4727	0.3855	0.2044	0.2844	0.3879	0.4509	0.5455	0.5537	0.4854	0.4342	0.1766	0.2685	0.3163	0.4638	0.5509	0.5193	0.4746	0.3945	0.2085	0.2678	0.3705	0.4821	0.6078	0.5651	0.5307	0.4188	0.2252	0.2743	0.3298	0.5269	0.6269
6.5280555556	06:31:41	0.4000	0.4359	0.3975	0.2431	0.2497	0.3665	0.4571	0.5386	0.4863	0.5051	0.4231	0.2876	0.2460	0.3404	0.4532	0.5087	0.5193	0.4737	0.3868	0.2040	0.2820	0.3890	0.4518	0.5477	0.5532	0.4856	0.4355	0.1788	0.2674	0.3174	0.4650	0.5529	0.5199	0.4774	0.3946	0.2086	0.2695	0.3719	0.4832	0.6097	0.5667	0.5323	0.4189	0.2252	0.2738	0.3299	0.5261	0.6280
6.5461111111	06:32:46	0.4044	0.4371	0.3984	0.2441	0.2508	0.3677	0.4588	0.5395	0.4869	0.5089	0.4255	0.2885	0.2477	0.3427	0.4538	0.5100	0.5191	0.4736	0.3873	0.2048	0.2823	0.3895	0.4512	0.5477	0.5582	0.4877	0.4366	0.1785	0.2673	0.3179	0.4665	0.5515	0.5194	0.4788	0.3959	0.2095	0.2704	0.3718	0.4843	0.6101	0.5675	0.5336	0.4202	0.2270	0.2745	0.3291	0.5262	0.6291
6.5638888889	06:33:50	0.4033	0.4363	0.3983	0.2436	0.2496	0.3686	0.4596	0.5387	0.4866	0.5091	0.4271	0.2877	0.2472	0.3419	0.4556	0.5119	0.5201	0.4754	0.3867	0.2070	0.2828	0.3891	0.4514	0.5479	0.5573	0.4880	0.4366	0.1797	0.2683	0.3183	0.4679	0.5535	0.5209	0.4791	0.3959	0.2097	0.2707	0.3724	0.4841	0.6128	0.5694	0.5339	0.4194	0.2260	0.2763	0.3288	0.5287	0.6319
6.5816666667	06:34:54	0.4028	0.4363	0.3993	0.2461	0.2511	0.3700	0.4601	0.5414	0.4884	0.5097	0.4257	0.2893	0.2471	0.3426	0.4575	0.5124	0.5204	0.4764	0.3871	0.2057	0.2840	0.3910	0.4514	0.5481	0.5561	0.4874	0.4389	0.1805	0.2688	0.3186	0.4672	0.5532	0.5227	0.4792	0.3966	0.2107	0.2707	0.3736	0.4858	0.6140	0.5700	0.5360	0.4215	0.2266	0.2762	0.3291	0.5299	0.6323
6.5997222222	06:35:59	0.4056	0.4372	0.3988	0.2465	0.2506	0.3697	0.4621	0.5403	0.4893	0.5130	0.4267	0.2898	0.2473	0.3428	0.4589	0.5146	0.5220	0.4771	0.3880	0.2071	0.2845	0.3913	0.4511	0.5477	0.5572	0.4887	0.4380	0.1787	0.2687	0.3187	0.4689	0.5545	0.5244	0.4808	0.3973	0.2127	0.2730	0.3732	0.4826	0.6153	0.5721	0.5365	0.4199	0.2264	0.2762	0.3294	0.5318	0.6326
6.6175000000	06:37:03	0.4061	0.4376	0.4004	0.2461	0.2505	0.3707	0.4624	0.5414	0.4901	0.5123	0.4272	0.2895	0.2482	0.3451	0.4586	0.5150	0.5224	0.4785	0.3888	0.2063	0.2846	0.3906	0.4514	0.5504	0.5586	0.4901	0.4390	0.1800	0.2715	0.3194	0.4689	0.5568	0.5242	0.4821	0.3988	0.2113	0.2715	0.3751	0.4827	0.6147	0.5724	0.5387	0.4236	0.2283	0.2770	0.3296	0.5307	0.6319
6.6352777778	06:38:07	0.4047	0.4393	0.4014	0.2478	0.2514	0.3730	0.4627	0.5419	0.4913	0.5130	0.4295	0.2904	0.2476	0.3447	0.4614	0.5165	0.5244	0.4783	0.3884	0.2087	0.2862	0.3923	0.4526	0.5516	0.5588	0.4903	0.4423	0.1810	0.2715	0.3220	0.4695	0.5557	0.5251	0.4862	0.4008	0.2138	0.2734	0.3741	0.4826	0.6162	0.5737	0.5365	0.4236	0.2286	0.2789	0.3306	0.5315	0.6331
6.6530555556	06:39:11	0.4062	0.4413	0.4030	0.2493	0.2522	0.3716	0.4632	0.5446	0.4926	0.5148	0.4308	0.2911	0.2490	0.3449	0.4602	0.5148	0.5250	0.4781	0.3897	0.2090	0.2855	0.3916	0.4535	0.5491	0.5616	0.4898	0.4421	0.1798	0.2728	0.3206	0.4704	0.5560	0.5247	0.4849	0.4012	0.2143	0.2744	0.3741	0.4845	0.6168	0.5755	0.5403	0.4244	0.2291	0.2792	0.3308	0.5333	0.6340
6.6708333333	06:40:15	0.4075	0.4407	0.4023	0.2493	0.2531	0.3715	0.4669	0.5466	0.4931	0.5167	0.4307	0.2908	0.2484	0.3456	0.4618	0.5167	0.5254	0.4806	0.3907	0.2095	0.2864	0.3923	0.4538	0.5512	0.5627	0.4913	0.4435	0.1811	0.2723	0.3219	0.4727	0.5582	0.5257	0.4867	0.4010	0.2157	0.2758	0.3766	0.4861	0.6179	0.5753	0.5413	0.4243	0.2300	0.2793	0.3310	0.5326	0.6358
6.6888888889	06:41:20	0.4088	0.4400	0.4038	0.2517	0.2523	0.3723	0.4653	0.5463	0.4928	0.5149	0.4324	0.2921	0.2491	0.3480	0.4616	0.5177	0.5258	0.4805	0.3919	0.2095	0.2862	0.3933	0.4552	0.5528	0.5604	0.4892	0.4446	0.1816	0.2722	0.3226	0.4717	0.5594	0.5269	0.4868	0.4014	0.2156	0.2754	0.3752	0.4859	0.6203	0.5737	0.5428	0.4261	0.2302	0.2818	0.3321	0.5342	0.6372
6.7066666667	06:42:24	0.4077	0.4406	0.4045	0.2519	0.2524	0.3753	0.4669	0.5469	0.4968	0.5181	0.4325	0.2946	0.2502	0.3471	0.4637	0.5180	0.5276	0.4820	0.3920	0.2084	0.2874	0.3934	0.4559	0.5544	0.5628	0.4932	0.4452	0.1805	0.2725	0.3228	0.4733	0.5608	0.5272	0.4875	0.4018	0.2167	0.2758	0.3764	0.4877	0.6199	0.5751	0.5419	0.4278	0.2311	0.2819	0.3330	0.5337	0.6364
6.7244444444	06:43:28	0.4075	0.4418	0.4060	0.2531	0.2534	0.3760	0.4698	0.5475	0.4963	0.5182	0.4336	0.2933	0.2513	0.3479	0.4653	0.5175	0.5264	0.4825	0.3910	0.2101	0.2878	0.3963	0.4565	0.5546	0.5636	0.4954	0.4461	0.1821	0.2749	0.3252	0.4740	0.5627	0.5271	0.4889	0.4023	0.2157	0.2774	0.3783	0.4881	0.6200	0.5771	0.5447	0.4271	0.2297	0.2829	0.3331	0.5342	0.6408
6.7422222222	06:44:32	0.4090	0.4445	0.4056	0.2536	0.2533	0.3764	0.4684	0.5479	0.4990	0.5213	0.4355	0.2936	0.2524	0.3506	0.4673	0.5203	0.5288	0.4807	0.3923	0.2114	0.2880	0.3966	0.4562	0.5561	0.5652	0.4949	0.4478	0.1826	0.2736	0.3254	0.4773	0.5639	0.5286	0.4903	0.4028	0.2163	0.2771	0.3787	0.4878	0.6246	0.5774	0.5470	0.4279	0.2326	0.2822	0.3342	0.5349	0.6383
6.7602777778	06:45:37	0.4114	0.4440	0.4085	0.2546	0.2547	0.3763	0.4691	0.5514	0.4982	0.5208	0.4347	0.2950	0.2528	0.3503	0.4681	0.5202	0.5293	0.4833	0.3939	0.2114	0.2900	0.3974	0.4585	0.5574	0.5645	0.4951	0.4482	0.1831	0.2756	0.3263	0.4765	0.5630	0.5298	0.4921	0.4046	0.2185	0.2778	0.3791	0.4915	0.6238	0.5781	0.5470	0.4286	0.2325	0.2834	0.3341	0.5350	0.6398
6.7780555556	06:46:41	0.4122	0.4451	0.4078	0.2543	0.2552	0.3774	0.4712	0.5510	0.4985	0.5232	0.4367	0.2956	0.2530	0.3512	0.4693	0.5200	0.5295	0.4868	0.3947	0.2125	0.2896	0.3990	0.4586	0.5564	0.5650	0.4971	0.4490	0.1838	0.2751	0.3268	0.4774	0.5645	0.5307	0.4918	0.4057	0.2183	0.2778	0.3789	0.4910	0.6254	0.5785	0.5472	0.4290	0.2339	0.2834	0.3347	0.5364	0.6412
6.7961111111	06:47:46	0.4116	0.4465	0.4096	0.2546	0.2544	0.3783	0.4721	0.5530	0.5000	0.5251	0.4378	0.2961	0.2530	0.3512	0.4691	0.5216	0.5306	0.4872	0.3971	0.2131	0.2897	0.3985	0.4602	0.5571	0.5655	0.4950	0.4499	0.1851	0.2754	0.3269	0.4787	0.5652	0.5324	0.4931	0.4061	0.2189	0.2793	0.3807	0.4918	0.6280	0.5794	0.5474	0.4310	0.2347	0.2846	0.3366	0.5370	0.6433
6.8138888889	06:48:50	0.4111	0.4461	0.4098	0.2563	0.2556	0.3795	0.4713	0.5536	0.5014	0.5232	0.4374	0.2962	0.2541	0.3527	0.4715	0.5248	0.5293	0.4869	0.3958	0.2129	0.2917	0.3990	0.4615	0.5582	0.5678	0.4983	0.4519	0.1846	0.2768	0.3288	0.4778	0.5670	0.5311	0.4937	0.4073	0.2192	0.2799	0.3828	0.4941	0.6269	0.5812	0.5501	0.4321	0.2349	0.2849	0.3366	0.5368	0.6445
6.8316666667	06:49:54	0.4136	0.4460	0.4115	0.2567	0.2561	0.3816	0.4739	0.5547	0.5019	0.5257	0.4393	0.2978	0.2567	0.3535	0.4715	0.5237	0.5324	0.4884	0.3951	0.2137	0.2909	0.4008	0.4624	0.5592	0.5695	0.4987	0.4526	0.1855	0.2782	0.3288	0.4790	0.5678	0.5334	0.4935	0.4090	0.2192	0.2800	0.3824	0.4939	0.6289	0.5828	0.5511	0.4328	0.2354	0.2849	0.3384	0.5371	0.6452
6.8497222222	06:50:59	0.4127	0.4480	0.4101	0.2575	0.2572	0.3815	0.4741	0.5534	0.5013	0.5265	0.4399	0.2969	0.2564	0.3544	0.4734	0.5260	0.5315	0.4903	0.3962	0.2134	0.2914	0.4012	0.4624	0.5604	0.5689	0.4996	0.4531	0.1864	0.2775	0.3297	0.4803	0.5679	0.5345	0.4958	0.4098	0.2204	0.2813	0.3836	0.4955	0.6310	0.5825	0.5529	0.4323	0.2358	0.2865	0.3383	0.5403	0.6470
6.8675000000	06:52:03	0.4147	0.4488	0.4123	0.2583	0.2572	0.3822	0.4775	0.5565	0.5039	0.5276	0.4408	0.2972	0.2558	0.3552	0.4736	0.5264	0.5319	0.4904	0.3983	0.2152	0.2932	0.4002	0.4625	0.5591	0.5694	0.5021	0.4554	0.1859	0.2789	0.3298	0.4819	0.5697	0.5340	0.4969	0.4105	0.2209	0.2821	0.3831	0.4956	0.6303	0.5826	0.5530	0.4349	0.2364	0.2870	0.3395	0.5401	0.6465
6.8855555556	06:53:08	0.4160	0.4503	0.4137	0.2576	0.2573	0.3831	0.4778	0.5580	0.5035	0.5288	0.4422	0.2979	0.2568	0.3559	0.4728	0.5255	0.5355	0.4912	0.3990	0.2144	0.2929	0.4025	0.4626	0.5617	0.5707	0.5027	0.4564	0.1855	0.2779	0.3323	0.4840	0.5723	0.5360	0.4992	0.4114	0.2216	0.2818	0.3844	0.4968	0.6329	0.5838	0.5553	0.4364	0.2373	0.2875	0.3405	0.5404	0.6498
6.9033333333	06:54:12	0.4153	0.4520	0.4138	0.2586	0.2576	0.3826	0.4797	0.5589	0.5041	0.5290	0.4436	0.2992	0.2573	0.3567	0.4745	0.5288	0.5342	0.4932	0.4001	0.2163	0.2933	0.4029	0.4643	0.5639	0.5727	0.5003	0.4570	0.1881	0.2784	0.3316	0.4838	0.5741	0.5368	0.4994	0.4097	0.2218	0.2836	0.3851	0.4979	0.6320	0.5830	0.5568	0.4358	0.2383	0.2898	0.3401	0.5422	0.6480
6.9213888889	06:55:17	0.4171	0.4510	0.4145	0.2609	0.2584	0.3834	0.4794	0.5589	0.5069	0.5306	0.4443	0.2996	0.2570	0.3552	0.4761	0.5286	0.5342	0.4939	0.3996	0.2167	0.2940	0.4037	0.4635	0.5638	0.5720	0.5038	0.4596	0.1888	0.2798	0.3324	0.4829	0.5737	0.5388	0.4997	0.4116	0.2233	0.2833	0.3855	0.4976	0.6315	0.5857	0.5564	0.4375	0.2386	0.2888	0.3394	0.5419	0.6505
6.9391666667	06:56:21	0.4169	0.4537	0.4165	0.2634	0.2574	0.3847	0.4824	0.5612	0.5067	0.5313	0.4465	0.3001	0.2575	0.3591	0.4768	0.5314	0.5348	0.4960	0.4004	0.2169	0.2942	0.4039	0.4663	0.5657	0.5733	0.5041	0.4607	0.1887	0.2811	0.3337	0.4856	0.5738	0.5337	0.5004	0.4124	0.2232	0.2841	0.3866	0.4992	0.6361	0.5874	0.5581	0.4389	0.2387	0.2907	0.3400	0.5438	0.6482
6.9569444444	06:57:25	0.4177	0.4542	0.4174	0.2627	0.2586	0.3856	0.4811	0.5620	0.5081	0.5312	0.4473	0.2992	0.2584	0.3595	0.4776	0.5313	0.5348	0.4945	0.4008	0.2174	0.2952	0.4038	0.4671	0.5668	0.5737	0.5040	0.4630	0.1899	0.2816	0.3328	0.4855	0.5752	0.5398	0.5005	0.4130	0.2219	0.2850	0.3858	0.5010	0.6348	0.5873	0.5588	0.4389	0.2397	0.2904	0.3373	0.5447	0.6512
6.9750000000	06:58:30	0.4165	0.4547	0.4180	0.2627	0.2587	0.3866	0.4841	0.5640	0.5093	0.5324	0.4486	0.3007	0.2588	0.3581	0.4786	0.5325	0.5350	0.4968	0.3992	0.2178	0.2961	0.4051	0.4652	0.5671	0.5741	0.5056	0.4622	0.1895	0.2830	0.3345	0.4877	0.5744	0.5403	0.5029	0.4149	0.2224	0.2876	0.3877	0.5029	0.6356	0.5874	0.5601	0.4391	0.2409	0.2912	0.3391	0.5437	0.6506
6.9927777778	06:59:34	0.4176	0.4581	0.4192	0.2655	0.2594	0.3868	0.4844	0.5628	0.5101	0.5362	0.4474	0.3018	0.2590	0.3603	0.4799	0.5325	0.5364	0.4978	0.4007	0.2179	0.2970	0.4058	0.4655	0.5673	0.5739	0.5052	0.4635	0.1909	0.2838	0.3347	0.4887	0.5768	0.5396	0.5026	0.4145	0.2243	0.2873	0.3876	0.5040	0.6382	0.5883	0.5630	0.4403	0.2414	0.2914	0.3380	0.5444	0.6517
7.0105555556	07:00:38	0.4193	0.4563	0.4184	0.2649	0.2601	0.3870	0.4853	0.5635	0.5125	0.5341	0.4493	0.3036	0.2603	0.3617	0.4816	0.5335	0.5344	0.4980	0.4021	0.2188	0.2964	0.4069	0.4671	0.5692	0.5758	0.5076	0.4644	0.1907	0.2838	0.3350	0.4889	0.5772	0.5415	0.5050	0.4148	0.2234	0.2892	0.3826	0.5052	0.6389	0.5887	0.5616	0.4421	0.2427	0.2930	0.3386	0.5458	0.6532
7.0286111111	07:01:43	0.4188	0.4567	0.4225	0.2654	0.2598	0.3900	0.4875	0.5673	0.5116	0.5383	0.4508	0.3030	0.2596	0.3614	0.4828	0.5376	0.5398	0.4991	0.4014	0.2193	0.2968	0.4071	0.4672	0.5683	0.5771	0.5066	0.4649	0.1919	0.2850	0.3359	0.4892	0.5773	0.5415	0.5050	0.4151	0.2240	0.2893	0.3782	0.5070	0.6399	0.5901	0.5652	0.4424	0.2428	0.2931	0.3404	0.5473	0.6527
7.0463888889	07:02:47	0.4202	0.4576	0.4208	0.2661	0.2606	0.3911	0.4854	0.5670	0.5138	0.5377	0.4519	0.3042	0.2610	0.3617	0.4851	0.5361	0.5379	0.5000	0.4026	0.2205	0.2980	0.4080	0.4685	0.5703	0.5773	0.5100	0.4654	0.1914	0.2852	0.3377	0.4918	0.5780	0.5417	0.5041	0.4160	0.2252	0.2897	0.3797	0.5066	0.6423	0.5905	0.5650	0.4429	0.2438	0.2933	0.3406	0.5466	0.6541
7.0641666667	07:03:51	0.4207	0.4587	0.4227	0.2655	0.2597	0.3920	0.4883	0.5683	0.5149	0.5374	0.4525	0.3039	0.2611	0.3641	0.4842	0.5365	0.5419	0.4987	0.4030	0.2193	0.2988	0.4077	0.4702	0.5709	0.5783	0.5102	0.4664	0.1916	0.2865	0.3359	0.4905	0.5785	0.5426	0.5068	0.4165	0.2262	0.2901	0.3808	0.5066	0.6417	0.5933	0.5664	0.4431	0.2445	0.2934	0.3400	0.5492	0.6544
7.0822222222	07:04:56	0.4215	0.4589	0.4223	0.2668	0.2611	0.3915	0.4871	0.5698	0.5169	0.5375	0.4532	0.3034	0.2618	0.3634	0.4854	0.5385	0.5393	0.5013	0.4027	0.2188	0.2994	0.4089	0.4725	0.5711	0.5804	0.5102	0.4680	0.1914	0.2872	0.3384	0.4923	0.5797	0.5430	0.5079	0.4171	0.2272	0.2912	0.3819	0.5082	0.6420	0.5898	0.5690	0.4439	0.2442	0.2918	0.3428	0.5494	0.6552
7.1000000000	07:06:00	0.4223	0.4615	0.4182	0.2687	0.2613	0.3924	0.4904	0.5692	0.5170	0.5392	0.4551	0.3048	0.2611	0.3642	0.4891	0.5402	0.5428	0.5024	0.4036	0.2200	0.3003	0.4108	0.4726	0.5741	0.5795	0.5108	0.4701	0.1933	0.2868	0.3393	0.4941	0.5805	0.5452	0.5078	0.4196	0.2292	0.2915	0.3820	0.5098	0.6434	0.5920	0.5688	0.4463	0.2443	0.2899	0.3431	0.5495	0.6570
7.1177777778	07:07:04	0.4240	0.4595	0.4190	0.2681	0.2622	0.3927	0.4906	0.5713	0.5180	0.5415	0.4552	0.3060	0.2625	0.3654	0.4884	0.5402	0.5436	0.5029	0.4033	0.2197	0.3016	0.4118	0.4743	0.5733	0.5814	0.5140	0.4703	0.1941	0.2889	0.3392	0.4951	0.5821	0.5463	0.5102	0.4200	0.2288	0.2933	0.3840	0.5113	0.6427	0.5917	0.5701	0.4462	0.2456	0.2906	0.3436	0.5498	0.6569
7.1358333333	07:08:09	0.4229	0.4600	0.4204	0.2693	0.2606	0.3936	0.4902	0.5714	0.5191	0.5414	0.4561	0.3074	0.2636	0.3643	0.4902	0.5411	0.5447	0.5022	0.4045	0.2220	0.3019	0.4111	0.4719	0.5721	0.5809	0.5126	0.4702	0.1936	0.2896	0.3391	0.4951	0.5823	0.5471	0.5110	0.4213	0.2296	0.2931	0.3841	0.5120	0.6464	0.5927	0.5716	0.4491	0.2460	0.2907	0.3440	0.5520	0.6595
7.1536111111	07:09:13	0.4234	0.4621	0.4200	0.2676	0.2623	0.3931	0.4920	0.5732	0.5191	0.5431	0.4564	0.3078	0.2632	0.3650	0.4919	0.5411	0.5456	0.5020	0.4056	0.2221	0.3028	0.4121	0.4735	0.5759	0.5806	0.5143	0.4737	0.1942	0.2895	0.3392	0.4959	0.5838	0.5486	0.5114	0.4208	0.2310	0.2934	0.3838	0.5127	0.6470	0.5929	0.5709	0.4492	0.2467	0.2915	0.3462	0.5533	0.6581
7.1716666667	07:10:18	0.4246	0.4628	0.4213	0.2700	0.2627	0.3963	0.4933	0.5748	0.5207	0.5416	0.4585	0.3071	0.2637	0.3663	0.4903	0.5417	0.5459	0.5045	0.4055	0.2231	0.3032	0.4105	0.4747	0.5756	0.5818	0.5145	0.4732	0.1942	0.2909	0.3409	0.4972	0.5853	0.5469	0.5107	0.4223	0.2308	0.2945	0.3852	0.5139	0.6472	0.5915	0.5718	0.4509	0.2483	0.2920	0.3446	0.5519	0.6615
7.1894444444	07:11:22	0.4259	0.4614	0.4198	0.2705	0.2636	0.3967	0.4942	0.5749	0.5215	0.5449	0.4594	0.3077	0.2642	0.3673	0.4918	0.5441	0.5477	0.5049	0.4074	0.2228	0.3038	0.4140	0.4741	0.5783	0.5856	0.5164	0.4743	0.1958	0.2869	0.3414	0.4972	0.5832	0.5480	0.5114	0.4240	0.2324	0.2944	0.3880	0.5134	0.6482	0.5925	0.5744	0.4501	0.2498	0.2920	0.3461	0.5547	0.6618
7.2075000000	07:12:27	0.4268	0.4634	0.4219	0.2725	0.2641	0.3985	0.4940	0.5761	0.5218	0.5456	0.4593	0.3086	0.2646	0.3681	0.4925	0.5469	0.5475	0.5066	0.4066	0.2233	0.3060	0.4136	0.4771	0.5763	0.5852	0.5156	0.4744	0.1953	0.2878	0.3416	0.4988	0.5871	0.5481	0.5137	0.4243	0.2326	0.2957	0.3873	0.5144	0.6494	0.5938	0.5740	0.4513	0.2488	0.2938	0.3467	0.5540	0.6621
7.2252777778	07:13:31	0.4270	0.4638	0.4220	0.2731	0.2639	0.3973	0.4962	0.5766	0.5226	0.5472	0.4616	0.3095	0.2663	0.3678	0.4942	0.5478	0.5491	0.5053	0.4076	0.2249	0.3063	0.4138	0.4776	0.5768	0.5846	0.5174	0.4776	0.1970	0.2874	0.3429	0.4999	0.5876	0.5508	0.5152	0.4234	0.2331	0.2967	0.3874	0.5147	0.6509	0.5936	0.5757	0.4535	0.2491	0.2933	0.3466	0.5572	0.6628
7.2433333333	07:14:36	0.4259	0.4656	0.4233	0.2744	0.2642	0.3963	0.4945	0.5795	0.5243	0.5469	0.4616	0.3097	0.2666	0.3694	0.4957	0.5492	0.5493	0.5080	0.4089	0.2255	0.3076	0.4141	0.4781	0.5775	0.5855	0.5165	0.4777	0.1965	0.2883	0.3447	0.4999	0.5865	0.5495	0.5148	0.4258	0.2334	0.2969	0.3879	0.5159	0.6528	0.5936	0.5757	0.4537	0.2496	0.2942	0.3473	0.5578	0.6662
7.2611111111	07:15:40	0.4280	0.4665	0.4242	0.2737	0.2637	0.3983	0.4964	0.5805	0.5250	0.5480	0.4625	0.3105	0.2663	0.3690	0.4962	0.5495	0.5511	0.5086	0.4085	0.2266	0.3075	0.4140	0.4786	0.5772	0.5840	0.5197	0.4787	0.1963	0.2885	0.3442	0.4999	0.5887	0.5519	0.5171	0.4251	0.2327	0.2986	0.3907	0.5171	0.6536	0.5973	0.5784	0.4559	0.2506	0.2966	0.3481	0.5581	0.6676
7.2791666667	07:16:45	0.4285	0.4667	0.4253	0.2739	0.2646	0.3978	0.4985	0.5820	0.5267	0.5463	0.4627	0.3117	0.2673	0.3703	0.4962	0.5471	0.5522	0.5075	0.4088	0.2270	0.3085	0.4151	0.4790	0.5791	0.5870	0.5205	0.4793	0.1977	0.2897	0.3446	0.5020	0.5884	0.5510	0.5165	0.4260	0.2339	0.2987	0.3897	0.5174	0.6533	0.5975	0.5799	0.4556	0.2506	0.2965	0.3486	0.5598	0.6669
7.2969444444	07:17:49	0.4302	0.4694	0.4253	0.2758	0.2663	0.3985	0.4983	0.5802	0.5285	0.5476	0.4639	0.3110	0.2669	0.3701	0.4980	0.5515	0.5515	0.5093	0.4114	0.2272	0.3091	0.4149	0.4790	0.5811	0.5869	0.5220	0.4797	0.1984	0.2900	0.3448	0.5035	0.5895	0.5546	0.5175	0.4279	0.2349	0.2998	0.3909	0.5199	0.6485	0.5981	0.5800	0.4571	0.2510	0.2968	0.3494	0.5596	0.6693
7.3147222222	07:18:53	0.4302	0.4677	0.4260	0.2763	0.2655	0.3986	0.5006	0.5823	0.5277	0.5486	0.4660	0.3130	0.2676	0.3716	0.4989	0.5524	0.5530	0.5094	0.4117	0.2283	0.3111	0.4158	0.4828	0.5802	0.5869	0.5219	0.4817	0.1984	0.2918	0.3465	0.5022	0.5871	0.5538	0.5175	0.4276	0.2361	0.2998	0.3936	0.5191	0.6518	0.5982	0.5821	0.4580	0.2518	0.2984	0.3499	0.5616	0.6694
7.3327777778	07:19:58	0.4304	0.4687	0.4273	0.2754	0.2648	0.3991	0.5008	0.5834	0.5279	0.5513	0.4676	0.3122	0.2681	0.3712	0.5007	0.5524	0.5539	0.5092	0.4136	0.2285	0.3102	0.4162	0.4822	0.5810	0.5873	0.5216	0.4822	0.1989	0.2912	0.3459	0.5034	0.5881	0.5566	0.5189	0.4284	0.2364	0.3015	0.3941	0.5206	0.6533	0.5997	0.5823	0.4585	0.2531	0.2979	0.3513	0.5634	0.6708
7.3505555556	07:21:02	0.4327	0.4703	0.4278	0.2769	0.2669	0.3996	0.5000	0.5848	0.5293	0.5507	0.4671	0.3132	0.2689	0.3714	0.5012	0.5534	0.5558	0.5094	0.4129	0.2281	0.3113	0.4162	0.4839	0.5820	0.5888	0.5242	0.4844	0.1989	0.2933	0.3467	0.5061	0.5897	0.5547	0.5192	0.4304	0.2358	0.3019	0.3942	0.5212	0.6531	0.6008	0.5853	0.4587	0.2520	0.2995	0.3514	0.5620	0.6714
7.3686111111	07:22:07	0.4317	0.4712	0.4300	0.2781	0.2671	0.4001	0.5024	0.5855	0.5322	0.5523	0.4687	0.3146	0.2692	0.3729	0.5027	0.5542	0.5561	0.5120	0.4141	0.2300	0.3138	0.4184	0.4839	0.5817	0.5889	0.5224	0.4863	0.1995	0.2933	0.3484	0.5047	0.5892	0.5577	0.5226	0.4307	0.2381	0.3026	0.3949	0.5213	0.6554	0.6005	0.5845	0.4613	0.2537	0.2995	0.3533	0.5633	0.6717
7.3863888889	07:23:11	0.4342	0.4723	0.4300	0.2803	0.2669	0.4007	0.5029	0.5885	0.5334	0.5530	0.4700	0.3151	0.2705	0.3728	0.5038	0.5536	0.5560	0.5118	0.4150	0.2306	0.3135	0.4198	0.4844	0.5819	0.5883	0.5246	0.4847	0.2007	0.2939	0.3482	0.5041	0.5903	0.5577	0.5232	0.4304	0.2364	0.3032	0.3955	0.5242	0.6560	0.6022	0.5878	0.4605	0.2532	0.3001	0.3520	0.5654	0.6731
7.4044444444	07:24:16	0.4344	0.4733	0.4298	0.2785	0.2667	0.4005	0.5010	0.5881	0.5315	0.5545	0.4720	0.3158	0.2716	0.3733	0.5042	0.5546	0.5559	0.5130	0.4161	0.2326	0.3148	0.4197	0.4853	0.5835	0.5895	0.5244	0.4872	0.2005	0.2944	0.3486	0.5042	0.5922	0.5574	0.5225	0.4313	0.2374	0.3035	0.3964	0.5233	0.6575	0.6024	0.5877	0.4637	0.2540	0.3014	0.3554	0.5666	0.6749
7.4222222222	07:25:20	0.4343	0.4727	0.4303	0.2802	0.2677	0.4030	0.5038	0.5884	0.5342	0.5540	0.4722	0.3164	0.2709	0.3740	0.5064	0.5559	0.5582	0.5151	0.4170	0.2319	0.3139	0.4206	0.4864	0.5831	0.5897	0.5250	0.4878	0.2007	0.2952	0.3483	0.5076	0.5907	0.5602	0.5249	0.4311	0.2384	0.3038	0.3978	0.5243	0.6582	0.6033	0.5886	0.4638	0.2542	0.3029	0.3555	0.5671	0.6750
7.4402777778	07:26:25	0.4354	0.4743	0.4324	0.2800	0.2671	0.4011	0.5045	0.5895	0.5361	0.5527	0.4729	0.3174	0.2702	0.3743	0.5044	0.5561	0.5573	0.5147	0.4179	0.2328	0.3154	0.4217	0.4867	0.5828	0.5903	0.5257	0.4890	0.2020	0.2951	0.3492	0.5073	0.5920	0.5589	0.5251	0.4324	0.2399	0.3047	0.3980	0.5247	0.6594	0.6032	0.5902	0.4643	0.2559	0.3022	0.3553	0.5670	0.6774
7.4580555556	07:27:29	0.4367	0.4750	0.4313	0.2811	0.2685	0.4032	0.5033	0.5884	0.5363	0.5536	0.4742	0.3181	0.2715	0.3759	0.5060	0.5591	0.5580	0.5134	0.4174	0.2327	0.3176	0.4217	0.4885	0.5837	0.5905	0.5271	0.4889	0.2026	0.2957	0.3502	0.5085	0.5928	0.5608	0.5254	0.4335	0.2388	0.3058	0.3990	0.5257	0.6628	0.6032	0.5920	0.4661	0.2563	0.3039	0.3552	0.5684	0.6768
7.4761111111	07:28:34	0.4370	0.4755	0.4327	0.2837	0.2693	0.4037	0.5059	0.5912	0.5368	0.5544	0.4749	0.3195	0.2733	0.3762	0.5072	0.5612	0.5584	0.5159	0.4204	0.2330	0.3174	0.4234	0.4883	0.5841	0.5924	0.5267	0.4912	0.2031	0.2962	0.3496	0.5079	0.5942	0.5596	0.5241	0.4342	0.2405	0.3059	0.3976	0.5262	0.6624	0.6057	0.5907	0.4662	0.2557	0.3053	0.3574	0.5692	0.6746
7.4941666667	07:29:39	0.4364	0.4754	0.4339	0.2847	0.2711	0.4044	0.5054	0.5925	0.5379	0.5542	0.4760	0.3185	0.2735	0.3763	0.5085	0.5595	0.5593	0.5158	0.4197	0.2325	0.3189	0.4239	0.4884	0.5875	0.5915	0.5269	0.4905	0.2033	0.2974	0.3520	0.5103	0.5935	0.5624	0.5285	0.4350	0.2400	0.3071	0.4001	0.5268	0.6683	0.6050	0.5929	0.4669	0.2577	0.3053	0.3579	0.5706	0.6757
7.5119444444	07:30:43	0.4379	0.4780	0.4344	0.2848	0.2705	0.4047	0.5092	0.5922	0.5363	0.5544	0.4781	0.3206	0.2720	0.3782	0.5093	0.5603	0.5606	0.5174	0.4193	0.2334	0.3192	0.4242	0.4896	0.5865	0.5917	0.5292	0.4939	0.2024	0.2979	0.3520	0.5118	0.5964	0.5619	0.5271	0.4360	0.2408	0.3080	0.4009	0.5293	0.6633	0.6063	0.5921	0.4682	0.2580	0.3064	0.3585	0.5720	0.6786
7.5300000000	07:31:48	0.4393	0.4796	0.4352	0.2848	0.2720	0.4049	0.5099	0.5931	0.5415	0.5551	0.4792	0.3221	0.2733	0.3778	0.5106	0.5612	0.5616	0.5172	0.4210	0.2335	0.3202	0.4250	0.4901	0.5876	0.5915	0.5292	0.4923	0.2038	0.2991	0.3534	0.5114	0.5969	0.5631	0.5293	0.4376	0.2405	0.3092	0.4011	0.5290	0.6654	0.6082	0.5932	0.4694	0.2586	0.3058	0.3598	0.5737	0.6783
7.5477777778	07:32:52	0.4391	0.4805	0.4352	0.2879	0.2726	0.4063	0.5092	0.5924	0.5418	0.5549	0.4805	0.3207	0.2757	0.3782	0.5120	0.5625	0.5634	0.5188	0.4233	0.2343	0.3205	0.4236	0.4908	0.5878	0.5925	0.5294	0.4945	0.2038	0.2996	0.3540	0.5124	0.5960	0.5639	0.5292	0.4372	0.2430	0.3095	0.4014	0.5309	0.6672	0.6092	0.5942	0.4713	0.2587	0.3088	0.3603	0.5754	0.6792
7.5658333333	07:33:57	0.4393	0.4818	0.4378	0.2883	0.2729	0.4066	0.5109	0.5946	0.5430	0.5572	0.4799	0.3214	0.2758	0.3779	0.5118	0.5632	0.5594	0.5196	0.4222	0.2335	0.3210	0.4271	0.4919	0.5873	0.5905	0.5304	0.4938	0.2043	0.3002	0.3550	0.5127	0.5990	0.5638	0.5300	0.4377	0.2426	0.3103	0.4029	0.5317	0.6677	0.6104	0.5963	0.4703	0.2600	0.3090	0.3614	0.5752	0.6796
7.5838888889	07:35:02	0.4388	0.4804	0.4389	0.2872	0.2730	0.4076	0.5128	0.5952	0.5429	0.5553	0.4802	0.3233	0.2755	0.3801	0.5138	0.5634	0.5632	0.5198	0.4214	0.2350	0.3211	0.4290	0.4914	0.5890	0.5926	0.5306	0.4947	0.2057	0.2998	0.3554	0.5148	0.5984	0.5647	0.5324	0.4376	0.2446	0.3105	0.4038	0.5318	0.6665	0.6107	0.5960	0.4716	0.2618	0.3093	0.3626	0.5758	0.6802
7.6016666667	07:36:06	0.4403	0.4814	0.4379	0.2890	0.2739	0.4071	0.5119	0.5954	0.5442	0.5576	0.4817	0.3235	0.2762	0.3797	0.5156	0.5651	0.5626	0.5214	0.4217	0.2361	0.3217	0.4261	0.4944	0.5896	0.5941	0.5318	0.4965	0.2072	0.3023	0.3565	0.5158	0.5984	0.5651	0.5326	0.4388	0.2440	0.3096	0.4037	0.5339	0.6681	0.6127	0.5968	0.4729	0.2607	0.3098	0.3644	0.5766	0.6829
7.6197222222	07:37:11	0.4436	0.4824	0.4412	0.2889	0.2731	0.4083	0.5144	0.5950	0.5471	0.5567	0.4825	0.3236	0.2767	0.3801	0.5149	0.5674	0.5647	0.5219	0.4197	0.2367	0.3234	0.4289	0.4942	0.5897	0.5937	0.5326	0.4973	0.2069	0.3021	0.3563	0.5151	0.5990	0.5660	0.5322	0.4393	0.2452	0.3120	0.4040	0.5338	0.6688	0.6136	0.5976	0.4722	0.2609	0.3107	0.3658	0.5770	0.6819
7.6377777778	07:38:16	0.4408	0.4819	0.4390	0.2891	0.2733	0.4080	0.5140	0.5972	0.5457	0.5584	0.4850	0.3242	0.2775	0.3809	0.5179	0.5667	0.5655	0.5225	0.4222	0.2375	0.3244	0.4292	0.4907	0.5894	0.5928	0.5332	0.4985	0.2082	0.3030	0.3585	0.5166	0.6007	0.5682	0.5314	0.4405	0.2456	0.3125	0.4050	0.5343	0.6699	0.6137	0.5978	0.4731	0.2635	0.3111	0.3654	0.5773	0.6856
7.6555555556	07:39:20	0.4412	0.4848	0.4416	0.2893	0.2740	0.4080	0.5151	0.5970	0.5477	0.5583	0.4846	0.3257	0.2778	0.3818	0.5176	0.5668	0.5647	0.5231	0.4233	0.2361	0.3242	0.4282	0.4912	0.5919	0.5955	0.5326	0.4975	0.2078	0.3029	0.3585	0.5177	0.6019	0.5684	0.5329	0.4422	0.2473	0.3121	0.4057	0.5345	0.6698	0.6131	0.5999	0.4731	0.2623	0.3111	0.3676	0.5788	0.6860
7.6736111111	07:40:25	0.4434	0.4847	0.4417	0.2927	0.2743	0.4085	0.5138	0.5983	0.5482	0.5605	0.4857	0.3253	0.2768	0.3821	0.5176	0.5676	0.5652	0.5253	0.4214	0.2377	0.3240	0.4294	0.4929	0.5926	0.5946	0.5362	0.5003	0.2090	0.3049	0.3573	0.5173	0.6023	0.5672	0.5334	0.4431	0.2469	0.3128	0.4076	0.5357	0.6714	0.6153	0.5997	0.4750	0.2633	0.3120	0.3661	0.5796	0.6870
7.6913888889	07:41:29	0.4437	0.4856	0.4416	0.2927	0.2752	0.4101	0.5154	0.5979	0.5511	0.5591	0.4863	0.3253	0.2776	0.3822	0.5179	0.5701	0.5674	0.5257	0.4227	0.2383	0.3253	0.4306	0.4925	0.5932	0.5962	0.5359	0.5006	0.2103	0.3044	0.3579	0.5215	0.6027	0.5701	0.5338	0.4432	0.2470	0.3138	0.4074	0.5349	0.6725	0.6161	0.6016	0.4759	0.2629	0.3122	0.3685	0.5807	0.6861
7.7094444444	07:42:34	0.4430	0.4853	0.4440	0.2932	0.2739	0.4120	0.5160	0.5989	0.5486	0.5607	0.4893	0.3273	0.2787	0.3844	0.5201	0.5702	0.5645	0.5256	0.4241	0.2373	0.3262	0.4308	0.4931	0.5918	0.5949	0.5366	0.5013	0.2103	0.3047	0.3577	0.5214	0.6033	0.5706	0.5355	0.4447	0.2477	0.3144	0.4078	0.5355	0.6726	0.6182	0.6040	0.4790	0.2645	0.3122	0.3679	0.5838	0.6880
7.7275000000	07:43:39	0.4443	0.4866	0.4418	0.2941	0.2746	0.4115	0.5149	0.5987	0.5514	0.5618	0.4877	0.3266	0.2798	0.3846	0.5225	0.5720	0.5656	0.5263	0.4242	0.2387	0.3268	0.4316	0.4938	0.5947	0.5948	0.5372	0.5026	0.2106	0.3055	0.3591	0.5225	0.6052	0.5710	0.5372	0.4449	0.2476	0.3158	0.4081	0.5387	0.6731	0.6164	0.6031	0.4801	0.2647	0.3134	0.3696	0.5852	0.6875
7.7452777778	07:44:43	0.4442	0.4865	0.4451	0.2946	0.2756	0.4122	0.5170	0.6016	0.5537	0.5606	0.4889	0.3275	0.2803	0.3858	0.5236	0.5734	0.5665	0.5269	0.4234	0.2395	0.3273	0.4330	0.4947	0.5944	0.5966	0.5371	0.5026	0.2116	0.3052	0.3616	0.5238	0.6051	0.5718	0.5356	0.4459	0.2483	0.3163	0.4093	0.5374	0.6743	0.6169	0.6040	0.4792	0.2663	0.3126	0.3686	0.5862	0.6908
7.7633333333	07:45:48	0.4461	0.4871	0.4441	0.2953	0.2773	0.4123	0.5170	0.6021	0.5521	0.5600	0.4894	0.3272	0.2812	0.3848	0.5237	0.5744	0.5670	0.5276	0.4234	0.2402	0.3273	0.4335	0.4966	0.5958	0.5989	0.5403	0.5031	0.2134	0.3069	0.3594	0.5237	0.6062	0.5713	0.5366	0.4476	0.2489	0.3158	0.4102	0.5390	0.6743	0.6195	0.6054	0.4810	0.2673	0.3142	0.3713	0.5872	0.6907
7.7811111111	07:46:52	0.4454	0.4895	0.4450	0.2952	0.2767	0.4134	0.5177	0.6037	0.5519	0.5619	0.4902	0.3280	0.2805	0.3856	0.5256	0.5746	0.5686	0.5290	0.4246	0.2400	0.3267	0.4325	0.4963	0.5940	0.5985	0.5396	0.5056	0.2126	0.3065	0.3614	0.5243	0.6071	0.5710	0.5362	0.4470	0.2497	0.3183	0.4097	0.5368	0.6736	0.6193	0.6062	0.4809	0.2670	0.3152	0.3722	0.5881	0.6909
7.7991666667	07:47:57	0.4477	0.4890	0.4467	0.2957	0.2763	0.4139	0.5181	0.6047	0.5516	0.5631	0.4925	0.3287	0.2828	0.3873	0.5256	0.5747	0.5698	0.5301	0.4256	0.2403	0.3278	0.4343	0.4983	0.5953	0.5991	0.5400	0.5056	0.2123	0.3073	0.3604	0.5248	0.6090	0.5731	0.5376	0.4490	0.2494	0.3172	0.4122	0.5384	0.6751	0.6200	0.6069	0.4833	0.2677	0.3149	0.3736	0.5906	0.6904
7.8172222222	07:49:02	0.4486	0.4906	0.4473	0.2951	0.2767	0.4140	0.5193	0.6058	0.5564	0.5627	0.4929	0.3313	0.2826	0.3873	0.5271	0.5774	0.5692	0.5315	0.4253	0.2407	0.3289	0.4341	0.5004	0.5947	0.5995	0.5406	0.5068	0.2122	0.3072	0.3573	0.5260	0.6062	0.5752	0.5392	0.4489	0.2497	0.3180	0.4120	0.5414	0.6747	0.6204	0.6085	0.4837	0.2676	0.3150	0.3746	0.5894	0.6932
7.8350000000	07:50:06	0.4488	0.4917	0.4458	0.2979	0.2781	0.4147	0.5194	0.6063	0.5540	0.5621	0.4941	0.3315	0.2830	0.3883	0.5289	0.5765	0.5708	0.5308	0.4262	0.2405	0.3299	0.4365	0.5005	0.5967	0.5980	0.5405	0.5071	0.2134	0.3085	0.3589	0.5255	0.6084	0.5764	0.5390	0.4497	0.2501	0.3186	0.4124	0.5415	0.6770	0.6210	0.6105	0.4840	0.2689	0.3159	0.3746	0.5898	0.6940
7.8530555556	07:51:11	0.4502	0.4895	0.4471	0.2983	0.2769	0.4139	0.5215	0.6085	0.5573	0.5630	0.4940	0.3314	0.2833	0.3892	0.5293	0.5770	0.5729	0.5315	0.4263	0.2417	0.3305	0.4377	0.5016	0.5959	0.5995	0.5415	0.5066	0.2141	0.3084	0.3612	0.5264	0.6115	0.5743	0.5391	0.4507	0.2512	0.3202	0.4147	0.5422	0.6771	0.6213	0.6093	0.4859	0.2679	0.3174	0.3738	0.5920	0.6942
7.8711111111	07:52:16	0.4480	0.4929	0.4499	0.3012	0.2779	0.4156	0.5211	0.6094	0.5564	0.5647	0.4955	0.3319	0.2853	0.3885	0.5299	0.5788	0.5732	0.5332	0.4274	0.2411	0.3309	0.4375	0.5024	0.5962	0.6004	0.5411	0.5079	0.2144	0.3088	0.3618	0.5285	0.6103	0.5761	0.5394	0.4502	0.2508	0.3207	0.4145	0.5422	0.6786	0.6231	0.6111	0.4875	0.2695	0.3175	0.3751	0.5925	0.6932
7.8888888889	07:53:20	0.4511	0.4921	0.4486	0.2981	0.2776	0.4153	0.5208	0.6097	0.5588	0.5661	0.4986	0.3342	0.2843	0.3888	0.5310	0.5803	0.5744	0.5362	0.4284	0.2423	0.3327	0.4393	0.5023	0.5976	0.6021	0.5435	0.5088	0.2151	0.3086	0.3616	0.5291	0.6125	0.5766	0.5416	0.4517	0.2521	0.3210	0.4155	0.5443	0.6780	0.6228	0.6121	0.4862	0.2701	0.3173	0.3825	0.5929	0.6960
7.9069444444	07:54:25	0.4514	0.4932	0.4514	0.3006	0.2794	0.4169	0.5237	0.6106	0.5568	0.5670	0.4963	0.3337	0.2844	0.3890	0.5330	0.5793	0.5744	0.5356	0.4291	0.2421	0.3319	0.4378	0.5024	0.5984	0.6033	0.5415	0.5091	0.2147	0.3100	0.3630	0.5314	0.6120	0.5782	0.5407	0.4531	0.2529	0.3223	0.4165	0.5442	0.6790	0.6222	0.6148	0.4898	0.2704	0.3180	0.3824	0.5934	0.6965
7.9250000000	07:55:30	0.4506	0.4928	0.4505	0.3007	0.2789	0.4158	0.5237	0.6122	0.5576	0.5681	0.4969	0.3345	0.2858	0.3906	0.5336	0.5812	0.5749	0.5347	0.4294	0.2434	0.3326	0.4384	0.5043	0.5966	0.6040	0.5439	0.5119	0.2164	0.3107	0.3629	0.5315	0.6128	0.5778	0.5431	0.4533	0.2541	0.3220	0.4175	0.5458	0.6797	0.6234	0.6139	0.4903	0.2721	0.3196	0.3829	0.5944	0.6946
7.9427777778	07:56:34	0.4518	0.4937	0.4522	0.3030	0.2789	0.4158	0.5249	0.6125	0.5581	0.5689	0.4982	0.3335	0.2858	0.3907	0.5323	0.5808	0.5746	0.5375	0.4303	0.2431	0.3338	0.4399	0.5052	0.5988	0.6029	0.5444	0.5119	0.2173	0.3109	0.3644	0.5317	0.6140	0.5813	0.5408	0.4541	0.2548	0.3227	0.4183	0.5467	0.6793	0.6256	0.6152	0.4898	0.2725	0.3191	0.3862	0.5964	0.6956
7.9608333333	07:57:39	0.4539	0.4951	0.4525	0.3041	0.2790	0.4178	0.5242	0.6133	0.5572	0.5682	0.4984	0.3351	0.2860	0.3927	0.5340	0.5795	0.5758	0.5368	0.4315	0.2445	0.3331	0.4393	0.5055	0.5993	0.6043	0.5460	0.5118	0.2154	0.3114	0.3643	0.5331	0.6156	0.5814	0.5441	0.4574	0.2553	0.3239	0.4190	0.5470	0.6818	0.6267	0.6155	0.4903	0.2723	0.3196	0.3842	0.5976	0.6976
7.9788888889	07:58:44	0.4524	0.4955	0.4541	0.3029	0.2799	0.4166	0.5263	0.6155	0.5606	0.5684	0.4989	0.3364	0.2875	0.3929	0.5337	0.5841	0.5767	0.5375	0.4298	0.2437	0.3335	0.4404	0.5056	0.5998	0.6050	0.5457	0.5140	0.2175	0.3118	0.3644	0.5341	0.6145	0.5824	0.5449	0.4571	0.2537	0.3245	0.4185	0.5480	0.6827	0.6255	0.6186	0.4910	0.2734	0.3192	0.3871	0.5997	0.6967
7.9966666667	07:59:48	0.4547	0.4963	0.4540	0.3036	0.2811	0.4183	0.5260	0.6145	0.5594	0.5704	0.5006	0.3357	0.2885	0.3924	0.5371	0.5837	0.5784	0.5397	0.4294	0.2443	0.3335	0.4419	0.5075	0.6000	0.6059	0.5459	0.5134	0.2186	0.3123	0.3661	0.5354	0.6151	0.5834	0.5444	0.4567	0.2557	0.3239	0.4198	0.5467	0.6830	0.6282	0.6169	0.4919	0.2732	0.3198	0.3879	0.5985	0.6984
8.0147222222	08:00:53	0.4561	0.4992	0.4565	0.3054	0.2816	0.4173	0.5279	0.6179	0.5597	0.5701	0.5000	0.3365	0.2900	0.3940	0.5366	0.5849	0.5787	0.5391	0.4296	0.2456	0.3336	0.4426	0.5076	0.6007	0.6050	0.5469	0.5134	0.2183	0.3127	0.3658	0.5354	0.6169	0.5837	0.5443	0.4585	0.2558	0.3240	0.4209	0.5482	0.6819	0.6284	0.6179	0.4937	0.2745	0.3193	0.3908	0.5995	0.7002
8.0327777778	08:01:58	0.4557	0.4994	0.4560	0.3051	0.2815	0.4197	0.5279	0.6168	0.5623	0.5715	0.4995	0.3375	0.2881	0.3948	0.5357	0.5867	0.5802	0.5394	0.4314	0.2455	0.3359	0.4420	0.5070	0.6003	0.6065	0.5484	0.5150	0.2195	0.3128	0.3658	0.5371	0.6177	0.5838	0.5467	0.4588	0.2550	0.3248	0.4221	0.5501	0.6821	0.6304	0.6198	0.4946	0.2751	0.3212	0.3916	0.6022	0.7011
8.0505555556	08:03:02	0.4558	0.4979	0.4541	0.3062	0.2828	0.4184	0.5272	0.6194	0.5637	0.5722	0.5007	0.3390	0.2886	0.3952	0.5368	0.5851	0.5788	0.5386	0.4314	0.2467	0.3346	0.4442	0.5080	0.6004	0.6080	0.5492	0.5148	0.2193	0.3135	0.3657	0.5367	0.6187	0.5871	0.5478	0.4598	0.2582	0.3273	0.4229	0.5503	0.6824	0.6304	0.6213	0.4959	0.2765	0.3220	0.3908	0.6034	0.7009
8.0686111111	08:04:07	0.4568	0.4997	0.4560	0.3073	0.2822	0.4201	0.5276	0.6208	0.5637	0.5720	0.5002	0.3391	0.2897	0.3963	0.5384	0.5862	0.5798	0.5422	0.4306	0.2469	0.3352	0.4460	0.5086	0.6009	0.6083	0.5467	0.5163	0.2194	0.3154	0.3650	0.5372	0.6197	0.5866	0.5495	0.4610	0.2581	0.3271	0.4231	0.5496	0.6829	0.6317	0.6211	0.4966	0.2770	0.3230	0.3910	0.6046	0.7030
8.0866666667	08:05:12	0.4529	0.4978	0.4566	0.3088	0.2844	0.4217	0.5291	0.6227	0.5652	0.5719	0.4998	0.3373	0.2900	0.3965	0.5390	0.5905	0.5806	0.5413	0.4339	0.2467	0.3361	0.4453	0.5109	0.6002	0.6093	0.5477	0.5161	0.2204	0.3146	0.3649	0.5383	0.6205	0.5893	0.5478	0.4622	0.2574	0.3276	0.4230	0.5521	0.6846	0.6327	0.6223	0.4977	0.2781	0.3230	0.3922	0.6060	0.7030
8.1047222222	08:06:17	0.4538	0.5022	0.4567	0.3087	0.2837	0.4217	0.5302	0.6209	0.5631	0.5730	0.5015	0.3384	0.2905	0.3972	0.5382	0.5879	0.5809	0.5424	0.4321	0.2470	0.3370	0.4442	0.5115	0.6003	0.6092	0.5511	0.5172	0.2206	0.3157	0.3659	0.5389	0.6236	0.5892	0.5474	0.4625	0.2584	0.3280	0.4248	0.5522	0.6845	0.6322	0.6232	0.4991	0.2782	0.3247	0.3936	0.6054	0.7046
8.1225000000	08:07:21	0.4553	0.5001	0.4567	0.3096	0.2853	0.4216	0.5309	0.6223	0.5650	0.5742	0.5025	0.3393	0.2914	0.3979	0.5403	0.5871	0.5803	0.5447	0.4336	0.2465	0.3360	0.4449	0.5127	0.5997	0.6093	0.5497	0.5172	0.2216	0.3158	0.3659	0.5396	0.6239	0.5907	0.5509	0.4642	0.2598	0.3292	0.4265	0.5538	0.6845	0.6332	0.6241	0.4997	0.2804	0.3247	0.3962	0.6076	0.7072
8.1405555556	08:08:26	0.4548	0.5008	0.4578	0.3093	0.2846	0.4241	0.5330	0.6231	0.5666	0.5758	0.5031	0.3394	0.2920	0.3975	0.5411	0.5906	0.5806	0.5422	0.4362	0.2491	0.3376	0.4450	0.5136	0.6028	0.6113	0.5492	0.5181	0.2226	0.3164	0.3667	0.5411	0.6225	0.5905	0.5507	0.4636	0.2608	0.3298	0.4274	0.5541	0.6840	0.6353	0.6248	0.5012	0.2786	0.3249	0.3943	0.6085	0.7056
8.1586111111	08:09:31	0.4558	0.4984	0.4557	0.3107	0.2839	0.4247	0.5321	0.6232	0.5676	0.5736	0.5034	0.3401	0.2931	0.3984	0.5419	0.5892	0.5811	0.5460	0.4345	0.2479	0.3370	0.4461	0.5143	0.6003	0.6123	0.5486	0.5195	0.2231	0.3164	0.3659	0.5418	0.6235	0.5916	0.5515	0.4645	0.2614	0.3303	0.4277	0.5537	0.6868	0.6356	0.6249	0.5032	0.2804	0.3259	0.3965	0.6090	0.7061
8.1763888889	08:10:35	0.4565	0.5036	0.4575	0.3118	0.2856	0.4246	0.5332	0.6243	0.5686	0.5756	0.5030	0.3413	0.2929	0.3998	0.5422	0.5900	0.5817	0.5450	0.4357	0.2489	0.3374	0.4470	0.5162	0.6006	0.6136	0.5506	0.5205	0.2232	0.3169	0.3672	0.5429	0.6251	0.5933	0.5524	0.4636	0.2628	0.3319	0.4279	0.5540	0.6867	0.6356	0.6262	0.5022	0.2827	0.3263	0.3964	0.6096	0.7089
8.1944444444	08:11:40	0.4583	0.5025	0.4588	0.3126	0.2853	0.4246	0.5323	0.6257	0.5684	0.5763	0.5043	0.3431	0.2939	0.3997	0.5437	0.5912	0.5826	0.5459	0.4356	0.2488	0.3385	0.4468	0.5156	0.6017	0.6143	0.5517	0.5227	0.2238	0.3170	0.3672	0.5428	0.6266	0.5948	0.5521	0.4648	0.2633	0.3324	0.4301	0.5554	0.6875	0.6384	0.6273	0.5009	0.2816	0.3266	0.3984	0.6099	0.7073
8.2125000000	08:12:45	0.4581	0.5025	0.4600	0.3138	0.2854	0.4252	0.5331	0.6268	0.5717	0.5772	0.5044	0.3416	0.2938	0.4003	0.5441	0.5913	0.5853	0.5466	0.4361	0.2504	0.3393	0.4481	0.5164	0.6026	0.6145	0.5523	0.5227	0.2234	0.3172	0.3677	0.5437	0.6265	0.5937	0.5536	0.4669	0.2648	0.3326	0.4295	0.5569	0.6869	0.6391	0.6291	0.5050	0.2825	0.3276	0.3988	0.6116	0.7103
8.2305555556	08:13:50	0.4606	0.5065	0.4600	0.3140	0.2848	0.4278	0.5325	0.6276	0.5706	0.5757	0.5047	0.3437	0.2947	0.4016	0.5449	0.5930	0.5842	0.5460	0.4383	0.2513	0.3400	0.4481	0.5176	0.6026	0.6155	0.5535	0.5209	0.2240	0.3181	0.3687	0.5450	0.6273	0.5951	0.5529	0.4681	0.2651	0.3342	0.4312	0.5573	0.6875	0.6405	0.6298	0.5038	0.2832	0.3280	0.3988	0.6130	0.7087
8.2483333333	08:14:54	0.4599	0.5046	0.4600	0.3142	0.2863	0.4279	0.5332	0.6286	0.5724	0.5780	0.5048	0.3439	0.2942	0.4020	0.5461	0.5945	0.5841	0.5475	0.4380	0.2521	0.3393	0.4496	0.5177	0.6033	0.6150	0.5520	0.5235	0.2244	0.3183	0.3695	0.5446	0.6280	0.5954	0.5552	0.4683	0.2647	0.3344	0.4318	0.5579	0.6862	0.6416	0.6293	0.5058	0.2837	0.3295	0.3998	0.6141	0.7095
8.2663888889	08:15:59	0.4594	0.5037	0.4620	0.3164	0.2869	0.4277	0.5368	0.6300	0.5715	0.5770	0.5053	0.3448	0.2961	0.4032	0.5474	0.5941	0.5865	0.5488	0.4388	0.2525	0.3396	0.4491	0.5176	0.6024	0.6167	0.5544	0.5252	0.2241	0.3187	0.3719	0.5463	0.6305	0.5977	0.5580	0.4686	0.2656	0.3352	0.4329	0.5586	0.6884	0.6427	0.6313	0.5065	0.2838	0.3295	0.4019	0.6152	0.7115
8.2844444444	08:17:04	0.4604	0.5051	0.4616	0.3161	0.2878	0.4281	0.5361	0.6295	0.5740	0.5777	0.5068	0.3454	0.2967	0.4035	0.5449	0.5946	0.5852	0.5503	0.4403	0.2523	0.3397	0.4492	0.5190	0.6026	0.6165	0.5549	0.5251	0.2254	0.3181	0.3711	0.5453	0.6292	0.5973	0.5566	0.4696	0.2668	0.3360	0.4326	0.5584	0.6897	0.6426	0.6314	0.5081	0.2852	0.3315	0.4022	0.6154	0.7110
8.3025000000	08:18:09	0.4619	0.5056	0.4618	0.3164	0.2866	0.4305	0.5366	0.6317	0.5763	0.5784	0.5082	0.3459	0.2970	0.4051	0.5456	0.5968	0.5877	0.5497	0.4413	0.2537	0.3417	0.4517	0.5185	0.6026	0.6176	0.5551	0.5263	0.2238	0.3195	0.3720	0.5462	0.6286	0.6003	0.5568	0.4695	0.2662	0.3369	0.4332	0.5599	0.6919	0.6440	0.6320	0.5080	0.2855	0.3318	0.4031	0.6169	0.7130
8.3205555556	08:19:14	0.4616	0.5065	0.4625	0.3169	0.2885	0.4304	0.5382	0.6322	0.5759	0.5784	0.5099	0.3457	0.2963	0.4044	0.5473	0.5969	0.5865	0.5501	0.4417	0.2534	0.3416	0.4518	0.5206	0.6024	0.6195	0.5564	0.5264	0.2254	0.3203	0.3740	0.5459	0.6318	0.5995	0.5570	0.4706	0.2673	0.3380	0.4341	0.5608	0.6898	0.6454	0.6337	0.5095	0.2854	0.3324	0.4048	0.6178	0.7124
8.3383333333	08:20:18	0.4622	0.5106	0.4632	0.3167	0.2878	0.4321	0.5387	0.6333	0.5761	0.5777	0.5108	0.3469	0.2972	0.4047	0.5487	0.5960	0.5879	0.5514	0.4419	0.2544	0.3402	0.4533	0.5206	0.6031	0.6198	0.5577	0.5272	0.2250	0.3216	0.3735	0.5480	0.6316	0.5994	0.5592	0.4700	0.2675	0.3380	0.4340	0.5619	0.6921	0.6444	0.6351	0.5101	0.2872	0.3316	0.4039	0.6177	0.7126
8.3563888889	08:21:23	0.4644	0.5099	0.4637	0.3180	0.2888	0.4310	0.5388	0.6338	0.5770	0.5768	0.5117	0.3463	0.2978	0.4058	0.5487	0.5977	0.5865	0.5529	0.4429	0.2553	0.3419	0.4534	0.5217	0.6054	0.6220	0.5604	0.5293	0.2265	0.3222	0.3748	0.5475	0.6351	0.6010	0.5592	0.4714	0.2676	0.3384	0.4345	0.5640	0.6919	0.6443	0.6365	0.5108	0.2867	0.3335	0.4055	0.6195	0.7125
8.3744444444	08:22:28	0.4641	0.5099	0.4651	0.3192	0.2887	0.4313	0.5387	0.6328	0.5773	0.5802	0.5116	0.3484	0.2985	0.4067	0.5513	0.5965	0.5872	0.5531	0.4422	0.2545	0.3411	0.4526	0.5225	0.6054	0.6221	0.5586	0.5305	0.2260	0.3226	0.3751	0.5470	0.6340	0.6030	0.5598	0.4722	0.2684	0.3395	0.4364	0.5636	0.6927	0.6460	0.6351	0.5120	0.2854	0.3337	0.4059	0.6200	0.7157
8.3925000000	08:23:33	0.4629	0.5107	0.4655	0.3197	0.2892	0.4337	0.5397	0.6347	0.5759	0.5797	0.5124	0.3494	0.2992	0.4076	0.5518	0.5987	0.5891	0.5546	0.4448	0.2566	0.3425	0.4549	0.5242	0.6058	0.6223	0.5596	0.5301	0.2256	0.3233	0.3767	0.5496	0.6354	0.6034	0.5606	0.4742	0.2681	0.3410	0.4365	0.5647	0.6938	0.6478	0.6355	0.5124	0.2865	0.3345	0.4068	0.6224	0.7165
8.4105555556	08:24:38	0.4627	0.5105	0.4661	0.3196	0.2891	0.4324	0.5397	0.6346	0.5783	0.5798	0.5128	0.3489	0.2991	0.4088	0.5523	0.5979	0.5894	0.5549	0.4432	0.2559	0.3422	0.4554	0.5241	0.6056	0.6215	0.5614	0.5309	0.2284	0.3249	0.3774	0.5512	0.6359	0.6044	0.5614	0.4729	0.2686	0.3404	0.4362	0.5654	0.6936	0.6479	0.6375	0.5145	0.2875	0.3352	0.4080	0.6221	0.7166
8.4286111111	08:25:43	0.4628	0.5130	0.4666	0.3210	0.2893	0.4337	0.5404	0.6324	0.5791	0.5807	0.5135	0.3498	0.3000	0.4108	0.5531	0.5980	0.5886	0.5556	0.4445	0.2563	0.3435	0.4561	0.5249	0.6062	0.6204	0.5609	0.5322	0.2300	0.3251	0.3774	0.5491	0.6371	0.6056	0.5619	0.4742	0.2691	0.3408	0.4371	0.5659	0.6959	0.6486	0.6376	0.5164	0.2895	0.3351	0.4091	0.6235	0.7188
8.4463888889	08:26:47	0.4622	0.5107	0.4674	0.3207	0.2911	0.4329	0.5417	0.6340	0.5794	0.5812	0.5141	0.3504	0.3015	0.4103	0.5527	0.6009	0.5904	0.5552	0.4464	0.2577	0.3441	0.4574	0.5250	0.6082	0.6236	0.5637	0.5339	0.2291	0.3247	0.3765	0.5506	0.6370	0.6060	0.5622	0.4750	0.2710	0.3413	0.4366	0.5660	0.6964	0.6489	0.6390	0.5166	0.2899	0.3362	0.4094	0.6246	0.7199
8.4644444444	08:27:52	0.4635	0.5137	0.4686	0.3199	0.2919	0.4357	0.5435	0.6357	0.5818	0.5800	0.5150	0.3498	0.3016	0.4108	0.5548	0.6002	0.5873	0.5575	0.4460	0.2577	0.3439	0.4576	0.5256	0.6074	0.6242	0.5644	0.5354	0.2299	0.3264	0.3801	0.5512	0.6380	0.6073	0.5641	0.4769	0.2723	0.3424	0.4365	0.5685	0.6952	0.6493	0.6416	0.5181	0.2895	0.3363	0.4112	0.6265	0.7178
8.4825000000	08:28:57	0.4661	0.5153	0.4701	0.3206	0.2925	0.4345	0.5443	0.6365	0.5804	0.5816	0.5147	0.3510	0.3019	0.4100	0.5549	0.5996	0.5894	0.5571	0.4468	0.2572	0.3449	0.4580	0.5264	0.6085	0.6249	0.5644	0.5358	0.2296	0.3261	0.3786	0.5518	0.6369	0.6071	0.5656	0.4776	0.2721	0.3428	0.4380	0.5704	0.6973	0.6505	0.6411	0.5180	0.2904	0.3372	0.4116	0.6245	0.7196
8.5005555556	08:30:02	0.4672	0.5146	0.4719	0.3224	0.2919	0.4360	0.5459	0.6361	0.5817	0.5826	0.5156	0.3518	0.3018	0.4108	0.5563	0.6024	0.5893	0.5597	0.4455	0.2592	0.3433	0.4581	0.5257	0.6105	0.6246	0.5639	0.5362	0.2304	0.3264	0.3810	0.5525	0.6412	0.6074	0.5655	0.4767	0.2725	0.3445	0.4383	0.5699	0.6982	0.6512	0.6416	0.5193	0.2910	0.3386	0.4120	0.6257	0.7186
8.5186111111	08:31:07	0.4655	0.5157	0.4701	0.3229	0.2925	0.4356	0.5435	0.6323	0.5834	0.5851	0.5170	0.3521	0.3049	0.4121	0.5587	0.6017	0.5904	0.5584	0.4493	0.2604	0.3455	0.4600	0.5271	0.6094	0.6249	0.5662	0.5380	0.2306	0.3278	0.3805	0.5524	0.6408	0.6087	0.5646	0.4784	0.2735	0.3463	0.4405	0.5724	0.6969	0.6511	0.6422	0.5189	0.2905	0.3379	0.4125	0.6272	0.7222
8.5363888889	08:32:11	0.4665	0.5154	0.4729	0.3227	0.2931	0.4361	0.5454	0.6325	0.5835	0.5833	0.5166	0.3519	0.3031	0.4135	0.5599	0.6033	0.5911	0.5598	0.4497	0.2595	0.3442	0.4591	0.5277	0.6104	0.6250	0.5657	0.5368	0.2334	0.3281	0.3811	0.5545	0.6408	0.6096	0.5656	0.4785	0.2730	0.3441	0.4416	0.5716	0.6934	0.6520	0.6427	0.5198	0.2932	0.3389	0.4123	0.6286	0.7244
8.5544444444	08:33:16	0.4674	0.5191	0.4727	0.3233	0.2927	0.4358	0.5455	0.6331	0.5833	0.5837	0.5181	0.3527	0.3046	0.4120	0.5586	0.6050	0.5907	0.5595	0.4485	0.2608	0.3453	0.4604	0.5267	0.6105	0.6254	0.5686	0.5382	0.2322	0.3284	0.3805	0.5542	0.6413	0.6100	0.5665	0.4802	0.2725	0.3446	0.4418	0.5736	0.6926	0.6530	0.6435	0.5200	0.2934	0.3398	0.4133	0.6290	0.7219
8.5725000000	08:34:21	0.4689	0.5186	0.4745	0.3241	0.2939	0.4361	0.5457	0.6336	0.5876	0.5830	0.5183	0.3531	0.3046	0.4134	0.5597	0.6067	0.5929	0.5619	0.4504	0.2629	0.3460	0.4601	0.5284	0.6136	0.6269	0.5699	0.5399	0.2325	0.3282	0.3812	0.5532	0.6423	0.6103	0.5688	0.4818	0.2730	0.3452	0.4422	0.5753	0.6942	0.6524	0.6451	0.5220	0.2942	0.3396	0.4150	0.6305	0.7247
8.5905555556	08:35:26	0.4694	0.5218	0.4737	0.3238	0.2942	0.4385	0.5485	0.6335	0.5857	0.5854	0.5188	0.3536	0.3053	0.4136	0.5619	0.6054	0.5929	0.5602	0.4501	0.2613	0.3476	0.4611	0.5303	0.6119	0.6269	0.5688	0.5406	0.2333	0.3293	0.3832	0.5564	0.6418	0.6122	0.5685	0.4810	0.2761	0.3458	0.4411	0.5742	0.6944	0.6515	0.6446	0.5210	0.2938	0.3407	0.4160	0.6311	0.7257
8.6086111111	08:36:31	0.4709	0.5190	0.4747	0.3252	0.2955	0.4369	0.5470	0.6334	0.5871	0.5861	0.5206	0.3552	0.3071	0.4153	0.5633	0.6076	0.5938	0.5612	0.4520	0.2611	0.3468	0.4613	0.5303	0.6134	0.6285	0.5700	0.5399	0.2328	0.3303	0.3821	0.5577	0.6430	0.6141	0.5710	0.4830	0.2746	0.3457	0.4436	0.5749	0.6961	0.6520	0.6467	0.5230	0.2953	0.3402	0.4167	0.6325	0.7265
8.6266666667	08:37:36	0.4698	0.5221	0.4768	0.3262	0.2968	0.4388	0.5479	0.6342	0.5863	0.5861	0.5217	0.3540	0.3063	0.4155	0.5619	0.6093	0.5953	0.5626	0.4535	0.2614	0.3480	0.4611	0.5310	0.6124	0.6294	0.5698	0.5415	0.2334	0.3341	0.3839	0.5560	0.6449	0.6128	0.5718	0.4827	0.2749	0.3467	0.4447	0.5766	0.6953	0.6554	0.6462	0.5250	0.2946	0.3424	0.4166	0.6338	0.7259
8.6447222222	08:38:41	0.4708	0.5194	0.4759	0.3257	0.2950	0.4393	0.5490	0.6353	0.5884	0.5839	0.5227	0.3563	0.3067	0.4157	0.5639	0.6102	0.5935	0.5646	0.4526	0.2635	0.3479	0.4634	0.5326	0.6169	0.6278	0.5717	0.5419	0.2330	0.3349	0.3839	0.5577	0.6445	0.6124	0.5712	0.4842	0.2765	0.3469	0.4444	0.5788	0.6978	0.6536	0.6472	0.5253	0.2956	0.3430	0.4168	0.6339	0.7278
8.6625000000	08:39:45	0.4725	0.5216	0.4764	0.3276	0.2969	0.4378	0.5486	0.6356	0.5894	0.5862	0.5225	0.3553	0.3086	0.4180	0.5644	0.6096	0.5953	0.5655	0.4541	0.2630	0.3491	0.4633	0.5318	0.6166	0.6301	0.5719	0.5412	0.2345	0.3352	0.3838	0.5577	0.6464	0.6155	0.5718	0.4832	0.2773	0.3475	0.4446	0.5784	0.6969	0.6552	0.6473	0.5270	0.2961	0.3424	0.4181	0.6345	0.7282
8.6805555556	08:40:50	0.4715	0.5208	0.4766	0.3267	0.2971	0.4399	0.5490	0.6332	0.5904	0.5857	0.5217	0.3559	0.3086	0.4160	0.5671	0.6108	0.5959	0.5654	0.4555	0.2643	0.3492	0.4631	0.5322	0.6164	0.6278	0.5733	0.5422	0.2353	0.3371	0.3842	0.5592	0.6466	0.6153	0.5733	0.4851	0.2775	0.3479	0.4452	0.5782	0.6985	0.6546	0.6483	0.5268	0.2958	0.3443	0.4187	0.6360	0.7308
8.6986111111	08:41:55	0.4751	0.5250	0.4779	0.3283	0.2981	0.4406	0.5484	0.6342	0.5890	0.5860	0.5228	0.3574	0.3086	0.4180	0.5645	0.6120	0.5970	0.5672	0.4536	0.2637	0.3498	0.4649	0.5343	0.6169	0.6290	0.5750	0.5416	0.2344	0.3350	0.3846	0.5607	0.6468	0.6162	0.5756	0.4856	0.2785	0.3488	0.4476	0.5811	0.6996	0.6564	0.6496	0.5270	0.2964	0.3430	0.4193	0.6345	0.7282
8.7166666667	08:43:00	0.4736	0.5231	0.4805	0.3275	0.2979	0.4410	0.5495	0.6363	0.5879	0.5851	0.5244	0.3577	0.3084	0.4185	0.5669	0.6142	0.5996	0.5681	0.4551	0.2640	0.3500	0.4658	0.5336	0.6155	0.6314	0.5728	0.5440	0.2358	0.3372	0.3848	0.5612	0.6475	0.6167	0.5749	0.4862	0.2780	0.3493	0.4482	0.5811	0.7004	0.6597	0.6523	0.5273	0.2968	0.3437	0.4197	0.6377	0.7297
8.7347222222	08:44:05	0.4744	0.5249	0.4804	0.3288	0.2978	0.4423	0.5506	0.6357	0.5927	0.5873	0.5242	0.3590	0.3104	0.4190	0.5677	0.6141	0.5988	0.5689	0.4570	0.2654	0.3516	0.4647	0.5361	0.6173	0.6294	0.5746	0.5447	0.2356	0.3381	0.3853	0.5624	0.6492	0.6178	0.5753	0.4868	0.2787	0.3502	0.4473	0.5819	0.7011	0.6580	0.6526	0.5294	0.2986	0.3447	0.4203	0.6380	0.7322
8.7527777778	08:45:10	0.4739	0.5240	0.4804	0.3301	0.2982	0.4412	0.5516	0.6358	0.5917	0.5862	0.5241	0.3582	0.3104	0.4201	0.5681	0.6157	0.5987	0.5684	0.4572	0.2642	0.3519	0.4671	0.5351	0.6188	0.6321	0.5751	0.5439	0.2363	0.3386	0.3848	0.5639	0.6503	0.6194	0.5748	0.4865	0.2778	0.3463	0.4503	0.5812	0.7005	0.6591	0.6543	0.5285	0.2978	0.3456	0.4210	0.6395	0.7327
8.7705555556	08:46:14	0.4756	0.5257	0.4796	0.3298	0.2982	0.4432	0.5522	0.6355	0.5904	0.5882	0.5246	0.3571	0.3104	0.4194	0.5687	0.6159	0.5996	0.5701	0.4575	0.2653	0.3532	0.4662	0.5354	0.6200	0.6323	0.5776	0.5449	0.2370	0.3402	0.3859	0.5645	0.6506	0.6201	0.5759	0.4866	0.2810	0.3458	0.4500	0.5840	0.7001	0.6599	0.6550	0.5283	0.2997	0.3461	0.4200	0.6417	0.7344
8.7886111111	08:47:19	0.4766	0.5258	0.4798	0.3305	0.2984	0.4425	0.5551	0.6375	0.5928	0.5877	0.5238	0.3584	0.3113	0.4217	0.5705	0.6158	0.5988	0.5712	0.4569	0.2650	0.3525	0.4671	0.5355	0.6195	0.6326	0.5781	0.5453	0.2360	0.3395	0.3872	0.5648	0.6515	0.6198	0.5775	0.4894	0.2811	0.3462	0.4510	0.5845	0.7021	0.6624	0.6551	0.5313	0.2983	0.3466	0.4214	0.6409	0.7357
8.8066666667	08:48:24	0.4752	0.5268	0.4815	0.3301	0.2992	0.4447	0.5545	0.6370	0.5917	0.5890	0.5251	0.3592	0.3115	0.4227	0.5714	0.6170	0.5992	0.5714	0.4588	0.2643	0.3533	0.4662	0.5378	0.6205	0.6354	0.5792	0.5452	0.2368	0.3409	0.3889	0.5662	0.6509	0.6201	0.5779	0.4903	0.2813	0.3461	0.4506	0.5835	0.7044	0.6619	0.6564	0.5319	0.2985	0.3464	0.4221	0.6432	0.7349
8.8247222222	08:49:29	0.4770	0.5256	0.4814	0.3309	0.2998	0.4433	0.5540	0.6378	0.5943	0.5900	0.5271	0.3581	0.3108	0.4212	0.5726	0.6177	0.5997	0.5730	0.4582	0.2659	0.3538	0.4673	0.5376	0.6204	0.6334	0.5793	0.5448	0.2381	0.3422	0.3884	0.5663	0.6514	0.6208	0.5801	0.4920	0.2813	0.3475	0.4525	0.5859	0.7048	0.6639	0.6579	0.5310	0.2994	0.3470	0.4235	0.6433	0.7371
8.8427777778	08:50:34	0.4762	0.5272	0.4824	0.3331	0.3010	0.4447	0.5556	0.6390	0.5945	0.5903	0.5302	0.3603	0.3129	0.4240	0.5752	0.6208	0.6005	0.5716	0.4581	0.2662	0.3538	0.4674	0.5376	0.6190	0.6361	0.5810	0.5460	0.2378	0.3408	0.3866	0.5677	0.6533	0.6218	0.5776	0.4925	0.2803	0.3478	0.4530	0.5871	0.7059	0.6652	0.6570	0.5325	0.3003	0.3481	0.4244	0.6441	0.7388
8.8608333333	08:51:39	0.4783	0.5273	0.4822	0.3328	0.3003	0.4454	0.5559	0.6412	0.5949	0.5885	0.5298	0.3608	0.3125	0.4235	0.5749	0.6207	0.6006	0.5732	0.4574	0.2676	0.3553	0.4675	0.5386	0.6235	0.6358	0.5778	0.5466	0.2375	0.3415	0.3883	0.5673	0.6523	0.6228	0.5798	0.4911	0.2824	0.3481	0.4525	0.5879	0.7054	0.6647	0.6590	0.5318	0.3000	0.3479	0.4251	0.6459	0.7386
8.8788888889	08:52:44	0.4785	0.5269	0.4837	0.3339	0.3003	0.4463	0.5556	0.6393	0.5972	0.5911	0.5283	0.3611	0.3136	0.4240	0.5770	0.6209	0.6020	0.5746	0.4584	0.2689	0.3545	0.4691	0.5390	0.6214	0.6380	0.5808	0.5481	0.2368	0.3432	0.3889	0.5698	0.6535	0.6222	0.5785	0.4911	0.2826	0.3485	0.4538	0.5892	0.7076	0.6666	0.6603	0.5340	0.3004	0.3482	0.4240	0.6458	0.7400
8.8969444444	08:53:49	0.4783	0.5291	0.4839	0.3337	0.3008	0.4465	0.5568	0.6412	0.5962	0.5916	0.5295	0.3615	0.3146	0.4254	0.5774	0.6221	0.6044	0.5759	0.4584	0.2683	0.3561	0.4701	0.5387	0.6228	0.6387	0.5807	0.5465	0.2389	0.3438	0.3906	0.5697	0.6530	0.6229	0.5805	0.4924	0.2826	0.3489	0.4544	0.5896	0.7051	0.6668	0.6614	0.5349	0.3012	0.3485	0.4250	0.6470	0.7424
8.9150000000	08:54:54	0.4788	0.5295	0.4849	0.3345	0.3014	0.4481	0.5574	0.6419	0.5963	0.5948	0.5313	0.3621	0.3132	0.4250	0.5780	0.6227	0.6034	0.5749	0.4586	0.2661	0.3564	0.4675	0.5406	0.6229	0.6398	0.5831	0.5482	0.2375	0.3446	0.3895	0.5712	0.6552	0.6217	0.5823	0.4930	0.2829	0.3488	0.4555	0.5906	0.7078	0.6686	0.6620	0.5358	0.3033	0.3496	0.4258	0.6477	0.7428
8.9330555556	08:55:59	0.4807	0.5282	0.4846	0.3346	0.3022	0.4490	0.5574	0.6406	0.5964	0.5922	0.5312	0.3625	0.3157	0.4249	0.5793	0.6228	0.6044	0.5764	0.4591	0.2682	0.3569	0.4699	0.5411	0.6234	0.6390	0.5844	0.5469	0.2371	0.3436	0.3915	0.5709	0.6538	0.6238	0.5842	0.4928	0.2824	0.3489	0.4559	0.5911	0.7072	0.6690	0.6635	0.5371	0.3038	0.3500	0.4273	0.6484	0.7435
8.9511111111	08:57:04	0.4819	0.5260	0.4844	0.3348	0.3023	0.4460	0.5592	0.6391	0.5994	0.5937	0.5316	0.3630	0.3153	0.4255	0.5788	0.6219	0.6046	0.5786	0.4592	0.2712	0.3578	0.4704	0.5434	0.6233	0.6395	0.5845	0.5479	0.2383	0.3441	0.3906	0.5734	0.6538	0.6245	0.5824	0.4947	0.2834	0.3497	0.4566	0.5926	0.7087	0.6697	0.6629	0.5373	0.3047	0.3522	0.4273	0.6489	0.7462
8.9691666667	08:58:09	0.4814	0.5289	0.4868	0.3357	0.3027	0.4463	0.5598	0.6420	0.5993	0.5949	0.5315	0.3624	0.3164	0.4257	0.5807	0.6246	0.6061	0.5797	0.4613	0.2695	0.3572	0.4707	0.5439	0.6253	0.6403	0.5850	0.5475	0.2391	0.3442	0.3918	0.5745	0.6554	0.6238	0.5826	0.4937	0.2844	0.3489	0.4583	0.5940	0.7084	0.6688	0.6626	0.5362	0.3035	0.3519	0.4262	0.6507	0.7468
8.9872222222	08:59:14	0.4818	0.5314	0.4868	0.3370	0.3034	0.4479	0.5612	0.6421	0.5980	0.5949	0.5322	0.3625	0.3161	0.4275	0.5814	0.6262	0.6041	0.5799	0.4602	0.2701	0.3584	0.4704	0.5441	0.6244	0.6418	0.5857	0.5492	0.2387	0.3467	0.3909	0.5754	0.6562	0.6252	0.5838	0.4964	0.2859	0.3496	0.4576	0.5935	0.7098	0.6705	0.6653	0.5380	0.3044	0.3526	0.4283	0.6507	0.7479
9.0052777778	09:00:19	0.4842	0.5338	0.4881	0.3365	0.3042	0.4491	0.5617	0.6415	0.6015	0.5957	0.5332	0.3631	0.3173	0.4259	0.5834	0.6266	0.6063	0.5807	0.4626	0.2712	0.3582	0.4718	0.5455	0.6271	0.6435	0.5865	0.5502	0.2404	0.3464	0.3921	0.5755	0.6547	0.6250	0.5847	0.4955	0.2855	0.3493	0.4586	0.5942	0.7098	0.6722	0.6656	0.5400	0.3054	0.3536	0.4291	0.6516	0.7486
9.0233333333	09:01:24	0.4827	0.5310	0.4869	0.3378	0.3039	0.4491	0.5616	0.6431	0.6002	0.5963	0.5316	0.3652	0.3169	0.4291	0.5833	0.6269	0.6072	0.5797	0.4630	0.2702	0.3607	0.4713	0.5457	0.6270	0.6417	0.5851	0.5508	0.2398	0.3461	0.3915	0.5770	0.6544	0.6270	0.5830	0.4947	0.2870	0.3515	0.4606	0.5949	0.7104	0.6719	0.6664	0.5399	0.3049	0.3541	0.4294	0.6515	0.7474
9.0413888889	09:02:29	0.4829	0.5309	0.4873	0.3387	0.3039	0.4492	0.5622	0.6441	0.6025	0.5963	0.5346	0.3633	0.3175	0.4285	0.5838	0.6278	0.6060	0.5787	0.4633	0.2726	0.3622	0.4716	0.5464	0.6273	0.6456	0.5884	0.5509	0.2396	0.3459	0.3924	0.5782	0.6573	0.6268	0.5861	0.4981	0.2872	0.3490	0.4609	0.5956	0.7136	0.6724	0.6674	0.5393	0.3057	0.3543	0.4294	0.6531	0.7498
9.0594444444	09:03:34	0.4827	0.5325	0.4890	0.3372	0.3046	0.4504	0.5642	0.6450	0.6017	0.5960	0.5348	0.3655	0.3181	0.4281	0.5834	0.6278	0.6069	0.5782	0.4636	0.2727	0.3627	0.4725	0.5487	0.6281	0.6445	0.5877	0.5524	0.2409	0.3482	0.3928	0.5777	0.6568	0.6256	0.5847	0.4971	0.2880	0.3513	0.4608	0.5981	0.7132	0.6721	0.6701	0.5417	0.3061	0.3553	0.4309	0.6553	0.7502
9.0775000000	09:04:39	0.4847	0.5357	0.4891	0.3389	0.3071	0.4508	0.5634	0.6461	0.6032	0.5991	0.5354	0.3662	0.3195	0.4293	0.5851	0.6294	0.6062	0.5814	0.4660	0.2737	0.3634	0.4729	0.5473	0.6300	0.6462	0.5880	0.5518	0.2415	0.3474	0.3941	0.5780	0.6590	0.6242	0.5856	0.4961	0.2884	0.3517	0.4593	0.5978	0.7137	0.6753	0.6700	0.5427	0.3071	0.3555	0.4306	0.6548	0.7498
9.0955555556	09:05:44	0.4855	0.5351	0.4898	0.3394	0.3061	0.4502	0.5640	0.6469	0.6043	0.5957	0.5360	0.3662	0.3185	0.4291	0.5854	0.6291	0.6063	0.5772	0.4659	0.2727	0.3640	0.4742	0.5479	0.6286	0.6478	0.5898	0.5523	0.2424	0.3492	0.3939	0.5793	0.6562	0.6249	0.5864	0.4971	0.2895	0.3516	0.4602	0.6001	0.7148	0.6750	0.6694	0.5419	0.3059	0.3563	0.4319	0.6565	0.7521
9.1136111111	09:06:49	0.4858	0.5359	0.4898	0.3405	0.3070	0.4512	0.5646	0.6455	0.6022	0.5981	0.5365	0.3656	0.3177	0.4314	0.5837	0.6289	0.6065	0.5795	0.4662	0.2744	0.3644	0.4736	0.5483	0.6295	0.6482	0.5899	0.5522	0.2408	0.3491	0.3945	0.5811	0.6591	0.6270	0.5883	0.4989	0.2889	0.3530	0.4618	0.5999	0.7157	0.6739	0.6704	0.5441	0.3080	0.3569	0.4312	0.6554	0.7548
9.1316666667	09:07:54	0.4864	0.5367	0.4909	0.3394	0.3063	0.4514	0.5655	0.6460	0.6053	0.5994	0.5388	0.3670	0.3195	0.4318	0.5845	0.6325	0.6082	0.5796	0.4673	0.2740	0.3639	0.4732	0.5503	0.6304	0.6481	0.5929	0.5532	0.2426	0.3503	0.3954	0.5785	0.6591	0.6263	0.5874	0.5007	0.2893	0.3537	0.4643	0.6001	0.7124	0.6772	0.6713	0.5442	0.3081	0.3581	0.4324	0.6571	0.7533
9.1497222222	09:08:59	0.4873	0.5385	0.4901	0.3403	0.3088	0.4526	0.5657	0.6473	0.6044	0.5988	0.5389	0.3688	0.3195	0.4325	0.5864	0.6322	0.6084	0.5805	0.4692	0.2742	0.3650	0.4753	0.5507	0.6327	0.6501	0.5913	0.5523	0.2422	0.3493	0.3964	0.5802	0.6588	0.6265	0.5905	0.4991	0.2912	0.3538	0.4630	0.6016	0.7160	0.6773	0.6725	0.5440	0.3077	0.3568	0.4333	0.6593	0.7552
9.1677777778	09:10:04	0.4869	0.5391	0.4903	0.3404	0.3088	0.4511	0.5676	0.6474	0.6037	0.6013	0.5398	0.3686	0.3200	0.4322	0.5867	0.6326	0.6078	0.5789	0.4684	0.2747	0.3656	0.4759	0.5520	0.6311	0.6504	0.5942	0.5543	0.2431	0.3503	0.3966	0.5813	0.6590	0.6286	0.5904	0.5010	0.2900	0.3534	0.4629	0.6017	0.7148	0.6781	0.6744	0.5452	0.3081	0.3589	0.4333	0.6594	0.7544
9.1858333333	09:11:09	0.4864	0.5405	0.4913	0.3404	0.3087	0.4522	0.5672	0.6477	0.6035	0.6020	0.5414	0.3674	0.3211	0.4327	0.5873	0.6346	0.6099	0.5809	0.4695	0.2757	0.3656	0.4757	0.5530	0.6332	0.6495	0.5929	0.5550	0.2427	0.3509	0.3988	0.5832	0.6584	0.6279	0.5912	0.5007	0.2909	0.3535	0.4647	0.6014	0.7161	0.6788	0.6740	0.5446	0.3077	0.3599	0.4346	0.6613	0.7564
9.2038888889	09:12:14	0.4874	0.5400	0.4922	0.3413	0.3106	0.4521	0.5688	0.6467	0.6060	0.6008	0.5418	0.3688	0.3220	0.4314	0.5872	0.6329	0.6086	0.5816	0.4686	0.2757	0.3664	0.4751	0.5520	0.6342	0.6506	0.5941	0.5540	0.2393	0.3355	0.3969	0.5843	0.6586	0.6275	0.5922	0.5021	0.2923	0.3537	0.4652	0.6042	0.7168	0.6786	0.6751	0.5478	0.3085	0.3595	0.4359	0.6610	0.7566
9.2219444444	09:13:19	0.4885	0.5411	0.4915	0.3414	0.3101	0.4523	0.5683	0.6476	0.6061	0.6005	0.5437	0.3693	0.3215	0.4325	0.5907	0.6340	0.6096	0.5850	0.4697	0.2760	0.3671	0.4747	0.5539	0.6351	0.6519	0.5953	0.5554	0.2408	0.3276	0.3999	0.5834	0.6596	0.6293	0.5926	0.5028	0.2928	0.3543	0.4651	0.6036	0.7208	0.6783	0.6737	0.5464	0.3103	0.3598	0.4359	0.6627	0.7563
9.2397222222	09:14:23	0.4890	0.5397	0.4917	0.3422	0.3110	0.4535	0.5683	0.6487	0.6055	0.6027	0.5422	0.3706	0.3220	0.4329	0.5898	0.6345	0.6105	0.5812	0.4693	0.2760	0.3664	0.4765	0.5542	0.6336	0.6509	0.5957	0.5552	0.2399	0.3282	0.4002	0.5839	0.6582	0.6293	0.5939	0.5021	0.2924	0.3533	0.4660	0.6051	0.7187	0.6776	0.6758	0.5465	0.3119	0.3616	0.4376	0.6632	0.7569
9.2577777778	09:15:28	0.4900	0.5434	0.4923	0.3428	0.3122	0.4545	0.5691	0.6491	0.6060	0.6028	0.5433	0.3695	0.3235	0.4333	0.5910	0.6344	0.6104	0.5802	0.4709	0.2771	0.3664	0.4770	0.5550	0.6362	0.6534	0.5970	0.5554	0.2365	0.3294	0.4006	0.5858	0.6586	0.6292	0.5916	0.5048	0.2918	0.3547	0.4655	0.6038	0.7194	0.6793	0.6771	0.5474	0.3116	0.3612	0.4374	0.6638	0.7576
9.2758333333	09:16:33	0.4887	0.5410	0.4941	0.3427	0.3129	0.4548	0.5696	0.6479	0.6063	0.6017	0.5445	0.3699	0.3235	0.4350	0.5908	0.6377	0.6120	0.5811	0.4711	0.2771	0.3678	0.4770	0.5556	0.6361	0.6501	0.5994	0.5562	0.2346	0.3294	0.4005	0.5858	0.6624	0.6301	0.5952	0.5038	0.2929	0.3554	0.4659	0.6032	0.7187	0.6783	0.6782	0.5494	0.3111	0.3632	0.4381	0.6643	0.7584
9.2941666667	09:17:39	0.4891	0.5435	0.4934	0.3417	0.3129	0.4552	0.5704	0.6529	0.6063	0.6015	0.5448	0.3718	0.3245	0.4339	0.5931	0.6364	0.6120	0.5815	0.4711	0.2786	0.3699	0.4785	0.5585	0.6353	0.6525	0.5990	0.5566	0.2352	0.3317	0.4023	0.5873	0.6625	0.6293	0.5956	0.5057	0.2942	0.3552	0.4667	0.6071	0.7201	0.6796	0.6800	0.5489	0.3124	0.3621	0.4380	0.6644	0.7603
9.3122222222	09:18:44	0.4892	0.5440	0.4958	0.3421	0.3130	0.4557	0.5707	0.6521	0.6056	0.6042	0.5451	0.3698	0.3238	0.4368	0.5922	0.6382	0.6128	0.5830	0.4718	0.2791	0.3685	0.4767	0.5564	0.6389	0.6540	0.5998	0.5571	0.2245	0.3305	0.4020	0.5859	0.6635	0.6306	0.5960	0.5040	0.2940	0.3562	0.4670	0.6063	0.7197	0.6799	0.6783	0.5508	0.3122	0.3627	0.4386	0.6676	0.7614
9.3302777778	09:19:49	0.4901	0.5445	0.4943	0.3425	0.3145	0.4582	0.5714	0.6504	0.6098	0.6014	0.5466	0.3709	0.3239	0.4352	0.5930	0.6384	0.6117	0.5827	0.4713	0.2786	0.3689	0.4775	0.5570	0.6385	0.6553	0.5991	0.5555	0.2247	0.3304	0.4024	0.5876	0.6630	0.6300	0.5977	0.5073	0.2941	0.3556	0.4682	0.6081	0.7220	0.6830	0.6794	0.5511	0.3122	0.3646	0.4398	0.6688	0.7613
9.3483333333	09:20:54	0.4913	0.5454	0.4945	0.3422	0.3143	0.4580	0.5721	0.6521	0.6081	0.6006	0.5471	0.3716	0.3246	0.4370	0.5941	0.6370	0.6117	0.5852	0.4736	0.2782	0.3689	0.4782	0.5583	0.6387	0.6554	0.6004	0.5583	0.2243	0.3317	0.4033	0.5877	0.6648	0.6311	0.5959	0.5075	0.2949	0.3556	0.4680	0.6094	0.7229	0.6838	0.6797	0.5516	0.3133	0.3643	0.4403	0.6693	0.7626
9.3663888889	09:21:59	0.4923	0.5464	0.4964	0.3435	0.3144	0.4568	0.5732	0.6526	0.6076	0.6041	0.5476	0.3731	0.3244	0.4363	0.5923	0.6406	0.6135	0.5825	0.4746	0.2789	0.3693	0.4790	0.5605	0.6399	0.6562	0.6017	0.5576	0.2258	0.3327	0.4029	0.5890	0.6619	0.6300	0.5977	0.5085	0.2961	0.3570	0.4680	0.6109	0.7247	0.6846	0.6796	0.5517	0.3125	0.3651	0.4407	0.6698	0.7625
9.3844444444	09:23:04	0.4902	0.5478	0.4930	0.3440	0.3154	0.4586	0.5737	0.6547	0.6099	0.6033	0.5489	0.3730	0.3254	0.4374	0.5925	0.6428	0.6130	0.5819	0.4728	0.2792	0.3690	0.4784	0.5612	0.6393	0.6550	0.6038	0.5574	0.2250	0.3332	0.4060	0.5885	0.6667	0.6314	0.5995	0.5088	0.2952	0.3568	0.4706	0.6101	0.7249	0.6854	0.6800	0.5532	0.3122	0.3659	0.4419	0.6717	0.7636
9.4025000000	09:24:09	0.4929	0.5468	0.4940	0.3445	0.3158	0.4578	0.5750	0.6542	0.6096	0.6032	0.5498	0.3739	0.3263	0.4390	0.5930	0.6420	0.6117	0.5823	0.4763	0.2800	0.3692	0.4794	0.5600	0.6406	0.6597	0.6030	0.5596	0.2264	0.3329	0.4039	0.5903	0.6666	0.6309	0.5994	0.5110	0.2956	0.3567	0.4704	0.6116	0.7255	0.6833	0.6812	0.5540	0.3153	0.3674	0.4437	0.6719	0.7644
9.4205555556	09:25:14	0.4945	0.5470	0.4923	0.3443	0.3166	0.4589	0.5753	0.6557	0.6103	0.6033	0.5504	0.3735	0.3255	0.4402	0.5949	0.6409	0.6128	0.5837	0.4755	0.2817	0.3711	0.4812	0.5626	0.6408	0.6580	0.6028	0.5599	0.2268	0.3336	0.4051	0.5898	0.6632	0.6329	0.5992	0.5122	0.2956	0.3580	0.4707	0.6109	0.7253	0.6859	0.6838	0.5545	0.3137	0.3675	0.4438	0.6724	0.7654
9.4386111111	09:26:19	0.4933	0.5491	0.4936	0.3458	0.3173	0.4591	0.5746	0.6548	0.6116	0.6046	0.5521	0.3747	0.3259	0.4389	0.5955	0.6439	0.6141	0.5842	0.4750	0.2814	0.3714	0.4802	0.5627	0.6406	0.6608	0.6042	0.5607	0.2264	0.3346	0.4062	0.5909	0.6656	0.6324	0.6013	0.5111	0.2975	0.3582	0.4709	0.6118	0.7269	0.6841	0.6853	0.5551	0.3133	0.3681	0.4435	0.6739	0.7653
9.4566666667	09:27:24	0.4951	0.5481	0.4941	0.3437	0.3169	0.4594	0.5762	0.6551	0.6109	0.6051	0.5502	0.3735	0.3265	0.4389	0.5958	0.6424	0.6157	0.5844	0.4747	0.2810	0.3704	0.4815	0.5619	0.6403	0.6603	0.6056	0.5604	0.2260	0.3341	0.4064	0.5922	0.6647	0.6329	0.6007	0.5136	0.2962	0.3589	0.4720	0.6148	0.7279	0.6867	0.6853	0.5569	0.3155	0.3683	0.4433	0.6748	0.7672
9.4747222222	09:28:29	0.4948	0.5499	0.4942	0.3446	0.3177	0.4585	0.5759	0.6553	0.6121	0.6057	0.5502	0.3752	0.3272	0.4403	0.5974	0.6441	0.6159	0.5872	0.4758	0.2836	0.3714	0.4806	0.5643	0.6414	0.6627	0.6069	0.5604	0.2265	0.3341	0.4073	0.5926	0.6669	0.6332	0.6005	0.5137	0.2974	0.3589	0.4726	0.6158	0.7293	0.6864	0.6867	0.5570	0.3154	0.3681	0.4450	0.6745	0.7681
9.4927777778	09:29:34	0.4943	0.5504	0.4942	0.3455	0.3180	0.4603	0.5766	0.6560	0.6124	0.6064	0.5502	0.3767	0.3283	0.4412	0.5964	0.6447	0.6163	0.5874	0.4776	0.2824	0.3726	0.4809	0.5646	0.6405	0.6628	0.6078	0.5623	0.2276	0.3356	0.4070	0.5925	0.6664	0.6311	0.6022	0.5143	0.2991	0.3588	0.4738	0.6155	0.7281	0.6873	0.6882	0.5559	0.3153	0.3678	0.4462	0.6758	0.7678
9.5108333333	09:30:39	0.4962	0.5515	0.4918	0.3457	0.3192	0.4599	0.5791	0.6571	0.6133	0.6054	0.5494	0.3760	0.3285	0.4409	0.5993	0.6457	0.6172	0.5859	0.4775	0.2841	0.3717	0.4836	0.5656	0.6431	0.6646	0.6070	0.5628	0.2279	0.3360	0.4059	0.5923	0.6656	0.6335	0.6036	0.5144	0.3001	0.3607	0.4745	0.6155	0.7298	0.6861	0.6881	0.5556	0.3177	0.3678	0.4462	0.6770	0.7688
9.5288888889	09:31:44	0.4954	0.5533	0.4939	0.3453	0.3177	0.4603	0.5770	0.6565	0.6131	0.6073	0.5491	0.3768	0.3293	0.4418	0.5993	0.6481	0.6175	0.5863	0.4792	0.2845	0.3733	0.4824	0.5664	0.6409	0.6649	0.6078	0.5637	0.2281	0.3361	0.4071	0.5951	0.6696	0.6345	0.6021	0.5159	0.2985	0.3605	0.4740	0.6154	0.7312	0.6896	0.6880	0.5550	0.3169	0.3697	0.4483	0.6773	0.7698
9.5472222222	09:32:50	0.4965	0.5513	0.4942	0.3461	0.3187	0.4600	0.5793	0.6572	0.6122	0.6081	0.5511	0.3778	0.3296	0.4425	0.6014	0.6476	0.6156	0.5866	0.4796	0.2858	0.3735	0.4825	0.5662	0.6442	0.6646	0.6089	0.5631	0.2291	0.3375	0.4091	0.5931	0.6663	0.6353	0.6025	0.5163	0.2994	0.3594	0.4744	0.6161	0.7298	0.6879	0.6891	0.5576	0.3180	0.3694	0.4470	0.6771	0.7719
9.5652777778	09:33:55	0.4973	0.5531	0.4949	0.3469	0.3195	0.4601	0.5780	0.6550	0.6134	0.6085	0.5528	0.3770	0.3303	0.4427	0.6003	0.6498	0.6161	0.5882	0.4806	0.2853	0.3729	0.4830	0.5663	0.6405	0.6658	0.6099	0.5642	0.2283	0.3369	0.4080	0.5948	0.6676	0.6347	0.6045	0.5154	0.2997	0.3611	0.4757	0.6173	0.7290	0.6889	0.6909	0.5577	0.3173	0.3712	0.4483	0.6770	0.7728
9.5833333333	09:35:00	0.4970	0.5540	0.4934	0.3481	0.3194	0.4605	0.5799	0.6588	0.6159	0.6101	0.5522	0.3781	0.3296	0.4429	0.6018	0.6482	0.6184	0.5857	0.4810	0.2857	0.3740	0.4834	0.5665	0.6412	0.6661	0.6095	0.5651	0.2305	0.3365	0.4093	0.5941	0.6685	0.6354	0.6048	0.5181	0.3009	0.3615	0.4765	0.6173	0.7314	0.6900	0.6902	0.5576	0.3165	0.3715	0.4483	0.6789	0.7717
9.6013888889	09:36:05	0.4980	0.5523	0.4952	0.3486	0.3192	0.4618	0.5804	0.6595	0.6166	0.6098	0.5525	0.3774	0.3297	0.4429	0.6004	0.6502	0.6192	0.5875	0.4822	0.2863	0.3725	0.4839	0.5683	0.6440	0.6653	0.6110	0.5662	0.2287	0.3370	0.4101	0.5956	0.6688	0.6369	0.6055	0.5173	0.3008	0.3605	0.4767	0.6192	0.7323	0.6916	0.6905	0.5584	0.3189	0.3717	0.4482	0.6790	0.7722
9.6194444444	09:37:10	0.4975	0.5533	0.4956	0.3498	0.3201	0.4618	0.5808	0.6595	0.6157	0.6110	0.5517	0.3778	0.3297	0.4442	0.6023	0.6498	0.6206	0.5894	0.4819	0.2855	0.3736	0.4841	0.5679	0.6434	0.6673	0.6129	0.5683	0.2312	0.3377	0.4099	0.5959	0.6686	0.6344	0.6067	0.5192	0.3021	0.3612	0.4780	0.6200	0.7326	0.6910	0.6920	0.5587	0.3183	0.3726	0.4502	0.6793	0.7752
9.6375000000	09:38:15	0.4982	0.5556	0.4955	0.3491	0.3211	0.4625	0.5823	0.6590	0.6133	0.6106	0.5531	0.3794	0.3305	0.4445	0.6037	0.6517	0.6200	0.5902	0.4826	0.2868	0.3740	0.4841	0.5694	0.6436	0.6681	0.6137	0.5689	0.2318	0.3383	0.4112	0.5959	0.6708	0.6370	0.6074	0.5202	0.3018	0.3633	0.4780	0.6229	0.7338	0.6928	0.6920	0.5598	0.3188	0.3726	0.4488	0.6801	0.7739
9.6555555556	09:39:20	0.4984	0.5540	0.4974	0.3505	0.3209	0.4632	0.5820	0.6597	0.6172	0.6120	0.5509	0.3799	0.3317	0.4437	0.6031	0.6537	0.6198	0.5896	0.4834	0.2877	0.3734	0.4905	0.5685	0.6440	0.6668	0.6132	0.5684	0.2314	0.3386	0.4117	0.5960	0.6711	0.6362	0.6071	0.5191	0.3024	0.3629	0.4790	0.6239	0.7355	0.6934	0.6946	0.5610	0.3191	0.3738	0.4496	0.6807	0.7738
9.6738888889	09:40:26	0.4986	0.5563	0.4975	0.3508	0.3195	0.4637	0.5810	0.6573	0.6154	0.6116	0.5536	0.3788	0.3316	0.4432	0.6036	0.6517	0.6201	0.5885	0.4834	0.2868	0.3740	0.4879	0.5711	0.6441	0.6689	0.6130	0.5698	0.2324	0.3399	0.4113	0.5970	0.6697	0.6358	0.6086	0.5200	0.3023	0.3628	0.4788	0.6229	0.7363	0.6940	0.6930	0.5621	0.3199	0.3738	0.4499	0.6812	0.7750
9.6919444444	09:41:31	0.4997	0.5567	0.4972	0.3520	0.3212	0.4642	0.5837	0.6573	0.6155	0.6123	0.5524	0.3793	0.3329	0.4435	0.6044	0.6537	0.6204	0.5898	0.4831	0.2883	0.3751	0.4834	0.5717	0.6448	0.6677	0.6148	0.5704	0.2334	0.3399	0.4116	0.5984	0.6693	0.6348	0.6092	0.5211	0.3031	0.3631	0.4784	0.6237	0.7362	0.6917	0.6948	0.5618	0.3202	0.3753	0.4498	0.6818	0.7746
9.7100000000	09:42:36	0.4991	0.5568	0.4965	0.3524	0.3210	0.4646	0.5853	0.6561	0.6166	0.6127	0.5541	0.3810	0.3314	0.4446	0.6045	0.6538	0.6207	0.5905	0.4844	0.2868	0.3757	0.4832	0.5732	0.6451	0.6694	0.6150	0.5718	0.2332	0.3396	0.4122	0.5992	0.6707	0.6354	0.6106	0.5208	0.3037	0.3640	0.4818	0.6238	0.7356	0.6948	0.6960	0.5614	0.3209	0.3741	0.4509	0.6847	0.7767
9.7280555556	09:43:41	0.5003	0.5559	0.4975	0.3532	0.3213	0.4641	0.5841	0.6569	0.6163	0.6137	0.5554	0.3808	0.3327	0.4451	0.6044	0.6562	0.6210	0.5916	0.4853	0.2878	0.3748	0.4835	0.5741	0.6451	0.6698	0.6150	0.5726	0.2341	0.3410	0.4122	0.5978	0.6702	0.6359	0.6103	0.5220	0.3033	0.3638	0.4815	0.6261	0.7355	0.6918	0.6978	0.5624	0.3210	0.3753	0.4508	0.6835	0.7788
9.7461111111	09:44:46	0.5005	0.5579	0.4997	0.3523	0.3229	0.4664	0.5862	0.6601	0.6181	0.6131	0.5563	0.3806	0.3336	0.4455	0.6058	0.6559	0.6228	0.5924	0.4839	0.2889	0.3754	0.4840	0.5746	0.6451	0.6718	0.6164	0.5730	0.2345	0.3408	0.4147	0.5997	0.6697	0.6353	0.6110	0.5229	0.3036	0.3647	0.4819	0.6278	0.7379	0.6952	0.6989	0.5641	0.3226	0.3752	0.4510	0.6844	0.7782
9.7641666667	09:45:51	0.5007	0.5597	0.4982	0.3545	0.3231	0.4686	0.5858	0.6595	0.6186	0.6147	0.5566	0.3804	0.3334	0.4462	0.6066	0.6559	0.6233	0.5907	0.4861	0.2877	0.3757	0.4843	0.5732	0.6465	0.6709	0.6158	0.5741	0.2348	0.3408	0.4147	0.5986	0.6704	0.6369	0.6096	0.5231	0.3042	0.3651	0.4829	0.6281	0.7367	0.6957	0.7000	0.5644	0.3225	0.3753	0.4520	0.6854	0.7800
9.7822222222	09:46:56	0.5025	0.5590	0.4980	0.3536	0.3230	0.4679	0.5864	0.6611	0.6184	0.6154	0.5564	0.3807	0.3351	0.4459	0.6046	0.6578	0.6231	0.5927	0.4863	0.2890	0.3761	0.4845	0.5754	0.6462	0.6698	0.6177	0.5741	0.2350	0.3417	0.4156	0.6000	0.6722	0.6356	0.6115	0.5236	0.3050	0.3652	0.4810	0.6274	0.7378	0.6941	0.7003	0.5670	0.3228	0.3777	0.4537	0.6858	0.7807
9.8005555556	09:48:02	0.5011	0.5605	0.5001	0.3538	0.3222	0.4689	0.5856	0.6614	0.6195	0.6156	0.5565	0.3813	0.3346	0.4472	0.6056	0.6576	0.6258	0.5937	0.4867	0.2902	0.3769	0.4842	0.5746	0.6461	0.6707	0.6189	0.5755	0.2352	0.3407	0.4142	0.6031	0.6716	0.6382	0.6137	0.5236	0.3042	0.3655	0.4785	0.6290	0.7391	0.6962	0.7007	0.5653	0.3234	0.3768	0.4529	0.6870	0.7822
9.8186111111	09:49:07	0.5041	0.5586	0.5005	0.3540	0.3232	0.4686	0.5868	0.6608	0.6185	0.6160	0.5568	0.3818	0.3343	0.4477	0.6076	0.6576	0.6262	0.5932	0.4875	0.2914	0.3772	0.4828	0.5751	0.6480	0.6729	0.6201	0.5767	0.2360	0.3424	0.4162	0.6042	0.6735	0.6380	0.6138	0.5251	0.3051	0.3656	0.4785	0.6307	0.7395	0.6970	0.7025	0.5665	0.3235	0.3782	0.4546	0.6867	0.7823
9.8366666667	09:50:12	0.5022	0.5611	0.5011	0.3558	0.3245	0.4683	0.5865	0.6597	0.6199	0.6165	0.5572	0.3805	0.3349	0.4462	0.6079	0.6589	0.6281	0.5919	0.4896	0.2910	0.3773	0.4826	0.5761	0.6415	0.6721	0.6192	0.5769	0.2367	0.3434	0.4154	0.6041	0.6749	0.6380	0.6129	0.5236	0.3060	0.3662	0.4799	0.6299	0.7401	0.6971	0.7050	0.5672	0.3255	0.3775	0.4551	0.6896	0.7836
9.8547222222	09:51:17	0.5033	0.5626	0.5008	0.3550	0.3237	0.4696	0.5879	0.6630	0.6222	0.6159	0.5583	0.3808	0.3360	0.4480	0.6090	0.6604	0.6277	0.5940	0.4892	0.2909	0.3780	0.4826	0.5767	0.6415	0.6732	0.6218	0.5769	0.2370	0.3431	0.4168	0.6059	0.6742	0.6393	0.6125	0.5250	0.3063	0.3656	0.4794	0.6327	0.7427	0.6998	0.7043	0.5682	0.3241	0.3786	0.4540	0.6891	0.7843
9.8727777778	09:52:22	0.5032	0.5623	0.5012	0.3547	0.3250	0.4695	0.5880	0.6608	0.6196	0.6132	0.5577	0.3816	0.3357	0.4473	0.6089	0.6598	0.6275	0.5933	0.4903	0.2911	0.3784	0.4830	0.5772	0.6414	0.6740	0.6219	0.5789	0.2370	0.3440	0.4178	0.6039	0.6737	0.6407	0.6135	0.5262	0.3075	0.3672	0.4786	0.6314	0.7421	0.6994	0.7066	0.5666	0.3268	0.3794	0.4561	0.6911	0.7853
9.8911111111	09:53:28	0.5035	0.5622	0.5017	0.3566	0.3253	0.4704	0.5883	0.6615	0.6226	0.6124	0.5582	0.3832	0.3359	0.4473	0.6106	0.6623	0.6262	0.5937	0.4914	0.2904	0.3771	0.4823	0.5781	0.6433	0.6746	0.6192	0.5777	0.2371	0.3440	0.4181	0.6050	0.6735	0.6408	0.6141	0.5280	0.3073	0.3672	0.4796	0.6325	0.7441	0.6996	0.7071	0.5680	0.3253	0.3795	0.4564	0.6905	0.7848
9.9091666667	09:54:33	0.5050	0.5617	0.5029	0.3583	0.3248	0.4706	0.5893	0.6624	0.6239	0.6128	0.5581	0.3841	0.3363	0.4480	0.6084	0.6636	0.6294	0.5955	0.4913	0.2902	0.3768	0.4801	0.5779	0.6448	0.6743	0.6196	0.5838	0.2380	0.3453	0.4179	0.6072	0.6728	0.6407	0.6152	0.5289	0.3071	0.3681	0.4809	0.6336	0.7453	0.7017	0.7041	0.5684	0.3261	0.3788	0.4576	0.6921	0.7882
9.9272222222	09:55:38	0.5038	0.5624	0.5024	0.3591	0.3256	0.4710	0.5892	0.6626	0.6254	0.6146	0.5590	0.3840	0.3367	0.4474	0.6101	0.6624	0.6297	0.5952	0.4921	0.2910	0.3788	0.4797	0.5810	0.6455	0.6753	0.6202	0.5837	0.2388	0.3448	0.4180	0.6066	0.6750	0.6400	0.6151	0.5280	0.3068	0.3691	0.4839	0.6334	0.7445	0.7010	0.7071	0.5707	0.3252	0.3801	0.4573	0.6924	0.7889
9.9452777778	09:56:43	0.5049	0.5604	0.5013	0.3572	0.3258	0.4712	0.5909	0.6634	0.6231	0.6129	0.5593	0.3848	0.3371	0.4482	0.6110	0.6632	0.6308	0.5955	0.4936	0.2917	0.3791	0.4820	0.5805	0.6436	0.6732	0.6164	0.5851	0.2391	0.3450	0.4180	0.6067	0.6724	0.6418	0.6158	0.5286	0.3073	0.3687	0.4830	0.6345	0.7458	0.7009	0.7086	0.5706	0.3266	0.3820	0.4571	0.6938	0.7881
9.9636111111	09:57:49	0.5051	0.5624	0.5032	0.3585	0.3265	0.4735	0.5899	0.6640	0.6216	0.6155	0.5611	0.3861	0.3375	0.4486	0.6131	0.6626	0.6314	0.5967	0.4942	0.2921	0.3779	0.4815	0.5818	0.6462	0.6748	0.6172	0.5867	0.2386	0.3459	0.4185	0.6065	0.6758	0.6420	0.6161	0.5296	0.3072	0.3689	0.4819	0.6378	0.7485	0.7026	0.7094	0.5705	0.3271	0.3796	0.4577	0.6951	0.7901
9.9816666667	09:58:54	0.5056	0.5656	0.5032	0.3594	0.3270	0.4738	0.5922	0.6639	0.6274	0.6166	0.5596	0.3849	0.3380	0.4497	0.6133	0.6648	0.6317	0.5961	0.4943	0.2916	0.3780	0.4822	0.5808	0.6475	0.6745	0.6174	0.5893	0.2384	0.3460	0.4196	0.6085	0.6746	0.6432	0.6180	0.5297	0.3100	0.3695	0.4851	0.6381	0.7495	0.7027	0.7092	0.5712	0.3272	0.3805	0.4579	0.6960	0.7915
9.9997222222	09:59:59	0.5056	0.5638	0.5038	0.3603	0.3275	0.4737	0.5919	0.6633	0.6269	0.6167	0.5597	0.3860	0.3378	0.4509	0.6138	0.6651	0.6327	0.5972	0.4949	0.2920	0.3789	0.4822	0.5814	0.6464	0.6757	0.6188	0.5893	0.2406	0.3467	0.4214	0.6093	0.6782	0.6436	0.6177	0.5284	0.3097	0.3701	0.4843	0.6373	0.7502	0.7041	0.7094	0.5727	0.3268	0.3813	0.4598	0.6969	0.7926
10.0177777778	10:01:04	0.5067	0.5637	0.5019	0.3599	0.3269	0.4738	0.5919	0.6633	0.6267	0.6163	0.5608	0.3859	0.3377	0.4504	0.6142	0.6679	0.6325	0.5969	0.4954	0.2930	0.3792	0.4813	0.5829	0.6469	0.6764	0.6187	0.5901	0.2402	0.3474	0.4214	0.6089	0.6759	0.6431	0.6197	0.5291	0.3078	0.3702	0.4864	0.6382	0.7520	0.7025	0.7092	0.5731	0.3269	0.3813	0.4607	0.6970	0.7931
10.0361111111	10:02:10	0.5048	0.5649	0.5044	0.3598	0.3289	0.4747	0.5918	0.6642	0.6259	0.6156	0.5615	0.3870	0.3371	0.4503	0.6151	0.6685	0.6346	0.5948	0.4954	0.2934	0.3795	0.4835	0.5840	0.6443	0.6762	0.6183	0.5906	0.2402	0.3476	0.4202	0.6098	0.6773	0.6443	0.6180	0.5289	0.3096	0.3712	0.4867	0.6385	0.7526	0.7029	0.7114	0.5717	0.3271	0.3832	0.4594	0.6978	0.7932
10.0541666667	10:03:15	0.5067	0.5657	0.5046	0.3602	0.3284	0.4736	0.5931	0.6629	0.6275	0.6177	0.5620	0.3854	0.3392	0.4517	0.6169	0.6701	0.6348	0.5968	0.4970	0.2931	0.3794	0.4831	0.5841	0.6483	0.6758	0.6182	0.5895	0.2414	0.3477	0.4223	0.6099	0.6778	0.6449	0.6204	0.5310	0.3101	0.3711	0.4858	0.6387	0.7543	0.7058	0.7119	0.5744	0.3275	0.3818	0.4613	0.6994	0.7912
10.0722222222	10:04:20	0.5056	0.5675	0.5051	0.3616	0.3303	0.4750	0.5942	0.6633	0.6267	0.6177	0.5629	0.3862	0.3388	0.4513	0.6165	0.6694	0.6354	0.5970	0.4977	0.2955	0.3793	0.4837	0.5842	0.6476	0.6765	0.6186	0.5913	0.2413	0.3477	0.4221	0.6118	0.6772	0.6457	0.6199	0.5310	0.3098	0.3728	0.4867	0.6405	0.7548	0.7064	0.7134	0.5744	0.3286	0.3828	0.4610	0.6991	0.7901
10.0905555556	10:05:26	0.5047	0.5674	0.5069	0.3616	0.3297	0.4763	0.5949	0.6625	0.6270	0.6161	0.5632	0.3854	0.3392	0.4521	0.6177	0.6701	0.6360	0.5991	0.4966	0.2929	0.3803	0.4834	0.5872	0.6473	0.6760	0.6184	0.5932	0.2414	0.3474	0.4237	0.6118	0.6783	0.6466	0.6205	0.5322	0.3109	0.3715	0.4874	0.6400	0.7546	0.7053	0.7139	0.5737	0.3279	0.3829	0.4624	0.7008	0.7937
10.1086111111	10:06:31	0.5068	0.5669	0.5066	0.3620	0.3288	0.4760	0.5952	0.6629	0.6273	0.6167	0.5665	0.3875	0.3404	0.4529	0.6178	0.6720	0.6365	0.5983	0.4978	0.2950	0.3808	0.4824	0.5854	0.6509	0.6796	0.6217	0.5925	0.2413	0.3486	0.4233	0.6132	0.6764	0.6463	0.6203	0.5323	0.3101	0.3718	0.4885	0.6417	0.7538	0.7054	0.7131	0.5757	0.3281	0.3832	0.4633	0.7009	0.7940
10.1266666667	10:07:36	0.5067	0.5665	0.5072	0.3611	0.3297	0.4759	0.5956	0.6636	0.6296	0.6176	0.5650	0.3879	0.3402	0.4545	0.6174	0.6750	0.6390	0.5983	0.4992	0.2954	0.3810	0.4849	0.5888	0.6506	0.6775	0.6205	0.5938	0.2421	0.3482	0.4227	0.6118	0.6790	0.6465	0.6219	0.5322	0.3099	0.3733	0.4888	0.6413	0.7551	0.7065	0.7154	0.5784	0.3279	0.3851	0.4640	0.7021	0.7949
10.1447222222	10:08:41	0.5062	0.5669	0.5069	0.3624	0.3307	0.4763	0.5946	0.6636	0.6304	0.6179	0.5656	0.3871	0.3413	0.4533	0.6210	0.6746	0.6383	0.5985	0.4995	0.2955	0.3816	0.4837	0.5871	0.6514	0.6806	0.6210	0.5929	0.2423	0.3483	0.4232	0.6140	0.6783	0.6494	0.6231	0.5348	0.3121	0.3733	0.4906	0.6422	0.7541	0.7090	0.7160	0.5785	0.3283	0.3848	0.4628	0.7014	0.7955
10.1627777778	10:09:46	0.5073	0.5680	0.5066	0.3625	0.3300	0.4766	0.5969	0.6647	0.6296	0.6193	0.5657	0.3885	0.3411	0.4541	0.6195	0.6733	0.6368	0.5984	0.4995	0.2965	0.3829	0.4841	0.5893	0.6530	0.6793	0.6197	0.5939	0.2427	0.3483	0.4236	0.6139	0.6799	0.6502	0.6234	0.5351	0.3118	0.3719	0.4914	0.6432	0.7565	0.7083	0.7162	0.5783	0.3295	0.3845	0.4634	0.7028	0.7970
10.1808333333	10:10:51	0.5049	0.5666	0.5078	0.3634	0.3322	0.4775	0.5972	0.6641	0.6289	0.6200	0.5656	0.3878	0.3412	0.4541	0.6191	0.6731	0.6394	0.5989	0.5000	0.2960	0.3813	0.4850	0.5888	0.6524	0.6817	0.6232	0.5946	0.2433	0.3482	0.4246	0.6161	0.6814	0.6494	0.6249	0.5354	0.3114	0.3739	0.4923	0.6429	0.7570	0.7083	0.7161	0.5785	0.3282	0.3867	0.4632	0.7050	0.7962
10.1991666667	10:11:57	0.5075	0.5685	0.5079	0.3628	0.3321	0.4788	0.5972	0.6657	0.6302	0.6194	0.5663	0.3882	0.3409	0.4540	0.6192	0.6746	0.6391	0.5994	0.4994	0.2971	0.3827	0.4848	0.5894	0.6528	0.6804	0.6222	0.5956	0.2448	0.3503	0.4231	0.6158	0.6813	0.6493	0.6239	0.5369	0.3117	0.3746	0.4929	0.6438	0.7574	0.7082	0.7168	0.5795	0.3273	0.3861	0.4651	0.7034	0.7992
10.2172222222	10:13:02	0.5059	0.5694	0.5078	0.3646	0.3321	0.4792	0.5971	0.6663	0.6295	0.6223	0.5684	0.3890	0.3415	0.4549	0.6221	0.6753	0.6398	0.5984	0.4994	0.2968	0.3819	0.4841	0.5908	0.6532	0.6810	0.6238	0.5944	0.2428	0.3492	0.4236	0.6170	0.6794	0.6506	0.6273	0.5377	0.3128	0.3761	0.4941	0.6450	0.7584	0.7096	0.7194	0.5817	0.3283	0.3874	0.4649	0.7061	0.8009
10.2352777778	10:14:07	0.5085	0.5686	0.5082	0.3638	0.3334	0.4795	0.5974	0.6649	0.6313	0.6222	0.5684	0.3869	0.3407	0.4548	0.6208	0.6750	0.6408	0.6005	0.5014	0.2975	0.3828	0.4856	0.5924	0.6541	0.6807	0.6235	0.5956	0.2448	0.3502	0.4249	0.6153	0.6822	0.6523	0.6253	0.5370	0.3132	0.3757	0.4943	0.6458	0.7586	0.7077	0.7183	0.5833	0.3280	0.3876	0.4655	0.7049	0.7996
10.2536111111	10:15:13	0.5084	0.5675	0.5075	0.3641	0.3329	0.4797	0.5979	0.6651	0.6300	0.6212	0.5674	0.3898	0.3414	0.4562	0.6208	0.6756	0.6409	0.5997	0.5030	0.2976	0.3834	0.4845	0.5927	0.6536	0.6822	0.6224	0.5978	0.2442	0.3499	0.4203	0.6194	0.6813	0.6531	0.6261	0.5372	0.3128	0.3767	0.4951	0.6467	0.7604	0.7099	0.7186	0.5815	0.3283	0.3873	0.4664	0.7076	0.8007
10.2716666667	10:16:18	0.5089	0.5698	0.5095	0.3648	0.3332	0.4797	0.5978	0.6671	0.6331	0.6223	0.5679	0.3893	0.3429	0.4545	0.6226	0.6764	0.6414	0.6016	0.5013	0.2975	0.3835	0.4859	0.5922	0.6535	0.6834	0.6252	0.5975	0.2453	0.3508	0.4209	0.6178	0.6850	0.6551	0.6257	0.5392	0.3138	0.3759	0.4959	0.6476	0.7600	0.7103	0.7181	0.5836	0.3289	0.3872	0.4655	0.7070	0.8005
10.2897222222	10:17:23	0.5089	0.5715	0.5067	0.3654	0.3340	0.4802	0.5980	0.6676	0.6312	0.6228	0.5688	0.3899	0.3425	0.4553	0.6245	0.6777	0.6416	0.6023	0.5013	0.2974	0.3835	0.4859	0.5941	0.6544	0.6829	0.6258	0.5987	0.2451	0.3510	0.4224	0.6187	0.6831	0.6537	0.6264	0.5407	0.3130	0.3766	0.4982	0.6461	0.7605	0.7101	0.7217	0.5836	0.3287	0.3876	0.4672	0.7078	0.8019
10.3080555556	10:18:29	0.5086	0.5728	0.5091	0.3646	0.3358	0.4798	0.5995	0.6693	0.6328	0.6225	0.5695	0.3889	0.3430	0.4556	0.6232	0.6787	0.6419	0.6009	0.5037	0.2974	0.3848	0.4860	0.5959	0.6555	0.6856	0.6266	0.5983	0.2459	0.3512	0.4212	0.6179	0.6848	0.6523	0.6265	0.5403	0.3144	0.3766	0.4978	0.6499	0.7623	0.7109	0.7203	0.5835	0.3283	0.3881	0.4687	0.7084	0.8007
10.3261111111	10:19:34	0.5081	0.5718	0.5108	0.3656	0.3355	0.4812	0.6006	0.6697	0.6337	0.6260	0.5690	0.3907	0.3433	0.4569	0.6236	0.6790	0.6436	0.6026	0.5024	0.2974	0.3851	0.4870	0.5950	0.6556	0.6868	0.6273	0.5990	0.2461	0.3514	0.4212	0.6198	0.6841	0.6542	0.6270	0.5398	0.3148	0.3772	0.4980	0.6507	0.7633	0.7119	0.7220	0.5853	0.3283	0.3883	0.4678	0.7098	0.8020
10.3441666667	10:20:39	0.5097	0.5731	0.5101	0.3652	0.3356	0.4813	0.5992	0.6661	0.6318	0.6249	0.5705	0.3902	0.3438	0.4560	0.6244	0.6799	0.6458	0.6037	0.5028	0.2987	0.3854	0.4879	0.5965	0.6552	0.6840	0.6271	0.5980	0.2455	0.3504	0.4217	0.6182	0.6826	0.6528	0.6291	0.5407	0.3138	0.3771	0.4988	0.6487	0.7627	0.7130	0.7214	0.5860	0.3296	0.3896	0.4678	0.7102	0.8022
10.3625000000	10:21:45	0.5105	0.5735	0.5091	0.3660	0.3356	0.4828	0.6000	0.6683	0.6308	0.6256	0.5705	0.3918	0.3432	0.4562	0.6240	0.6821	0.6463	0.6031	0.5039	0.2986	0.3855	0.4885	0.5954	0.6558	0.6860	0.6287	0.5990	0.2457	0.3510	0.4216	0.6196	0.6874	0.6555	0.6292	0.5428	0.3154	0.3785	0.4990	0.6528	0.7648	0.7120	0.7231	0.5865	0.3285	0.3895	0.4675	0.7097	0.8025
10.3805555556	10:22:50	0.5101	0.5718	0.5085	0.3651	0.3368	0.4830	0.6028	0.6708	0.6324	0.6288	0.5704	0.3893	0.3435	0.4574	0.6259	0.6806	0.6455	0.6043	0.5047	0.2990	0.3865	0.4889	0.5976	0.6553	0.6868	0.6279	0.6010	0.2453	0.3521	0.4198	0.6202	0.6871	0.6550	0.6285	0.5412	0.3141	0.3787	0.5011	0.6500	0.7653	0.7153	0.7249	0.5877	0.3298	0.3892	0.4684	0.7102	0.8037
10.3988888889	10:23:56	0.5125	0.5732	0.5109	0.3672	0.3366	0.4834	0.6027	0.6693	0.6318	0.6272	0.5697	0.3908	0.3429	0.4558	0.6262	0.6826	0.6456	0.6031	0.5045	0.2989	0.3860	0.4886	0.5978	0.6572	0.6873	0.6291	0.6004	0.2451	0.3513	0.4210	0.6199	0.6896	0.6567	0.6294	0.5423	0.3157	0.3796	0.5013	0.6521	0.7657	0.7155	0.7255	0.5862	0.3289	0.3904	0.4704	0.7123	0.8029
10.4169444444	10:25:01	0.5123	0.5706	0.5115	0.3680	0.3367	0.4834	0.6023	0.6690	0.6323	0.6282	0.5714	0.3902	0.3436	0.4576	0.6283	0.6811	0.6464	0.6037	0.5068	0.2994	0.3868	0.4882	0.5970	0.6581	0.6883	0.6299	0.6013	0.2447	0.3518	0.4222	0.6227	0.6871	0.6552	0.6302	0.5435	0.3165	0.3804	0.5023	0.6519	0.7677	0.7165	0.7254	0.5887	0.3286	0.3897	0.4697	0.7132	0.8040
10.4350000000	10:26:06	0.5115	0.5747	0.5123	0.3669	0.3360	0.4835	0.6033	0.6695	0.6301	0.6296	0.5728	0.3913	0.3453	0.4579	0.6268	0.6839	0.6482	0.6043	0.5065	0.2994	0.3863	0.4892	0.5976	0.6567	0.6876	0.6301	0.6010	0.2472	0.3523	0.4227	0.6216	0.6873	0.6556	0.6296	0.5440	0.3162	0.3799	0.5029	0.6533	0.7667	0.7164	0.7250	0.5888	0.3299	0.3899	0.4694	0.7138	0.8046
10.4533333333	10:27:12	0.5133	0.5729	0.5120	0.3676	0.3377	0.4828	0.6028	0.6704	0.6307	0.6273	0.5732	0.3911	0.3446	0.4574	0.6282	0.6830	0.6490	0.6047	0.5069	0.3002	0.3880	0.4892	0.5993	0.6590	0.6902	0.6306	0.6018	0.2468	0.3540	0.4231	0.6211	0.6882	0.6573	0.6285	0.5444	0.3170	0.3805	0.5014	0.6534	0.7675	0.7166	0.7248	0.5892	0.3311	0.3910	0.4694	0.7136	0.8041
10.4713888889	10:28:17	0.5125	0.5751	0.5124	0.3681	0.3370	0.4832	0.6042	0.6684	0.6315	0.6276	0.5733	0.3937	0.3448	0.4583	0.6284	0.6829	0.6478	0.6049	0.5073	0.3000	0.3885	0.4906	0.5989	0.6589	0.6867	0.6306	0.6038	0.2470	0.3535	0.4234	0.6219	0.6869	0.6568	0.6287	0.5443	0.3165	0.3807	0.5032	0.6547	0.7667	0.7185	0.7266	0.5890	0.3307	0.3905	0.4720	0.7171	0.8042
10.4897222222	10:29:23	0.5144	0.5763	0.5120	0.3684	0.3371	0.4855	0.6050	0.6698	0.6326	0.6311	0.5737	0.3939	0.3455	0.4588	0.6287	0.6848	0.6508	0.6048	0.5092	0.3047	0.3886	0.4919	0.6012	0.6596	0.6894	0.6297	0.6022	0.2468	0.3529	0.4225	0.6221	0.6884	0.6599	0.6291	0.5439	0.3180	0.3804	0.5041	0.6551	0.7660	0.7184	0.7271	0.5912	0.3304	0.3912	0.4644	0.7138	0.8053
10.5077777778	10:30:28	0.5136	0.5751	0.5135	0.3683	0.3373	0.4858	0.6050	0.6714	0.6316	0.6291	0.5730	0.3926	0.3470	0.4600	0.6291	0.6852	0.6501	0.6072	0.5078	0.3019	0.3889	0.4904	0.6021	0.6582	0.6884	0.6309	0.6030	0.2489	0.3538	0.4246	0.6238	0.6902	0.6599	0.6322	0.5445	0.3182	0.3817	0.5049	0.6541	0.7686	0.7201	0.7272	0.5908	0.3328	0.3927	0.4656	0.7157	0.8080
10.5261111111	10:31:34	0.5145	0.5759	0.5142	0.3680	0.3387	0.4849	0.6062	0.6722	0.6319	0.6319	0.5730	0.3923	0.3465	0.4593	0.6306	0.6837	0.6478	0.6075	0.5100	0.3016	0.3896	0.4911	0.6007	0.6600	0.6895	0.6320	0.6037	0.2488	0.3534	0.4231	0.6226	0.6883	0.6602	0.6317	0.5458	0.3181	0.3814	0.5053	0.6534	0.7692	0.7211	0.7276	0.5931	0.3327	0.3919	0.4659	0.7163	0.8035
10.5441666667	10:32:39	0.5156	0.5774	0.5141	0.3687	0.3383	0.4845	0.6066	0.6707	0.6329	0.6316	0.5744	0.3930	0.3469	0.4597	0.6306	0.6856	0.6507	0.6066	0.5096	0.3030	0.3905	0.4917	0.6037	0.6601	0.6879	0.6330	0.6041	0.2494	0.3529	0.4254	0.6241	0.6897	0.6602	0.6320	0.5439	0.3193	0.3813	0.5062	0.6554	0.7699	0.7223	0.7297	0.5926	0.3335	0.3929	0.4653	0.7176	0.8054
10.5622222222	10:33:44	0.5166	0.5791	0.5128	0.3694	0.3376	0.4862	0.6058	0.6724	0.6305	0.6315	0.5726	0.3927	0.3468	0.4587	0.6321	0.6855	0.6519	0.6070	0.5101	0.3025	0.3906	0.4906	0.6030	0.6588	0.6902	0.6348	0.6051	0.2502	0.3538	0.4250	0.6246	0.6907	0.6607	0.6346	0.5447	0.3195	0.3832	0.5066	0.6551	0.7728	0.7227	0.7289	0.5916	0.3338	0.3917	0.4661	0.7175	0.8058
10.5805555556	10:34:50	0.5154	0.5753	0.5139	0.3708	0.3393	0.4852	0.6077	0.6725	0.6329	0.6327	0.5760	0.3941	0.3477	0.4607	0.6316	0.6865	0.6515	0.6067	0.5104	0.3033	0.3904	0.4915	0.6041	0.6612	0.6917	0.6322	0.6047	0.2503	0.3540	0.4256	0.6254	0.6904	0.6607	0.6324	0.5462	0.3191	0.3814	0.5083	0.6565	0.7709	0.7239	0.7286	0.5939	0.3336	0.3930	0.4664	0.7166	0.8061
10.5986111111	10:35:55	0.5159	0.5768	0.5152	0.3695	0.3379	0.4862	0.6074	0.6720	0.6298	0.6316	0.5743	0.3941	0.3469	0.4596	0.6317	0.6868	0.6534	0.6074	0.5093	0.3037	0.3914	0.4914	0.6044	0.6614	0.6890	0.6326	0.6056	0.2508	0.3540	0.4251	0.6276	0.6908	0.6610	0.6342	0.5462	0.3195	0.3827	0.5087	0.6559	0.7720	0.7229	0.7297	0.5947	0.3340	0.3929	0.4661	0.7197	0.8080
10.6169444444	10:37:01	0.5188	0.5799	0.5170	0.3710	0.3398	0.4854	0.6080	0.6729	0.6292	0.6305	0.5761	0.3936	0.3479	0.4607	0.6318	0.6852	0.6556	0.6067	0.5106	0.3032	0.3912	0.4929	0.6048	0.6611	0.6892	0.6349	0.6069	0.2505	0.3556	0.4235	0.6267	0.6913	0.6602	0.6337	0.5467	0.3211	0.3831	0.5091	0.6569	0.7735	0.7245	0.7312	0.5959	0.3343	0.3934	0.4664	0.7187	0.8094
10.6350000000	10:38:06	0.5185	0.5797	0.5171	0.3702	0.3393	0.4859	0.6083	0.6750	0.6310	0.6318	0.5751	0.3942	0.3476	0.4614	0.6355	0.6862	0.6519	0.6089	0.5127	0.3042	0.3922	0.4922	0.6058	0.6606	0.6919	0.6320	0.6092	0.2504	0.3555	0.4260	0.6267	0.6917	0.6614	0.6341	0.5467	0.3222	0.3823	0.5094	0.6569	0.7741	0.7237	0.7312	0.5953	0.3350	0.3944	0.4691	0.7215	0.8095
10.6533333333	10:39:12	0.5184	0.5790	0.5167	0.3709	0.3384	0.4873	0.6075	0.6740	0.6291	0.6303	0.5766	0.3933	0.3477	0.4609	0.6331	0.6873	0.6538	0.6096	0.5100	0.3054	0.3931	0.4920	0.6049	0.6616	0.6909	0.6340	0.6087	0.2517	0.3557	0.4262	0.6269	0.6912	0.6613	0.6342	0.5476	0.3210	0.3840	0.5103	0.6571	0.7733	0.7231	0.7320	0.5935	0.3339	0.3956	0.4680	0.7194	0.8093
10.6713888889	10:40:17	0.5202	0.5788	0.5170	0.3714	0.3394	0.4874	0.6076	0.6737	0.6320	0.6323	0.5777	0.3943	0.3478	0.4612	0.6330	0.6866	0.6538	0.6090	0.5129	0.3050	0.3937	0.4933	0.6056	0.6607	0.6932	0.6343	0.6084	0.2513	0.3559	0.4260	0.6282	0.6917	0.6628	0.6370	0.5482	0.3218	0.3835	0.5090	0.6586	0.7737	0.7236	0.7338	0.5975	0.3349	0.3953	0.4697	0.7214	0.8091
10.6897222222	10:41:23	0.5191	0.5787	0.5180	0.3710	0.3387	0.4865	0.6089	0.6758	0.6299	0.6339	0.5768	0.3931	0.3483	0.4601	0.6356	0.6866	0.6544	0.6102	0.5146	0.3062	0.3941	0.4939	0.6054	0.6619	0.6925	0.6340	0.6087	0.2538	0.3559	0.4267	0.6280	0.6919	0.6635	0.6370	0.5478	0.3225	0.3843	0.5118	0.6566	0.7755	0.7270	0.7334	0.5985	0.3358	0.3952	0.4696	0.7221	0.8091
10.7077777778	10:42:28	0.5189	0.5805	0.5192	0.3713	0.3402	0.4862	0.6109	0.6786	0.6304	0.6339	0.5780	0.3937	0.3493	0.4618	0.6336	0.6895	0.6578	0.6100	0.5146	0.3080	0.3942	0.4938	0.6076	0.6622	0.6928	0.6365	0.6103	0.2533	0.3562	0.4269	0.6290	0.6935	0.6638	0.6363	0.5489	0.3225	0.3833	0.5103	0.6583	0.7762	0.7259	0.7355	0.5980	0.3360	0.3942	0.4701	0.7218	0.8083
10.7261111111	10:43:34	0.5193	0.5819	0.5186	0.3728	0.3401	0.4873	0.6119	0.6768	0.6307	0.6336	0.5772	0.3929	0.3486	0.4622	0.6358	0.6895	0.6551	0.6111	0.5146	0.3063	0.3956	0.4943	0.6063	0.6623	0.6947	0.6355	0.6126	0.2523	0.3552	0.4281	0.6292	0.6920	0.6654	0.6381	0.5477	0.3219	0.3840	0.5118	0.6583	0.7772	0.7257	0.7343	0.5985	0.3374	0.3959	0.4690	0.7226	0.8091
10.7441666667	10:44:39	0.5185	0.5819	0.5197	0.3733	0.3403	0.4858	0.6104	0.6769	0.6309	0.6336	0.5782	0.3937	0.3486	0.4616	0.6348	0.6865	0.6579	0.6114	0.5146	0.3082	0.3957	0.4934	0.6059	0.6611	0.6929	0.6350	0.6122	0.2541	0.3564	0.4270	0.6301	0.6923	0.6660	0.6383	0.5488	0.3228	0.3843	0.5122	0.6615	0.7778	0.7269	0.7362	0.6002	0.3372	0.3950	0.4705	0.7232	0.8118
10.7622222222	10:45:44	0.5202	0.5822	0.5210	0.3736	0.3428	0.4865	0.6098	0.6769	0.6302	0.6338	0.5779	0.3942	0.3480	0.4635	0.6355	0.6894	0.6608	0.6100	0.5162	0.3074	0.3957	0.4935	0.6070	0.6632	0.6941	0.6351	0.6117	0.2537	0.3572	0.4278	0.6301	0.6934	0.6655	0.6413	0.5493	0.3231	0.3840	0.5132	0.6603	0.7769	0.7256	0.7368	0.5984	0.3377	0.3950	0.4716	0.7235	0.8102
10.7805555556	10:46:50	0.5205	0.5820	0.5210	0.3724	0.3431	0.4876	0.6101	0.6765	0.6309	0.6372	0.5800	0.3953	0.3498	0.4630	0.6354	0.6902	0.6599	0.6114	0.5163	0.3079	0.3960	0.4941	0.6068	0.6622	0.6940	0.6352	0.6125	0.2553	0.3573	0.4280	0.6327	0.6944	0.6679	0.6406	0.5505	0.3237	0.3834	0.5112	0.6598	0.7779	0.7286	0.7390	0.5995	0.3389	0.3964	0.4652	0.7258	0.8102
10.7986111111	10:47:55	0.5200	0.5827	0.5226	0.3730	0.3421	0.4862	0.6106	0.6783	0.6301	0.6342	0.5808	0.3952	0.3499	0.4623	0.6364	0.6883	0.6612	0.6121	0.5170	0.3085	0.3955	0.4949	0.6080	0.6639	0.6970	0.6353	0.6140	0.2541	0.3571	0.4292	0.6310	0.6922	0.6663	0.6417	0.5504	0.3257	0.3846	0.5154	0.6621	0.7768	0.7286	0.7382	0.5985	0.3399	0.3968	0.4684	0.7261	0.8115
10.8169444444	10:49:01	0.5194	0.5841	0.5232	0.3740	0.3422	0.4875	0.6122	0.6786	0.6314	0.6365	0.5813	0.3957	0.3486	0.4636	0.6373	0.6883	0.6619	0.6132	0.5175	0.3084	0.3969	0.4952	0.6075	0.6653	0.6978	0.6349	0.6132	0.2556	0.3583	0.4296	0.6336	0.6931	0.6668	0.6433	0.5505	0.3248	0.3848	0.5157	0.6597	0.7771	0.7286	0.7393	0.5996	0.3389	0.3975	0.4672	0.7252	0.8118
10.8350000000	10:50:06	0.5215	0.5809	0.5229	0.3740	0.3432	0.4873	0.6120	0.6812	0.6310	0.6358	0.5801	0.3936	0.3506	0.4622	0.6384	0.6891	0.6621	0.6134	0.5183	0.3087	0.3976	0.4944	0.6084	0.6651	0.6989	0.6369	0.6147	0.2557	0.3573	0.4296	0.6336	0.6926	0.6670	0.6421	0.5516	0.3240	0.3841	0.5146	0.6611	0.7793	0.7294	0.7385	0.5997	0.3399	0.3959	0.4677	0.7265	0.8121
10.8533333333	10:51:12	0.5194	0.5833	0.5250	0.3746	0.3428	0.4878	0.6128	0.6772	0.6323	0.6357	0.5819	0.3953	0.3498	0.4624	0.6392	0.6892	0.6628	0.6127	0.5186	0.3086	0.3973	0.4953	0.6097	0.6673	0.6990	0.6364	0.6165	0.2535	0.3580	0.4299	0.6324	0.6926	0.6686	0.6431	0.5509	0.3256	0.3847	0.5154	0.6615	0.7801	0.7288	0.7403	0.6005	0.3386	0.3968	0.4675	0.7251	0.8113
10.8713888889	10:52:17	0.5195	0.5846	0.5255	0.3736	0.3427	0.4873	0.6124	0.6804	0.6308	0.6362	0.5820	0.3956	0.3513	0.4644	0.6388	0.6894	0.6616	0.6139	0.5200	0.3088	0.3962	0.4954	0.6088	0.6648	0.6999	0.6383	0.6157	0.2549	0.3591	0.4305	0.6330	0.6933	0.6697	0.6443	0.5520	0.3254	0.3840	0.5148	0.6618	0.7801	0.7291	0.7409	0.6006	0.3399	0.3972	0.4670	0.7269	0.8128
10.8897222222	10:53:23	0.5198	0.5852	0.5248	0.3750	0.3436	0.4875	0.6124	0.6805	0.6304	0.6361	0.5821	0.3946	0.3494	0.4638	0.6394	0.6901	0.6640	0.6140	0.5194	0.3093	0.3967	0.4959	0.6117	0.6651	0.7008	0.6371	0.6161	0.2545	0.3587	0.4315	0.6369	0.6946	0.6689	0.6433	0.5509	0.3253	0.3850	0.5154	0.6619	0.7822	0.7288	0.7409	0.6008	0.3397	0.3972	0.4683	0.7256	0.8117
10.9077777778	10:54:28	0.5203	0.5826	0.5245	0.3752	0.3424	0.4871	0.6157	0.6797	0.6278	0.6361	0.5820	0.3963	0.3498	0.4640	0.6415	0.6909	0.6650	0.6145	0.5210	0.3092	0.3977	0.4948	0.6119	0.6675	0.6985	0.6392	0.6173	0.2555	0.3590	0.4312	0.6352	0.6954	0.6701	0.6438	0.5512	0.3258	0.3842	0.5165	0.6617	0.7818	0.7300	0.7413	0.6020	0.3397	0.3974	0.4693	0.7283	0.8117
10.9261111111	10:55:34	0.5222	0.5826	0.5282	0.3758	0.3426	0.4878	0.6147	0.6832	0.6302	0.6365	0.5820	0.3962	0.3520	0.4643	0.6404	0.6924	0.6637	0.6148	0.5211	0.3087	0.3985	0.4962	0.6117	0.6685	0.7006	0.6379	0.6171	0.2563	0.3587	0.4301	0.6330	0.6945	0.6701	0.6450	0.5521	0.3268	0.3855	0.5165	0.6636	0.7813	0.7308	0.7418	0.6017	0.3395	0.3982	0.4701	0.7286	0.8089
10.9441666667	10:56:39	0.5227	0.5805	0.5278	0.3753	0.3439	0.4870	0.6150	0.6810	0.6309	0.6378	0.5827	0.3950	0.3524	0.4651	0.6421	0.6927	0.6655	0.6139	0.5204	0.3088	0.3991	0.4968	0.6115	0.6688	0.7010	0.6390	0.6170	0.2559	0.3593	0.4314	0.6333	0.6924	0.6714	0.6439	0.5547	0.3269	0.3846	0.5157	0.6622	0.7815	0.7287	0.7428	0.6034	0.3405	0.3975	0.4702	0.7287	0.8084
10.9625000000	10:57:45	0.5206	0.5819	0.5281	0.3742	0.3433	0.4885	0.6141	0.6839	0.6316	0.6381	0.5828	0.3954	0.3512	0.4651	0.6408	0.6937	0.6658	0.6148	0.5208	0.3089	0.3996	0.4967	0.6111	0.6687	0.7021	0.6407	0.6200	0.2559	0.3594	0.4319	0.6351	0.6966	0.6726	0.6457	0.5549	0.3282	0.3853	0.5166	0.6637	0.7823	0.7285	0.7432	0.6024	0.3401	0.3984	0.4699	0.7306	0.8083
10.9808333333	10:58:51	0.5228	0.5828	0.5286	0.3765	0.3440	0.4875	0.6155	0.6836	0.6311	0.6382	0.5844	0.3962	0.3521	0.4641	0.6430	0.6942	0.6661	0.6161	0.5212	0.3091	0.3991	0.4963	0.6134	0.6702	0.7029	0.6390	0.6205	0.2569	0.3597	0.4329	0.6348	0.6966	0.6743	0.6458	0.5566	0.3270	0.3845	0.5175	0.6625	0.7835	0.7326	0.7441	0.6046	0.3415	0.3982	0.4708	0.7297	0.8105
10.9988888889	10:59:56	0.5223	0.5824	0.5287	0.3770	0.3443	0.4890	0.6146	0.6843	0.6314	0.6388	0.5850	0.3955	0.3527	0.4646	0.6421	0.6935	0.6647	0.6165	0.5212	0.3099	0.3992	0.4975	0.6134	0.6704	0.7004	0.6383	0.6193	0.2563	0.3602	0.4316	0.6343	0.6960	0.6731	0.6463	0.5568	0.3268	0.3860	0.5181	0.6644	0.7821	0.7312	0.7434	0.6039	0.3419	0.3997	0.4722	0.7320	0.8112
11.0172222222	11:01:02	0.5215	0.5829	0.5294	0.3773	0.3442	0.4891	0.6146	0.6844	0.6300	0.6387	0.5857	0.3961	0.3529	0.4666	0.6437	0.6952	0.6654	0.6172	0.5222	0.3083	0.3998	0.4972	0.6130	0.6715	0.7031	0.6404	0.6192	0.2564	0.3603	0.4314	0.6352	0.6985	0.6730	0.6458	0.5574	0.3288	0.3853	0.5195	0.6656	0.7833	0.7310	0.7435	0.6049	0.3424	0.3994	0.4707	0.7333	0.8106
11.0352777778	11:02:07	0.5223	0.5818	0.5294	0.3776	0.3450	0.4894	0.6130	0.6858	0.6325	0.6399	0.5854	0.3970	0.3536	0.4668	0.6429	0.6955	0.6660	0.6162	0.5231	0.3085	0.4006	0.4986	0.6157	0.6713	0.7018	0.6404	0.6203	0.2570	0.3603	0.4320	0.6371	0.6969	0.6732	0.6466	0.5571	0.3282	0.3868	0.5181	0.6639	0.7853	0.7325	0.7460	0.6046	0.3408	0.4000	0.4726	0.7327	0.8115
11.0536111111	11:03:13	0.5226	0.5806	0.5305	0.3777	0.3445	0.4889	0.6152	0.6860	0.6296	0.6408	0.5865	0.3966	0.3533	0.4668	0.6438	0.6954	0.6662	0.6179	0.5222	0.3092	0.4005	0.4970	0.6140	0.6709	0.7040	0.6400	0.6209	0.2570	0.3604	0.4336	0.6348	0.6967	0.6737	0.6483	0.5562	0.3296	0.3865	0.5202	0.6653	0.7855	0.7328	0.7464	0.6052	0.3425	0.4000	0.4726	0.7331	0.8126
11.0719444444	11:04:19	0.5227	0.5813	0.5298	0.3783	0.3441	0.4896	0.6140	0.6851	0.6312	0.6398	0.5870	0.3965	0.3536	0.4677	0.6429	0.6987	0.6677	0.6185	0.5235	0.3103	0.4001	0.4975	0.6150	0.6712	0.7008	0.6406	0.6205	0.2558	0.3602	0.4332	0.6360	0.6986	0.6755	0.6480	0.5574	0.3304	0.3855	0.5198	0.6651	0.7845	0.7319	0.7461	0.6074	0.3423	0.3999	0.4724	0.7332	0.8126
11.0900000000	11:05:24	0.5235	0.5825	0.5299	0.3790	0.3438	0.4906	0.6157	0.6854	0.6315	0.6386	0.5874	0.3986	0.3532	0.4691	0.6431	0.6981	0.6682	0.6190	0.5233	0.3117	0.4008	0.4967	0.6128	0.6701	0.7036	0.6402	0.6211	0.2568	0.3597	0.4326	0.6359	0.6975	0.6754	0.6491	0.5583	0.3284	0.3876	0.5204	0.6661	0.7855	0.7320	0.7463	0.6073	0.3425	0.4005	0.4722	0.7321	0.8139
11.1083333333	11:06:30	0.5236	0.5833	0.5289	0.3783	0.3455	0.4903	0.6135	0.6882	0.6332	0.6407	0.5863	0.3981	0.3543	0.4679	0.6448	0.6981	0.6669	0.6187	0.5231	0.3091	0.4005	0.4991	0.6136	0.6721	0.7034	0.6408	0.6227	0.2572	0.3617	0.4336	0.6361	0.6988	0.6766	0.6498	0.5594	0.3291	0.3876	0.5215	0.6675	0.7878	0.7333	0.7474	0.6080	0.3439	0.3997	0.4727	0.7353	0.8140
11.1263888889	11:07:35	0.5236	0.5805	0.5304	0.3779	0.3443	0.4923	0.6157	0.6887	0.6309	0.6411	0.5866	0.3980	0.3544	0.4681	0.6435	0.6972	0.6652	0.6172	0.5227	0.3102	0.4010	0.4993	0.6161	0.6720	0.7036	0.6403	0.6222	0.2567	0.3609	0.4323	0.6362	0.7005	0.6760	0.6501	0.5581	0.3300	0.3875	0.5224	0.6668	0.7885	0.7329	0.7470	0.6081	0.3443	0.4008	0.4725	0.7336	0.8156
11.1447222222	11:08:41	0.5238	0.5821	0.5308	0.3777	0.3448	0.4911	0.6155	0.6884	0.6323	0.6430	0.5878	0.3988	0.3548	0.4677	0.6453	0.7006	0.6681	0.6200	0.5244	0.3115	0.4019	0.5014	0.6161	0.6733	0.7041	0.6408	0.6234	0.2581	0.3619	0.4340	0.6372	0.7023	0.6750	0.6504	0.5594	0.3310	0.3874	0.5247	0.6676	0.7870	0.7329	0.7481	0.6095	0.3446	0.4021	0.4727	0.7329	0.8171
11.1630555556	11:09:47	0.5256	0.5819	0.5301	0.3779	0.3458	0.4916	0.6180	0.6900	0.6308	0.6409	0.5889	0.3998	0.3557	0.4697	0.6445	0.6988	0.6707	0.6190	0.5246	0.3095	0.4021	0.4998	0.6146	0.6721	0.7055	0.6403	0.6228	0.2588	0.3612	0.4341	0.6384	0.7000	0.6756	0.6513	0.5601	0.3301	0.3874	0.5252	0.6680	0.7880	0.7333	0.7490	0.6094	0.3443	0.4027	0.4728	0.7339	0.8181
11.1811111111	11:10:52	0.5256	0.5822	0.5297	0.3787	0.3453	0.4903	0.6175	0.6894	0.6323	0.6415	0.5895	0.3999	0.3562	0.4708	0.6448	0.7015	0.6691	0.6194	0.5255	0.3113	0.4019	0.5011	0.6145	0.6711	0.7051	0.6420	0.6234	0.2567	0.3621	0.4353	0.6358	0.7033	0.6769	0.6527	0.5581	0.3293	0.3885	0.5240	0.6681	0.7879	0.7349	0.7486	0.6098	0.3440	0.4023	0.4731	0.7332	0.8169
11.1994444444	11:11:58	0.5275	0.5840	0.5312	0.3787	0.3453	0.4901	0.6176	0.6901	0.6320	0.6429	0.5890	0.4001	0.3560	0.4705	0.6464	0.7022	0.6675	0.6208	0.5254	0.3111	0.4023	0.5020	0.6167	0.6723	0.7035	0.6425	0.6260	0.2585	0.3612	0.4361	0.6378	0.7038	0.6771	0.6520	0.5597	0.3315	0.3884	0.5259	0.6683	0.7875	0.7346	0.7491	0.6096	0.3440	0.4041	0.4745	0.7345	0.8188
11.2175000000	11:13:03	0.5265	0.5832	0.5301	0.3791	0.3450	0.4924	0.6178	0.6891	0.6334	0.6426	0.5895	0.3996	0.3561	0.4695	0.6473	0.7004	0.6675	0.6199	0.5254	0.3125	0.4029	0.5015	0.6175	0.6731	0.7065	0.6451	0.6249	0.2583	0.3607	0.4355	0.6365	0.7038	0.6783	0.6526	0.5601	0.3310	0.3880	0.5254	0.6703	0.7898	0.7363	0.7485	0.6101	0.3447	0.4039	0.4751	0.7362	0.8184
11.2358333333	11:14:09	0.5269	0.5831	0.5295	0.3801	0.3463	0.4908	0.6168	0.6910	0.6327	0.6435	0.5902	0.3990	0.3567	0.4708	0.6463	0.7035	0.6677	0.6199	0.5255	0.3119	0.4039	0.5012	0.6190	0.6729	0.7070	0.6439	0.6267	0.2580	0.3607	0.4361	0.6361	0.7051	0.6773	0.6526	0.5608	0.3305	0.3883	0.5257	0.6707	0.7898	0.7359	0.7495	0.6111	0.3454	0.4043	0.4742	0.7357	0.8170
11.2541666667	11:15:15	0.5267	0.5820	0.5300	0.3792	0.3452	0.4920	0.6185	0.6891	0.6326	0.6440	0.5893	0.4004	0.3563	0.4697	0.6475	0.7030	0.6704	0.6198	0.5261	0.3123	0.4040	0.4996	0.6166	0.6715	0.7084	0.6446	0.6268	0.2580	0.3619	0.4351	0.6379	0.7044	0.6769	0.6520	0.5622	0.3308	0.3883	0.5251	0.6695	0.7893	0.7356	0.7491	0.6115	0.3452	0.4049	0.4753	0.7359	0.8182
11.2722222222	11:16:20	0.5271	0.5800	0.5326	0.3800	0.3456	0.4909	0.6178	0.6913	0.6327	0.6427	0.5904	0.4000	0.3568	0.4711	0.6467	0.7032	0.6706	0.6212	0.5272	0.3128	0.4040	0.5011	0.6176	0.6734	0.7073	0.6445	0.6278	0.2591	0.3622	0.4349	0.6366	0.7050	0.6797	0.6531	0.5610	0.3316	0.3887	0.5272	0.6701	0.7908	0.7373	0.7499	0.6121	0.3447	0.4043	0.4746	0.7357	0.8137
11.2905555556	11:17:26	0.5281	0.5827	0.5323	0.3806	0.3458	0.4899	0.6182	0.6910	0.6358	0.6452	0.5905	0.4008	0.3569	0.4718	0.6483	0.7032	0.6705	0.6207	0.5272	0.3131	0.4050	0.5003	0.6171	0.6732	0.7077	0.6456	0.6270	0.2593	0.3622	0.4373	0.6363	0.7068	0.6791	0.6528	0.5623	0.3321	0.3891	0.5269	0.6691	0.7901	0.7362	0.7493	0.6109	0.3458	0.4050	0.4753	0.7359	0.8144
11.3088888889	11:18:32	0.5283	0.5809	0.5330	0.3817	0.3472	0.4907	0.6179	0.6927	0.6355	0.6441	0.5914	0.3995	0.3574	0.4729	0.6487	0.7040	0.6709	0.6207	0.5274	0.3118	0.4035	0.5015	0.6183	0.6720	0.7061	0.6452	0.6280	0.2584	0.3609	0.4353	0.6359	0.7071	0.6790	0.6540	0.5620	0.3317	0.3902	0.5285	0.6731	0.7899	0.7369	0.7493	0.6117	0.3454	0.4041	0.4769	0.7360	0.8145
11.3269444444	11:19:37	0.5295	0.5809	0.5342	0.3825	0.3463	0.4920	0.6183	0.6922	0.6346	0.6443	0.5914	0.4008	0.3581	0.4716	0.6485	0.7020	0.6714	0.6202	0.5287	0.3128	0.4047	0.5010	0.6201	0.6733	0.7096	0.6470	0.6292	0.2598	0.3623	0.4362	0.6366	0.7046	0.6801	0.6530	0.5628	0.3336	0.3907	0.5284	0.6726	0.7929	0.7377	0.7505	0.6122	0.3461	0.4061	0.4764	0.7373	0.8142
11.3452777778	11:20:43	0.5297	0.5812	0.5325	0.3806	0.3455	0.4920	0.6189	0.6930	0.6343	0.6462	0.5919	0.4016	0.3566	0.4736	0.6501	0.7044	0.6706	0.6207	0.5278	0.3124	0.4046	0.5006	0.6192	0.6746	0.7060	0.6479	0.6293	0.2599	0.3623	0.4368	0.6367	0.7072	0.6776	0.6540	0.5633	0.3339	0.3904	0.5283	0.6728	0.7917	0.7376	0.7508	0.6119	0.3466	0.4066	0.4770	0.7369	0.8182
11.3636111111	11:21:49	0.5279	0.5831	0.5325	0.3814	0.3471	0.4910	0.6197	0.6951	0.6363	0.6454	0.5932	0.4007	0.3583	0.4722	0.6500	0.7041	0.6715	0.6208	0.5299	0.3137	0.4053	0.5011	0.6206	0.6737	0.7082	0.6466	0.6301	0.2593	0.3622	0.4370	0.6376	0.7066	0.6794	0.6544	0.5637	0.3327	0.3902	0.5298	0.6714	0.7952	0.7348	0.7496	0.6127	0.3460	0.4072	0.4769	0.7372	0.8189
11.3816666667	11:22:54	0.5287	0.5841	0.5328	0.3818	0.3467	0.4926	0.6194	0.6945	0.6349	0.6472	0.5930	0.4018	0.3579	0.4727	0.6502	0.7032	0.6735	0.6206	0.5311	0.3140	0.4057	0.4998	0.6210	0.6743	0.7085	0.6469	0.6303	0.2594	0.3612	0.4377	0.6373	0.7048	0.6800	0.6553	0.5647	0.3324	0.3901	0.5298	0.6717	0.7925	0.7354	0.7518	0.6131	0.3476	0.4069	0.4770	0.7363	0.8184
11.4000000000	11:24:00	0.5275	0.5819	0.5341	0.3812	0.3470	0.4910	0.6200	0.6941	0.6377	0.6442	0.5920	0.4027	0.3587	0.4725	0.6515	0.7043	0.6737	0.6212	0.5280	0.3135	0.4054	0.5002	0.6187	0.6757	0.7091	0.6472	0.6310	0.2612	0.3612	0.4378	0.6373	0.7072	0.6792	0.6556	0.5644	0.3343	0.3917	0.5298	0.6732	0.7939	0.7369	0.7521	0.6129	0.3469	0.4068	0.4770	0.7373	0.8187
11.4180555556	11:25:05	0.5289	0.5828	0.5334	0.3832	0.3461	0.4917	0.6189	0.6936	0.6365	0.6470	0.5959	0.4015	0.3574	0.4736	0.6521	0.7055	0.6735	0.6218	0.5299	0.3144	0.4061	0.4995	0.6200	0.6734	0.7090	0.6467	0.6332	0.2612	0.3628	0.4388	0.6389	0.7068	0.6795	0.6560	0.5646	0.3347	0.3905	0.5301	0.6752	0.7929	0.7345	0.7513	0.6134	0.3469	0.4067	0.4783	0.7400	0.8225
11.4363888889	11:26:11	0.5302	0.5808	0.5335	0.3822	0.3468	0.4936	0.6188	0.6949	0.6365	0.6478	0.5955	0.4015	0.3578	0.4734	0.6523	0.7051	0.6749	0.6204	0.5299	0.3135	0.4073	0.4995	0.6218	0.6733	0.7090	0.6484	0.6319	0.2610	0.3630	0.4390	0.6375	0.7097	0.6788	0.6551	0.5660	0.3336	0.3908	0.5308	0.6738	0.7943	0.7378	0.7540	0.6138	0.3469	0.4066	0.4787	0.7392	0.8203
11.4547222222	11:27:17	0.5307	0.5790	0.5342	0.3832	0.3486	0.4921	0.6203	0.6960	0.6370	0.6465	0.5947	0.4014	0.3578	0.4750	0.6514	0.7065	0.6739	0.6220	0.5299	0.3137	0.4074	0.5002	0.6228	0.6742	0.7081	0.6493	0.6314	0.2621	0.3639	0.4389	0.6373	0.7097	0.6815	0.6550	0.5671	0.3354	0.3914	0.5315	0.6751	0.7955	0.7382	0.7544	0.6136	0.3478	0.4077	0.4784	0.7398	0.8200
11.4727777778	11:28:22	0.5304	0.5809	0.5362	0.3842	0.3471	0.4933	0.6213	0.6958	0.6371	0.6486	0.5946	0.4011	0.3589	0.4743	0.6537	0.7050	0.6743	0.6225	0.5295	0.3154	0.4069	0.5016	0.6210	0.6740	0.7087	0.6486	0.6325	0.2605	0.3629	0.4408	0.6376	0.7092	0.6815	0.6579	0.5649	0.3338	0.3907	0.5329	0.6745	0.7949	0.7380	0.7544	0.6146	0.3470	0.4081	0.4783	0.7420	0.8213
11.4911111111	11:29:28	0.5306	0.5805	0.5364	0.3828	0.3471	0.4940	0.6199	0.6945	0.6376	0.6484	0.5954	0.4010	0.3591	0.4750	0.6546	0.7064	0.6770	0.6209	0.5312	0.3128	0.4082	0.5001	0.6238	0.6740	0.7092	0.6497	0.6340	0.2608	0.3636	0.4407	0.6388	0.7085	0.6794	0.6567	0.5671	0.3336	0.3904	0.5312	0.6765	0.7959	0.7381	0.7559	0.6149	0.3460	0.4091	0.4790	0.7392	0.8236
11.5094444444	11:30:34	0.5313	0.5810	0.5374	0.3824	0.3477	0.4929	0.6218	0.6961	0.6388	0.6469	0.5955	0.4006	0.3571	0.4749	0.6553	0.7066	0.6779	0.6219	0.5318	0.3129	0.4070	0.4995	0.6231	0.6745	0.7085	0.6497	0.6338	0.2618	0.3623	0.4401	0.6384	0.7105	0.6810	0.6571	0.5684	0.3354	0.3925	0.5331	0.6756	0.7948	0.7365	0.7555	0.6135	0.3467	0.4081	0.4785	0.7393	0.8230
11.5275000000	11:31:39	0.5305	0.5792	0.5354	0.3839	0.3483	0.4936	0.6226	0.6945	0.6390	0.6473	0.5968	0.4022	0.3583	0.4739	0.6549	0.7078	0.6778	0.6216	0.5332	0.3143	0.4081	0.4993	0.6235	0.6737	0.7093	0.6487	0.6327	0.2610	0.3632	0.4422	0.6394	0.7099	0.6803	0.6583	0.5691	0.3352	0.3926	0.5350	0.6758	0.7958	0.7371	0.7571	0.6138	0.3459	0.4094	0.4795	0.7402	0.8229
11.5458333333	11:32:45	0.5310	0.5816	0.5373	0.3856	0.3497	0.4932	0.6240	0.6956	0.6402	0.6484	0.5954	0.4005	0.3588	0.4737	0.6556	0.7067	0.6758	0.6218	0.5333	0.3148	0.4081	0.4974	0.6234	0.6759	0.7103	0.6506	0.6350	0.2628	0.3635	0.4421	0.6380	0.7111	0.6819	0.6603	0.5676	0.3353	0.3923	0.5349	0.6792	0.7973	0.7359	0.7565	0.6149	0.3465	0.4100	0.4799	0.7416	0.8229
11.5641666667	11:33:51	0.5330	0.5800	0.5366	0.3839	0.3485	0.4935	0.6246	0.6959	0.6397	0.6502	0.5970	0.4012	0.3572	0.4755	0.6556	0.7084	0.6785	0.6215	0.5330	0.3137	0.4092	0.4970	0.6246	0.6757	0.7125	0.6512	0.6349	0.2635	0.3649	0.4430	0.6392	0.7089	0.6833	0.6601	0.5679	0.3357	0.3920	0.5363	0.6729	0.7934	0.7379	0.7565	0.6148	0.3453	0.4089	0.4792	0.7426	0.8230
11.5825000000	11:34:57	0.5309	0.5809	0.5364	0.3842	0.3495	0.4933	0.6237	0.6967	0.6401	0.6508	0.5958	0.4021	0.3586	0.4737	0.6576	0.7057	0.6779	0.6223	0.5346	0.3145	0.4093	0.4965	0.6254	0.6763	0.7101	0.6499	0.6355	0.2639	0.3641	0.4422	0.6400	0.7104	0.6823	0.6593	0.5678	0.3348	0.3930	0.5362	0.6723	0.7962	0.7314	0.7584	0.6162	0.3453	0.4097	0.4809	0.7427	0.8234
11.6005555556	11:36:02	0.5303	0.5828	0.5383	0.3838	0.3493	0.4938	0.6250	0.6981	0.6385	0.6509	0.5983	0.4029	0.3581	0.4746	0.6577	0.7054	0.6790	0.6226	0.5342	0.3144	0.4081	0.4953	0.6256	0.6755	0.7100	0.6528	0.6351	0.2628	0.3648	0.4432	0.6402	0.7111	0.6837	0.6601	0.5682	0.3366	0.3929	0.5372	0.6758	0.7994	0.7310	0.7580	0.6148	0.3480	0.4103	0.4804	0.7412	0.8236
11.6188888889	11:37:08	0.5316	0.5818	0.5367	0.3845	0.3491	0.4933	0.6235	0.6951	0.6381	0.6497	0.5959	0.4031	0.3578	0.4741	0.6588	0.7069	0.6763	0.6241	0.5341	0.3152	0.4092	0.4953	0.6274	0.6776	0.7117	0.6533	0.6359	0.2641	0.3654	0.4436	0.6413	0.7102	0.6817	0.6585	0.5711	0.3354	0.3919	0.5376	0.6749	0.7987	0.7296	0.7580	0.6160	0.3456	0.4093	0.4817	0.7417	0.8262
11.6372222222	11:38:14	0.5322	0.5812	0.5376	0.3855	0.3506	0.4949	0.6251	0.6973	0.6401	0.6489	0.5986	0.4028	0.3592	0.4748	0.6601	0.7065	0.6782	0.6240	0.5352	0.3157	0.4105	0.4951	0.6276	0.6763	0.7124	0.6540	0.6367	0.2639	0.3644	0.4439	0.6409	0.7123	0.6830	0.6604	0.5701	0.3360	0.3921	0.5375	0.6754	0.7987	0.7277	0.7602	0.6163	0.3471	0.4117	0.4828	0.7431	0.8249
11.6552777778	11:39:19	0.5311	0.5801	0.5378	0.3857	0.3500	0.4943	0.6253	0.6987	0.6392	0.6498	0.5983	0.4025	0.3580	0.4761	0.6602	0.7063	0.6784	0.6215	0.5362	0.3147	0.4108	0.4952	0.6267	0.6797	0.7124	0.6534	0.6364	0.2639	0.3657	0.4436	0.6404	0.7096	0.6838	0.6589	0.5698	0.3362	0.3929	0.5378	0.6765	0.8000	0.7290	0.7590	0.6159	0.3471	0.4105	0.4819	0.7427	0.8270
11.6736111111	11:40:25	0.5320	0.5821	0.5380	0.3848	0.3511	0.4941	0.6265	0.6983	0.6399	0.6499	0.5994	0.4022	0.3579	0.4757	0.6600	0.7078	0.6787	0.6236	0.5364	0.3156	0.4097	0.4959	0.6283	0.6792	0.7130	0.6535	0.6375	0.2634	0.3650	0.4429	0.6410	0.7099	0.6846	0.6598	0.5724	0.3369	0.3936	0.5379	0.6788	0.7993	0.7300	0.7608	0.6152	0.3475	0.4109	0.4825	0.7456	0.8281
11.6919444444	11:41:31	0.5335	0.5805	0.5384	0.3853	0.3509	0.4940	0.6266	0.6981	0.6398	0.6507	0.5984	0.4029	0.3587	0.4759	0.6618	0.7092	0.6789	0.6230	0.5382	0.3155	0.4105	0.4958	0.6299	0.6792	0.7145	0.6548	0.6384	0.2650	0.3653	0.4451	0.6433	0.7098	0.6833	0.6623	0.5728	0.3367	0.3950	0.5390	0.6779	0.8018	0.7299	0.7625	0.6172	0.3476	0.4115	0.4824	0.7442	0.8263
11.7102777778	11:42:37	0.5331	0.5820	0.5367	0.3859	0.3512	0.4951	0.6273	0.6995	0.6388	0.6506	0.5989	0.4030	0.3604	0.4770	0.6608	0.7081	0.6804	0.6228	0.5369	0.3159	0.4108	0.4965	0.6290	0.6798	0.7119	0.6546	0.6377	0.2636	0.3658	0.4439	0.6415	0.7100	0.6837	0.6587	0.5714	0.3370	0.3940	0.5383	0.6786	0.7993	0.7298	0.7628	0.6176	0.3487	0.4121	0.4822	0.7447	0.8286
11.7283333333	11:43:42	0.5340	0.5803	0.5401	0.3851	0.3514	0.4957	0.6268	0.7004	0.6399	0.6518	0.5988	0.4017	0.3597	0.4777	0.6632	0.7097	0.6814	0.6217	0.5394	0.3147	0.4112	0.4959	0.6287	0.6788	0.7139	0.6546	0.6392	0.2651	0.3646	0.4452	0.6427	0.7101	0.6844	0.6604	0.5729	0.3371	0.3952	0.5386	0.6782	0.8010	0.7299	0.7606	0.6187	0.3478	0.4114	0.4835	0.7466	0.8272
11.7466666667	11:44:48	0.5327	0.5817	0.5395	0.3858	0.3514	0.4953	0.6267	0.7006	0.6413	0.6522	0.5997	0.4038	0.3598	0.4762	0.6626	0.7083	0.6804	0.6240	0.5384	0.3154	0.4133	0.4968	0.6292	0.6782	0.7136	0.6545	0.6392	0.2653	0.3658	0.4431	0.6436	0.7105	0.6835	0.6607	0.5727	0.3377	0.3942	0.5399	0.6791	0.8028	0.7300	0.7590	0.6191	0.3469	0.4124	0.4834	0.7468	0.8289
11.7650000000	11:45:54	0.5347	0.5813	0.5387	0.3860	0.3523	0.4950	0.6289	0.7002	0.6422	0.6534	0.6000	0.4040	0.3599	0.4763	0.6640	0.7099	0.6806	0.6237	0.5384	0.3147	0.4139	0.4953	0.6313	0.6819	0.7131	0.6558	0.6384	0.2650	0.3648	0.4451	0.6438	0.7085	0.6846	0.6603	0.5721	0.3383	0.3947	0.5404	0.6799	0.8013	0.7308	0.7615	0.6197	0.3476	0.4117	0.4833	0.7483	0.8317
11.7833333333	11:47:00	0.5339	0.5823	0.5390	0.3861	0.3528	0.4957	0.6300	0.7010	0.6415	0.6517	0.5998	0.4037	0.3604	0.4776	0.6623	0.7085	0.6819	0.6234	0.5393	0.3158	0.4126	0.4950	0.6321	0.6781	0.7165	0.6562	0.6394	0.2658	0.3653	0.4455	0.6433	0.7081	0.6852	0.6623	0.5730	0.3391	0.3953	0.5400	0.6795	0.8021	0.7293	0.7610	0.6210	0.3496	0.4137	0.4832	0.7482	0.8307
11.8013888889	11:48:05	0.5327	0.5794	0.5384	0.3865	0.3529	0.4964	0.6308	0.7026	0.6411	0.6525	0.6015	0.4037	0.3597	0.4771	0.6636	0.7091	0.6812	0.6233	0.5383	0.3158	0.4148	0.4963	0.6315	0.6806	0.7143	0.6575	0.6398	0.2658	0.3655	0.4448	0.6431	0.7104	0.6834	0.6619	0.5721	0.3381	0.3954	0.5407	0.6795	0.7993	0.7312	0.7628	0.6226	0.3494	0.4131	0.4848	0.7494	0.8313
11.8197222222	11:49:11	0.5330	0.5830	0.5394	0.3874	0.3537	0.4957	0.6286	0.6998	0.6419	0.6527	0.6014	0.4051	0.3595	0.4789	0.6643	0.7119	0.6818	0.6244	0.5398	0.3143	0.4146	0.4973	0.6331	0.6782	0.7157	0.6570	0.6403	0.2660	0.3653	0.4446	0.6420	0.7101	0.6842	0.6624	0.5741	0.3399	0.3958	0.5419	0.6796	0.8048	0.7314	0.7631	0.6213	0.3485	0.4150	0.4843	0.7499	0.8308
11.8380555556	11:50:17	0.5339	0.5810	0.5384	0.3871	0.3538	0.4966	0.6296	0.7009	0.6427	0.6535	0.6012	0.4039	0.3600	0.4779	0.6639	0.7122	0.6825	0.6262	0.5389	0.3152	0.4149	0.4969	0.6336	0.6799	0.7153	0.6564	0.6407	0.2662	0.3659	0.4459	0.6428	0.7078	0.6850	0.6623	0.5740	0.3404	0.3955	0.5426	0.6806	0.8021	0.7332	0.7634	0.6211	0.3488	0.4138	0.4844	0.7505	0.8347
11.8563888889	11:51:23	0.5334	0.5797	0.5404	0.3897	0.3539	0.4970	0.6297	0.7045	0.6409	0.6543	0.6015	0.4050	0.3600	0.4773	0.6640	0.7103	0.6813	0.6253	0.5393	0.3170	0.4164	0.4975	0.6338	0.6801	0.7145	0.6565	0.6398	0.2664	0.3657	0.4449	0.6424	0.7091	0.6848	0.6633	0.5754	0.3415	0.3963	0.5440	0.6818	0.8028	0.7327	0.7645	0.6216	0.3493	0.4149	0.4854	0.7504	0.8329
11.8744444444	11:52:28	0.5343	0.5782	0.5383	0.3886	0.3541	0.4964	0.6291	0.7037	0.6413	0.6541	0.6016	0.4058	0.3595	0.4779	0.6634	0.7112	0.6828	0.6267	0.5393	0.3167	0.4160	0.4955	0.6337	0.6782	0.7151	0.6580	0.6416	0.2660	0.3665	0.4460	0.6447	0.7114	0.6845	0.6638	0.5739	0.3396	0.3966	0.5430	0.6819	0.8025	0.7328	0.7632	0.6219	0.3490	0.4151	0.4830	0.7515	0.8331
11.8927777778	11:53:34	0.5325	0.5799	0.5389	0.3893	0.3548	0.4963	0.6318	0.7018	0.6421	0.6532	0.6003	0.4052	0.3611	0.4787	0.6666	0.7099	0.6813	0.6281	0.5379	0.3168	0.4159	0.4984	0.6339	0.6792	0.7167	0.6568	0.6411	0.2672	0.3649	0.4453	0.6431	0.7104	0.6884	0.6615	0.5743	0.3403	0.3967	0.5433	0.6829	0.8047	0.7338	0.7657	0.6217	0.3493	0.4149	0.4840	0.7490	0.8351
11.9111111111	11:54:40	0.5330	0.5780	0.5405	0.3899	0.3541	0.4975	0.6319	0.7032	0.6391	0.6557	0.6038	0.4041	0.3603	0.4777	0.6647	0.7130	0.6822	0.6271	0.5384	0.3160	0.4170	0.4972	0.6336	0.6790	0.7171	0.6544	0.6394	0.2681	0.3660	0.4457	0.6441	0.7107	0.6868	0.6634	0.5760	0.3402	0.3984	0.5432	0.6831	0.8062	0.7325	0.7655	0.6221	0.3494	0.4146	0.4849	0.7509	0.8344
11.9294444444	11:55:46	0.5324	0.5788	0.5398	0.3908	0.3552	0.4970	0.6315	0.7050	0.6374	0.6548	0.6030	0.4046	0.3610	0.4787	0.6661	0.7131	0.6820	0.6308	0.5389	0.3157	0.4166	0.4961	0.6342	0.6780	0.7183	0.6570	0.6412	0.2693	0.3672	0.4465	0.6443	0.7096	0.6849	0.6615	0.5740	0.3408	0.3981	0.5447	0.6843	0.8069	0.7305	0.7646	0.6230	0.3486	0.4147	0.4847	0.7508	0.8356
11.9475000000	11:56:51	0.5336	0.5782	0.5401	0.3897	0.3542	0.4963	0.6314	0.7043	0.6397	0.6552	0.6040	0.4048	0.3610	0.4791	0.6670	0.7122	0.6833	0.6294	0.5369	0.3163	0.4172	0.4961	0.6359	0.6784	0.7187	0.6581	0.6409	0.2686	0.3666	0.4477	0.6446	0.7095	0.6854	0.6630	0.5730	0.3412	0.3978	0.5455	0.6835	0.8056	0.7356	0.7665	0.6231	0.3506	0.4146	0.4858	0.7515	0.8366
11.9658333333	11:57:57	0.5331	0.5775	0.5398	0.3886	0.3535	0.4964	0.6333	0.7039	0.6391	0.6561	0.6032	0.4043	0.3607	0.4788	0.6686	0.7145	0.6822	0.6284	0.5379	0.3166	0.4175	0.4959	0.6338	0.6793	0.7210	0.6587	0.6415	0.2696	0.3652	0.4492	0.6462	0.7097	0.6858	0.6633	0.5747	0.3419	0.3981	0.5444	0.6846	0.8078	0.7333	0.7639	0.6227	0.3513	0.4162	0.4848	0.7516	0.8352
11.9841666667	11:59:03	0.5325	0.5766	0.5410	0.3904	0.3553	0.4977	0.6332	0.7058	0.6391	0.6567	0.6039	0.4044	0.3608	0.4801	0.6691	0.7142	0.6811	0.6299	0.5387	0.3164	0.4180	0.4973	0.6342	0.6794	0.7194	0.6580	0.6413	0.2687	0.3667	0.4470	0.6470	0.7105	0.6864	0.6640	0.5748	0.3428	0.3977	0.5460	0.6828	0.8063	0.7329	0.7655	0.6238	0.3507	0.4163	0.4863	0.7512	0.8346
12.0025000000	12:00:09	0.5327	0.5777	0.5401	0.3908	0.3547	0.4985	0.6332	0.7067	0.6380	0.6568	0.6054	0.4055	0.3613	0.4789	0.6708	0.7146	0.6829	0.6300	0.5390	0.3165	0.4189	0.4974	0.6342	0.6801	0.7199	0.6596	0.6412	0.2680	0.3651	0.4477	0.6456	0.7086	0.6868	0.6648	0.5750	0.3416	0.3995	0.5450	0.6842	0.8099	0.7333	0.7666	0.6237	0.3512	0.4157	0.4861	0.7512	0.8362
12.2558333333	12:15:21	0.5371	0.5794	0.5387	0.3965	0.3621	0.5014	0.6377	0.7132	0.6420	0.6604	0.6064	0.4086	0.3643	0.4827	0.6730	0.7193	0.6815	0.6316	0.5403	0.3163	0.4218	0.5010	0.6393	0.6791	0.7269	0.6603	0.6453	0.2723	0.3672	0.4463	0.6508	0.7099	0.6922	0.6700	0.5778	0.3479	0.4013	0.5519	0.6893	0.8120	0.7399	0.7736	0.6285	0.3446	0.4191	0.4886	0.7525	0.8390
12.5055555556	12:30:20	0.5411	0.5777	0.5418	0.3978	0.3656	0.5042	0.6434	0.7153	0.6444	0.6624	0.6054	0.4088	0.3665	0.4847	0.6731	0.7222	0.6859	0.6362	0.5444	0.3168	0.4265	0.5025	0.6390	0.6828	0.7322	0.6628	0.6490	0.2745	0.3690	0.4480	0.6569	0.7133	0.6944	0.6713	0.5815	0.3494	0.4025	0.5552	0.6929	0.8127	0.7450	0.7802	0.6344	0.3425	0.4210	0.4903	0.7560	0.8458
12.7550000000	12:45:18	0.5402	0.5795	0.5461	0.3973	0.3685	0.5032	0.6486	0.7153	0.6495	0.6660	0.6101	0.3993	0.3685	0.4868	0.6783	0.7265	0.6871	0.6370	0.5494	0.3195	0.4271	0.4998	0.6452	0.6854	0.7384	0.6690	0.6544	0.2773	0.3740	0.4510	0.6622	0.7178	0.6988	0.6778	0.5884	0.3519	0.4064	0.5583	0.6946	0.8194	0.7485	0.7832	0.6373	0.3418	0.4224	0.4861	0.7623	0.8531
13.0047222222	13:00:17	0.5413	0.5823	0.5445	0.3963	0.3725	0.5060	0.6505	0.7195	0.6542	0.6689	0.6143	0.4030	0.3711	0.4922	0.6834	0.7300	0.6892	0.6421	0.5493	0.3181	0.4298	0.5016	0.6475	0.6850	0.7416	0.6692	0.6557	0.2806	0.3792	0.4548	0.6655	0.7170	0.7050	0.6837	0.5901	0.3546	0.4111	0.5587	0.6991	0.8208	0.7516	0.7874	0.6450	0.3391	0.4240	0.4852	0.7635	0.8587
13.2547222222	13:15:17	0.5462	0.5855	0.5403	0.3950	0.3754	0.5082	0.6531	0.7248	0.6566	0.6788	0.6170	0.4037	0.3726	0.4960	0.6847	0.7334	0.6915	0.6480	0.5533	0.3198	0.4328	0.5046	0.6504	0.6913	0.7465	0.6687	0.6572	0.2823	0.3802	0.4588	0.6706	0.7217	0.7065	0.6886	0.5913	0.3591	0.4149	0.5610	0.7047	0.8224	0.7574	0.7907	0.6507	0.3426	0.4262	0.4866	0.7695	0.8612
13.5044444444	13:30:16	0.5490	0.5889	0.5441	0.4008	0.3796	0.5122	0.6571	0.7255	0.6548	0.6828	0.6219	0.4053	0.3704	0.4994	0.6905	0.7389	0.6976	0.6519	0.5583	0.3228	0.4352	0.5065	0.6528	0.6926	0.7511	0.6764	0.6633	0.2848	0.3818	0.4651	0.6725	0.7256	0.7075	0.6962	0.5980	0.3623	0.4200	0.5642	0.7107	0.8269	0.7597	0.7932	0.6530	0.3439	0.4296	0.4908	0.7728	0.8650
13.7538888889	13:45:14	0.5525	0.5916	0.5492	0.4035	0.3841	0.5138	0.6593	0.7287	0.6593	0.6892	0.6284	0.4073	0.3748	0.5019	0.6918	0.7406	0.7022	0.6571	0.5602	0.3266	0.4379	0.5103	0.6559	0.6966	0.7556	0.6806	0.6603	0.2873	0.3818	0.4675	0.6788	0.7316	0.7100	0.7015	0.6032	0.3639	0.4239	0.5674	0.7135	0.8282	0.7646	0.7959	0.6592	0.3473	0.4314	0.4921	0.7779	0.8746
14.0038888889	14:00:14	0.5561	0.5972	0.5509	0.4061	0.3885	0.5187	0.6595	0.7329	0.6628	0.6931	0.6326	0.4095	0.3760	0.5070	0.6953	0.7438	0.7064	0.6608	0.5630	0.3287	0.4402	0.5133	0.6642	0.7034	0.7550	0.6819	0.6643	0.2888	0.3831	0.4693	0.6839	0.7328	0.7090	0.7099	0.6074	0.3676	0.4248	0.5665	0.7161	0.8350	0.7627	0.8035	0.6625	0.3520	0.4349	0.4948	0.7808	0.8805
14.2538888889	14:15:14	0.5606	0.6011	0.5483	0.4079	0.3925	0.5196	0.6585	0.7401	0.6695	0.6976	0.6414	0.4109	0.3796	0.5090	0.6998	0.7461	0.7096	0.6656	0.5651	0.3312	0.4428	0.5136	0.6671	0.7086	0.7543	0.6841	0.6681	0.2925	0.3840	0.4726	0.6890	0.7376	0.7125	0.7126	0.6103	0.3704	0.4239	0.5710	0.7173	0.8416	0.7673	0.8056	0.6651	0.3566	0.4364	0.4967	0.7926	0.8834
14.5038888889	14:30:14	0.5633	0.6063	0.5494	0.4123	0.3932	0.5186	0.6630	0.7422	0.6683	0.7002	0.6432	0.4119	0.3814	0.5120	0.7041	0.7556	0.7177	0.6691	0.5718	0.3380	0.4478	0.5124	0.6732	0.7091	0.7589	0.6890	0.6705	0.2934	0.3839	0.4771	0.6911	0.7402	0.7128	0.7160	0.6147	0.3716	0.4273	0.5757	0.7229	0.8456	0.7720	0.8110	0.6702	0.3614	0.4387	0.5003	0.7930	0.8918
14.7533333333	14:45:12	0.5669	0.6114	0.5519	0.4159	0.3933	0.5197	0.6676	0.7463	0.6713	0.7073	0.6475	0.4143	0.3831	0.5130	0.7101	0.7588	0.7212	0.6752	0.5734	0.3404	0.4496	0.5058	0.6798	0.7138	0.7603	0.6916	0.6694	0.2947	0.3872	0.4817	0.6974	0.7422	0.7194	0.7207	0.6153	0.3744	0.4305	0.5801	0.7292	0.8497	0.7767	0.8136	0.6753	0.3658	0.4304	0.5030	0.7989	0.8938
15.0033333333	15:00:12	0.5659	0.6173	0.5579	0.4221	0.3972	0.5218	0.6624	0.7499	0.6730	0.7078	0.6511	0.4168	0.3879	0.5110	0.7153	0.7620	0.7225	0.6794	0.5776	0.3422	0.4560	0.5126	0.6860	0.7142	0.7644	0.6978	0.6756	0.2969	0.3902	0.4844	0.6999	0.7425	0.7227	0.7246	0.6174	0.3775	0.4321	0.5846	0.7334	0.8536	0.7793	0.8135	0.6801	0.3658	0.4345	0.5053	0.8065	0.8997
15.2533333333	15:15:12	0.5722	0.6190	0.5585	0.4217	0.3982	0.5212	0.6634	0.7516	0.6764	0.7115	0.6555	0.4203	0.3936	0.5130	0.7210	0.7714	0.7283	0.6848	0.5800	0.3454	0.4584	0.5139	0.6915	0.7165	0.7674	0.7011	0.6804	0.3008	0.3924	0.4875	0.7052	0.7520	0.7246	0.7341	0.6214	0.3777	0.4365	0.5899	0.7356	0.8599	0.7833	0.8166	0.6831	0.3659	0.4358	0.5078	0.8123	0.9040
15.5030555556	15:30:11	0.5758	0.6232	0.5634	0.4257	0.4013	0.5246	0.6700	0.7543	0.6793	0.7203	0.6601	0.4212	0.3957	0.5159	0.7214	0.7762	0.7315	0.6916	0.5825	0.3481	0.4623	0.5156	0.7004	0.7214	0.7715	0.7033	0.6832	0.3034	0.3961	0.4903	0.7120	0.7553	0.7305	0.7384	0.6249	0.3815	0.4291	0.5931	0.7414	0.8655	0.7847	0.8211	0.6888	0.3669	0.4393	0.5099	0.8180	0.9053
15.7525000000	15:45:09	0.5763	0.6265	0.5604	0.4291	0.4033	0.5266	0.6722	0.7582	0.6848	0.7226	0.6604	0.4255	0.3994	0.5193	0.7251	0.7805	0.7335	0.6986	0.5859	0.3517	0.4625	0.5191	0.7060	0.7264	0.7725	0.7067	0.6837	0.3083	0.3958	0.4915	0.7200	0.7501	0.7333	0.7439	0.6303	0.3851	0.4296	0.5985	0.7442	0.8722	0.7873	0.8271	0.6932	0.3708	0.4429	0.5125	0.8240	0.9114
16.0025000000	16:00:09	0.5817	0.6281	0.5612	0.4311	0.4062	0.5296	0.6716	0.7589	0.6856	0.7286	0.6676	0.4278	0.4000	0.5212	0.7259	0.7883	0.7404	0.7026	0.5888	0.3549	0.4642	0.5190	0.7121	0.7318	0.7784	0.7079	0.6849	0.3093	0.3977	0.4960	0.7276	0.7512	0.7383	0.7504	0.6338	0.3871	0.4306	0.6030	0.7426	0.8751	0.7787	0.8284	0.6962	0.3751	0.4442	0.5163	0.8285	0.9175
16.2525000000	16:15:09	0.5845	0.6313	0.5538	0.4316	0.4078	0.5331	0.6752	0.7613	0.6898	0.7330	0.6726	0.4302	0.4016	0.5234	0.7298	0.7943	0.7353	0.7066	0.5938	0.3567	0.4671	0.5219	0.7143	0.7370	0.7805	0.7116	0.6872	0.3141	0.4004	0.4978	0.7318	0.7353	0.7401	0.7562	0.6378	0.3877	0.4281	0.6069	0.7431	0.8659	0.7812	0.8320	0.7015	0.3755	0.4473	0.5197	0.8381	0.9243
16.5019444444	16:30:07	0.5892	0.6345	0.5536	0.4188	0.4095	0.5371	0.6769	0.7630	0.6920	0.7329	0.6732	0.4343	0.4039	0.5234	0.7290	0.7968	0.7378	0.7086	0.5926	0.3584	0.4696	0.5256	0.7156	0.7433	0.7797	0.7154	0.6897	0.3164	0.4011	0.5003	0.7369	0.7403	0.7443	0.7624	0.6364	0.3914	0.4350	0.6114	0.7470	0.8689	0.7846	0.8339	0.7054	0.3771	0.4498	0.5176	0.8397	0.9267
16.7519444444	16:45:07	0.5924	0.6391	0.5567	0.4205	0.4119	0.5394	0.6844	0.7669	0.6981	0.7349	0.6776	0.4360	0.4054	0.5219	0.7319	0.7994	0.7431	0.7166	0.5971	0.3592	0.4718	0.5265	0.7215	0.7461	0.7645	0.7168	0.6936	0.3166	0.4044	0.5019	0.7369	0.7445	0.7496	0.7687	0.6408	0.3946	0.4373	0.6109	0.7531	0.8766	0.7883	0.8387	0.7098	0.3810	0.4527	0.5208	0.8421	0.9338
17.0019444444	17:00:07	0.5937	0.6397	0.5596	0.4240	0.4123	0.5423	0.6857	0.7699	0.7011	0.7395	0.6806	0.4363	0.4097	0.5243	0.7351	0.8021	0.7474	0.7191	0.6004	0.3619	0.4758	0.5280	0.7227	0.7507	0.7657	0.7218	0.6970	0.3185	0.3972	0.5070	0.7406	0.7485	0.7553	0.7709	0.6434	0.3966	0.4377	0.6140	0.7595	0.8768	0.7913	0.8398	0.7075	0.3856	0.4533	0.5249	0.8456	0.9408
17.2519444444	17:15:07	0.5975	0.6423	0.5633	0.4231	0.4162	0.5456	0.6888	0.7710	0.7067	0.7461	0.6880	0.4362	0.4139	0.5239	0.7386	0.8071	0.7500	0.7239	0.6003	0.3633	0.4773	0.5322	0.7248	0.7530	0.7737	0.7238	0.7016	0.3215	0.3984	0.5086	0.7458	0.7487	0.7563	0.7538	0.6458	0.3971	0.4405	0.6180	0.7630	0.8812	0.7949	0.8417	0.7012	0.3889	0.4539	0.5231	0.8444	0.9439
17.5013888889	17:30:05	0.5983	0.6459	0.5600	0.4268	0.4185	0.5461	0.6922	0.7726	0.7092	0.7533	0.6874	0.4394	0.4166	0.5243	0.7458	0.8012	0.7565	0.7272	0.6012	0.3641	0.4771	0.5316	0.7220	0.7561	0.7780	0.7243	0.7035	0.3238	0.3990	0.5108	0.7477	0.7419	0.7546	0.7598	0.6503	0.3954	0.4412	0.6227	0.7566	0.8813	0.7977	0.8433	0.7061	0.3931	0.4568	0.5235	0.8455	0.9470
17.7516666667	17:45:06	0.5973	0.6500	0.5609	0.4284	0.4192	0.5496	0.6913	0.7795	0.7090	0.7560	0.6928	0.4424	0.4189	0.5237	0.7474	0.8036	0.7589	0.7293	0.6020	0.3665	0.4792	0.5340	0.7231	0.7568	0.7863	0.7257	0.7038	0.3257	0.3998	0.5138	0.7508	0.7475	0.7545	0.7658	0.6511	0.3962	0.4405	0.6278	0.7566	0.8865	0.8001	0.8474	0.7112	0.3964	0.4577	0.5140	0.8463	0.9530
18.0016666667	18:00:06	0.5964	0.6439	0.5594	0.4301	0.4208	0.5494	0.6941	0.7813	0.7111	0.7566	0.6839	0.4437	0.4167	0.5237	0.7520	0.8075	0.7649	0.7315	0.6012	0.3677	0.4782	0.5356	0.7276	0.7549	0.7890	0.7275	0.7058	0.3288	0.4024	0.5154	0.7459	0.7504	0.7598	0.7674	0.6514	0.3981	0.4433	0.6263	0.7577	0.8886	0.8027	0.8472	0.7119	0.3992	0.4600	0.5085	0.8475	0.9534
18.2508333333	18:15:03	0.5988	0.6360	0.5635	0.4330	0.4219	0.5496	0.6983	0.7827	0.7143	0.7608	0.6853	0.4417	0.4195	0.5226	0.7474	0.8018	0.7659	0.7353	0.6026	0.3674	0.4770	0.5337	0.7294	0.7576	0.7947	0.7292	0.7059	0.3325	0.4042	0.5160	0.7371	0.7497	0.7629	0.7717	0.6521	0.3964	0.4457	0.6290	0.7626	0.8913	0.8012	0.8482	0.7106	0.4017	0.4624	0.5110	0.8445	0.9537
18.5005555556	18:30:02	0.5985	0.6365	0.5656	0.4367	0.4221	0.5513	0.7017	0.7795	0.7137	0.7640	0.6857	0.4422	0.4207	0.5235	0.7534	0.8040	0.7722	0.7364	0.6030	0.3676	0.4756	0.5342	0.7302	0.7587	0.7971	0.7324	0.7037	0.3336	0.4062	0.5165	0.7384	0.7507	0.7545	0.7797	0.6547	0.3972	0.4470	0.6291	0.7651	0.8908	0.8028	0.8513	0.7083	0.4001	0.4629	0.5122	0.8433	0.9564
18.7505555556	18:45:02	0.5961	0.6370	0.5673	0.4375	0.4221	0.5423	0.7027	0.7835	0.7148	0.7655	0.6889	0.4433	0.4238	0.5247	0.7553	0.8052	0.7732	0.7340	0.6073	0.3702	0.4772	0.5365	0.7292	0.7640	0.7985	0.7357	0.7000	0.3343	0.4076	0.5160	0.7400	0.7515	0.7540	0.7831	0.6576	0.3986	0.4497	0.6336	0.7660	0.8932	0.8095	0.8576	0.7091	0.4026	0.4654	0.5158	0.8455	0.9590
19.0005555556	19:00:02	0.5962	0.6406	0.5674	0.4415	0.4211	0.5422	0.7062	0.7831	0.7156	0.7688	0.6895	0.4450	0.4247	0.5232	0.7570	0.8063	0.7744	0.7350	0.6087	0.3698	0.4791	0.5367	0.7253	0.7624	0.7978	0.7327	0.7011	0.3362	0.4065	0.5180	0.7462	0.7542	0.7532	0.7840	0.6605	0.3990	0.4520	0.6353	0.7499	0.8897	0.8125	0.8590	0.7131	0.4038	0.4658	0.5201	0.8416	0.9607
19.2500000000	19:15:00	0.5940	0.6440	0.5705	0.4447	0.4204	0.5447	0.7037	0.7745	0.7244	0.7717	0.6875	0.4453	0.4271	0.5261	0.7612	0.8099	0.7770	0.7333	0.6067	0.3705	0.4769	0.5369	0.7316	0.7655	0.7964	0.7327	0.7022	0.3344	0.4057	0.5144	0.7505	0.7586	0.7529	0.7808	0.6636	0.3994	0.4518	0.6369	0.7499	0.8940	0.8146	0.8593	0.7151	0.4060	0.4672	0.5200	0.8422	0.9633
19.4997222222	19:29:59	0.5934	0.6438	0.5717	0.4464	0.4207	0.5454	0.7067	0.7742	0.7188	0.7699	0.6901	0.4464	0.4285	0.5110	0.7556	0.8081	0.7772	0.7329	0.6077	0.3702	0.4766	0.5403	0.7360	0.7666	0.7978	0.7316	0.7001	0.3344	0.4068	0.5147	0.7429	0.7581	0.7578	0.7836	0.6649	0.3986	0.4499	0.6412	0.7485	0.8956	0.8179	0.8599	0.7156	0.4083	0.4701	0.5203	0.8406	0.9577
19.7497222222	19:44:59	0.5906	0.6443	0.5744	0.4480	0.4222	0.5442	0.7046	0.7701	0.7155	0.7697	0.6920	0.4464	0.4310	0.5078	0.7552	0.8110	0.7796	0.7327	0.6072	0.3681	0.4765	0.5422	0.7344	0.7703	0.7993	0.7311	0.6997	0.3331	0.4065	0.5104	0.7454	0.7571	0.7581	0.7833	0.6632	0.4015	0.4500	0.6430	0.7546	0.8965	0.8140	0.8640	0.7133	0.4080	0.4688	0.5232	0.8366	0.9577
19.9988888889	19:59:56	0.5893	0.6472	0.5720	0.4521	0.4211	0.5422	0.7007	0.7747	0.7113	0.7662	0.6885	0.4477	0.4335	0.5082	0.7533	0.8111	0.7781	0.7325	0.6100	0.3711	0.4776	0.5405	0.7342	0.7700	0.8028	0.7304	0.6909	0.3349	0.4068	0.5093	0.7446	0.7632	0.7611	0.7876	0.6617	0.4011	0.4491	0.6406	0.7542	0.8925	0.8168	0.8639	0.7146	0.4101	0.4719	0.5233	0.8328	0.9565
20.2486111111	20:14:55	0.5909	0.6496	0.5699	0.4510	0.4220	0.5410	0.6970	0.7698	0.7069	0.7651	0.6895	0.4443	0.4326	0.5077	0.7561	0.8068	0.7803	0.7322	0.6097	0.3727	0.4768	0.5411	0.7343	0.7662	0.8053	0.7319	0.6937	0.3378	0.4062	0.5085	0.7455	0.7534	0.7592	0.7889	0.6617	0.4008	0.4461	0.6407	0.7541	0.8907	0.8114	0.8604	0.7145	0.4062	0.4692	0.5238	0.8241	0.9590
20.4983333333	20:29:54	0.5915	0.6446	0.5728	0.4522	0.4221	0.5411	0.6984	0.7693	0.7102	0.7607	0.6892	0.4447	0.4308	0.5071	0.7371	0.8086	0.7821	0.7335	0.6096	0.3706	0.4766	0.5426	0.7339	0.7627	0.8096	0.7338	0.6908	0.3386	0.4050	0.5093	0.7448	0.7548	0.7571	0.7914	0.6625	0.4037	0.4475	0.6421	0.7561	0.8879	0.8147	0.8580	0.7135	0.4066	0.4663	0.5253	0.8180	0.9579
20.7483333333	20:44:54	0.5892	0.6475	0.5729	0.4536	0.4201	0.5389	0.6975	0.7675	0.7105	0.7632	0.6867	0.4415	0.4326	0.5084	0.7395	0.8090	0.7822	0.7328	0.6105	0.3705	0.4697	0.5407	0.7359	0.7580	0.8048	0.7295	0.6951	0.3380	0.4028	0.5087	0.7475	0.7565	0.7606	0.7914	0.6616	0.4038	0.4451	0.6437	0.7557	0.8874	0.8111	0.8617	0.7149	0.4079	0.4644	0.5264	0.8188	0.9593
20.9872222222	20:59:14	0.6235	0.6770	0.6624	0.5797	0.4511	0.5564	0.7321	0.7972	0.7239	0.7948	0.7588	0.5989	0.4926	0.5511	0.7559	0.8639	0.8513	0.7785	0.7033	0.5138	0.5138	0.5732	0.7743	0.8041	0.8603	0.7916	0.7587	0.4684	0.4664	0.5188	0.7548	0.7703	0.7865	0.8177	0.6829	0.4810	0.4643	0.6528	0.7803	0.8788	0.7872	0.8640	0.7372	0.4567	0.5414	0.5738	0.8042	0.9284
21.2358333333	21:14:09	0.5834	0.6304	0.6007	0.4833	0.3855	0.5122	0.7002	0.7655	0.7008	0.7509	0.6991	0.4957	0.4450	0.5137	0.7253	0.8389	0.8269	0.7438	0.6518	0.4239	0.4667	0.5393	0.7398	0.7830	0.8368	0.7621	0.7072	0.3868	0.4087	0.4716	0.7190	0.7427	0.7647	0.7888	0.6321	0.3960	0.4056	0.6096	0.7509	0.8524	0.7717	0.8337	0.6857	0.3892	0.4862	0.5362	0.7773	0.9112
21.4861111111	21:29:10	0.5679	0.6084	0.5753	0.4577	0.3575	0.4822	0.6647	0.7248	0.6655	0.7059	0.6525	0.4572	0.4139	0.4910	0.6870	0.7953	0.7861	0.7008	0.6051	0.3826	0.4398	0.5095	0.7029	0.7489	0.7982	0.7156	0.6617	0.3549	0.3894	0.4480	0.6835	0.7075	0.7263	0.7518	0.5983	0.3671	0.3871	0.5895	0.7200	0.8131	0.7380	0.7907	0.6464	0.3613	0.4600	0.5045	0.7368	0.8780
21.7361111111	21:44:10	0.5537	0.5993	0.5422	0.4411	0.3446	0.4689	0.6407	0.7036	0.6499	0.6837	0.6308	0.4352	0.3974	0.4765	0.6643	0.7627	0.7494	0.6753	0.5799	0.3618	0.4262	0.5013	0.6773	0.7224	0.7672	0.6888	0.6356	0.3352	0.3806	0.4365	0.6681	0.6803	0.7052	0.7309	0.5827	0.3528	0.3761	0.5844	0.7039	0.7984	0.7099	0.7717	0.6334	0.3512	0.4487	0.4929	0.7137	0.8516
21.9863888889	21:59:11	0.5483	0.5971	0.5388	0.4335	0.3369	0.4601	0.6313	0.6938	0.6415	0.6745	0.6192	0.4262	0.3885	0.4673	0.6517	0.7426	0.7391	0.6615	0.5730	0.3540	0.4192	0.4959	0.6657	0.7126	0.7543	0.6824	0.6238	0.3280	0.3768	0.4341	0.6605	0.6682	0.6940	0.7135	0.5767	0.3465	0.3740	0.5856	0.6935	0.7930	0.7016	0.7564	0.6275	0.3451	0.4405	0.4838	0.7040	0.8370
22.2363888889	22:14:11	0.5469	0.5984	0.5408	0.4280	0.3304	0.4561	0.6260	0.6861	0.6419	0.6724	0.6162	0.4199	0.3849	0.4657	0.6469	0.7371	0.7310	0.6549	0.5691	0.3517	0.4188	0.4964	0.6621	0.7101	0.7515	0.6780	0.6211	0.3234	0.3758	0.4322	0.6559	0.6596	0.6879	0.7107	0.5741	0.3426	0.3743	0.5852	0.6876	0.7890	0.6913	0.7482	0.6235	0.3430	0.4372	0.4821	0.7025	0.8329
22.4863888889	22:29:11	0.5464	0.6006	0.5429	0.4296	0.3314	0.4552	0.6270	0.6823	0.6439	0.6703	0.6207	0.4186	0.3862	0.4684	0.6467	0.7347	0.7327	0.6509	0.5671	0.3530	0.4169	0.4928	0.6592	0.7112	0.7551	0.6781	0.6190	0.3222	0.3749	0.4328	0.6582	0.6651	0.6901	0.7133	0.5738	0.3439	0.3722	0.5793	0.6868	0.7853	0.6971	0.7470	0.6236	0.3431	0.4327	0.4795	0.7050	0.8349
22.7363888889	22:44:11	0.5457	0.6069	0.5423	0.4320	0.3321	0.4549	0.6242	0.6841	0.6474	0.6748	0.6188	0.4188	0.3858	0.4703	0.6471	0.7374	0.7341	0.6540	0.5686	0.3540	0.4172	0.4957	0.6591	0.7114	0.7538	0.6749	0.6227	0.3240	0.3751	0.4341	0.6623	0.6659	0.6958	0.7134	0.5773	0.3462	0.3771	0.5804	0.6841	0.7873	0.6997	0.7493	0.6296	0.3433	0.4339	0.4820	0.7038	0.8363
22.9863888889	22:59:11	0.5493	0.6122	0.5448	0.4316	0.3336	0.4585	0.6280	0.6849	0.6465	0.6823	0.6261	0.4204	0.3900	0.4726	0.6524	0.7417	0.7433	0.6579	0.5616	0.3541	0.4215	0.4957	0.6561	0.7133	0.7594	0.6790	0.6263	0.3279	0.3776	0.4346	0.6635	0.6754	0.6944	0.7182	0.5774	0.3503	0.3782	0.5851	0.6885	0.7881	0.7032	0.7484	0.6364	0.3489	0.4393	0.4842	0.7102	0.8429
23.2363888889	23:14:11	0.5506	0.6164	0.5468	0.4331	0.3382	0.4637	0.6312	0.6927	0.6485	0.6935	0.6315	0.4247	0.3909	0.4760	0.6551	0.7414	0.7457	0.6610	0.5598	0.3572	0.4239	0.5003	0.6606	0.7163	0.7635	0.6851	0.6321	0.3269	0.3831	0.4381	0.6706	0.6804	0.6855	0.7237	0.5822	0.3526	0.3841	0.5920	0.6891	0.7901	0.7034	0.7541	0.6465	0.3503	0.4448	0.4878	0.7221	0.8478
23.4863888889	23:29:11	0.5556	0.6242	0.5509	0.4383	0.3407	0.4659	0.6347	0.6959	0.6521	0.7006	0.6379	0.4290	0.3952	0.4804	0.6580	0.7468	0.7368	0.6686	0.5599	0.3590	0.4281	0.5043	0.6476	0.7156	0.7673	0.6896	0.6357	0.3304	0.3868	0.4412	0.6758	0.6890	0.6908	0.7274	0.5882	0.3552	0.3889	0.5995	0.6930	0.7893	0.7104	0.7600	0.6521	0.3528	0.4491	0.4904	0.7310	0.8506
23.7361111111	23:44:10	0.5588	0.6241	0.5524	0.4398	0.3419	0.4717	0.6366	0.7005	0.6535	0.7049	0.6403	0.4329	0.3980	0.4826	0.6605	0.7480	0.7382	0.6742	0.5649	0.3646	0.4323	0.5058	0.6552	0.7173	0.7680	0.6965	0.6442	0.3300	0.3915	0.4484	0.6819	0.6947	0.6936	0.7339	0.5913	0.3588	0.3909	0.6065	0.6974	0.7908	0.7135	0.7663	0.6544	0.3551	0.4519	0.4950	0.7372	0.8568
23.9861111111	23:59:10	0.5601	0.6285	0.5506	0.4425	0.3426	0.4714	0.6387	0.7014	0.6543	0.7141	0.6412	0.4366	0.4008	0.4856	0.6648	0.7446	0.7381	0.6796	0.5667	0.3682	0.4333	0.5107	0.6562	0.7194	0.7683	0.7029	0.6465	0.3345	0.3924	0.4499	0.6851	0.6951	0.7016	0.7393	0.5952	0.3630	0.3945	0.6094	0.7026	0.7926	0.7168	0.7758	0.6603	0.3597	0.4555	0.4992	0.7441	0.8594
24.2358333333	1 day, 0:14:09	0.5609	0.6385	0.5547	0.4426	0.3445	0.4728	0.6418	0.7090	0.6580	0.7177	0.6446	0.4424	0.4057	0.4874	0.6676	0.7471	0.7388	0.6838	0.5701	0.3697	0.4358	0.5166	0.6580	0.7285	0.7769	0.7049	0.6535	0.3398	0.3945	0.4521	0.6863	0.7007	0.7055	0.7400	0.5979	0.3649	0.3980	0.6135	0.7035	0.7955	0.7251	0.7852	0.6632	0.3649	0.4572	0.5013	0.7552	0.8595
24.4858333333	1 day, 0:29:09	0.5612	0.6379	0.5572	0.4451	0.3441	0.4736	0.6470	0.7109	0.6595	0.7211	0.6512	0.4460	0.4080	0.4881	0.6736	0.7526	0.7451	0.6904	0.5709	0.3722	0.4382	0.5199	0.6595	0.7305	0.7799	0.7091	0.6569	0.3439	0.3983	0.4579	0.6886	0.7039	0.7148	0.7452	0.6009	0.3664	0.4005	0.6176	0.6996	0.8008	0.7271	0.7915	0.6676	0.3676	0.4585	0.5050	0.7606	0.8575
24.7358333333	1 day, 0:44:09	0.5629	0.6424	0.5619	0.4488	0.3454	0.4740	0.6431	0.7158	0.6639	0.7282	0.6536	0.4493	0.4102	0.4917	0.6827	0.7483	0.7477	0.6900	0.5764	0.3738	0.4435	0.5233	0.6614	0.7324	0.7828	0.7133	0.6634	0.3433	0.4032	0.4573	0.6958	0.7073	0.7221	0.7483	0.6056	0.3696	0.4041	0.6216	0.6956	0.8010	0.7307	0.7989	0.6701	0.3708	0.4627	0.5072	0.7674	0.8555
24.9861111111	1 day, 0:59:10	0.5617	0.6463	0.5653	0.4549	0.3488	0.4768	0.6453	0.7197	0.6714	0.7367	0.6590	0.4538	0.4127	0.4936	0.6864	0.7485	0.7534	0.6973	0.5777	0.3747	0.4486	0.5290	0.6650	0.7389	0.7879	0.7212	0.6632	0.3485	0.4044	0.4625	0.7035	0.7138	0.7282	0.7561	0.6094	0.3728	0.4077	0.6271	0.6979	0.8050	0.7334	0.8077	0.6775	0.3756	0.4683	0.5089	0.7713	0.8596
25.2363888889	1 day, 1:14:11	0.5612	0.6498	0.5701	0.4558	0.3516	0.4788	0.6485	0.7253	0.6774	0.7372	0.6493	0.4604	0.4154	0.4964	0.6902	0.7505	0.7542	0.7024	0.5801	0.3794	0.4507	0.5292	0.6667	0.7448	0.7933	0.7247	0.6667	0.3501	0.4094	0.4649	0.7046	0.7161	0.7349	0.7605	0.6137	0.3786	0.4115	0.6279	0.7024	0.8058	0.7352	0.8095	0.6832	0.3806	0.4699	0.5124	0.7775	0.8634
25.4863888889	1 day, 1:29:11	0.5604	0.6529	0.5733	0.4563	0.3545	0.4806	0.6527	0.7236	0.6758	0.7385	0.6518	0.4589	0.4157	0.4945	0.6947	0.7528	0.7635	0.7000	0.5803	0.3804	0.4532	0.5327	0.6676	0.7495	0.7931	0.7241	0.6699	0.3523	0.4091	0.4669	0.7111	0.7188	0.7392	0.7615	0.6153	0.3811	0.4133	0.6309	0.7009	0.8098	0.7400	0.8129	0.6814	0.3817	0.4704	0.5155	0.7835	0.8632
25.7363888889	1 day, 1:44:11	0.5601	0.6583	0.5769	0.4630	0.3594	0.4822	0.6549	0.7053	0.6802	0.7441	0.6528	0.4630	0.4201	0.4984	0.6999	0.7520	0.7638	0.6998	0.5840	0.3836	0.4553	0.5369	0.6698	0.7548	0.7945	0.7247	0.6769	0.3544	0.4096	0.4703	0.7119	0.7225	0.7450	0.7677	0.6198	0.3841	0.4180	0.6345	0.7053	0.8106	0.7410	0.8190	0.6851	0.3871	0.4714	0.5170	0.7890	0.8677
25.9866666667	1 day, 1:59:12	0.5629	0.6648	0.5832	0.4633	0.3600	0.4789	0.6564	0.7059	0.6767	0.7449	0.6550	0.4635	0.4225	0.4997	0.7019	0.7321	0.7667	0.6971	0.5884	0.3849	0.4578	0.5386	0.6718	0.7607	0.7861	0.7265	0.6815	0.3534	0.4118	0.4717	0.7156	0.7242	0.7449	0.7677	0.6220	0.3858	0.4203	0.6370	0.7076	0.8113	0.7434	0.8223	0.6870	0.3893	0.4724	0.5197	0.7920	0.8703
26.2366666667	1 day, 2:14:12	0.5632	0.6642	0.5818	0.4642	0.3640	0.4677	0.6577	0.7077	0.6778	0.7433	0.6545	0.4609	0.4245	0.5002	0.7017	0.7328	0.7696	0.6942	0.5929	0.3857	0.4579	0.5399	0.6744	0.7637	0.7869	0.7301	0.6789	0.3567	0.4117	0.4720	0.7151	0.7242	0.7448	0.7678	0.6219	0.3873	0.4213	0.6369	0.7079	0.8075	0.7442	0.8235	0.6884	0.3918	0.4719	0.5236	0.7937	0.8713
26.4880555556	1 day, 2:29:17	0.5669	0.6692	0.5875	0.4690	0.3670	0.4752	0.6602	0.7122	0.6809	0.7463	0.6613	0.4693	0.4283	0.5044	0.7020	0.7377	0.7771	0.6955	0.5989	0.3938	0.4635	0.5446	0.6728	0.7667	0.7946	0.7272	0.6860	0.3610	0.4165	0.4778	0.7189	0.7287	0.7504	0.7713	0.6243	0.3930	0.4273	0.6391	0.7112	0.8092	0.7481	0.8375	0.6928	0.3971	0.4738	0.5264	0.8009	0.8756
26.7413888889	1 day, 2:44:29	0.5636	0.6666	0.5841	0.4691	0.3665	0.4722	0.6563	0.7091	0.6767	0.7429	0.6590	0.4662	0.4267	0.5031	0.7000	0.7356	0.7724	0.6925	0.5932	0.3935	0.4622	0.5414	0.6726	0.7676	0.7888	0.7243	0.6790	0.3598	0.4161	0.4763	0.7146	0.7311	0.7482	0.7643	0.6247	0.3914	0.4260	0.6377	0.7090	0.8075	0.7506	0.8366	0.6938	0.3947	0.4735	0.5227	0.7988	0.8726
26.9913888889	1 day, 2:59:29	0.5658	0.6632	0.5730	0.4663	0.3640	0.4712	0.6543	0.7103	0.6721	0.7389	0.6572	0.4611	0.4246	0.5015	0.6964	0.7346	0.7679	0.6930	0.5901	0.3937	0.4597	0.5467	0.6731	0.7672	0.7842	0.7244	0.6796	0.3590	0.4113	0.4740	0.7095	0.7325	0.7422	0.7631	0.6237	0.3890	0.4238	0.6374	0.7028	0.8064	0.7494	0.8347	0.6967	0.3905	0.4763	0.5202	0.8009	0.8713
27.2411111111	1 day, 3:14:28	0.5692	0.6672	0.5737	0.4640	0.3649	0.4682	0.6486	0.7113	0.6680	0.7378	0.6559	0.4594	0.4235	0.5026	0.6930	0.7336	0.7645	0.6904	0.5885	0.3926	0.4602	0.5473	0.6684	0.7704	0.7853	0.7197	0.6764	0.3569	0.4093	0.4656	0.7081	0.7316	0.7366	0.7601	0.6145	0.3853	0.4225	0.6375	0.7015	0.8030	0.7504	0.8378	0.6959	0.3897	0.4738	0.5154	0.8023	0.8688
27.4911111111	1 day, 3:29:28	0.5645	0.6678	0.5772	0.4619	0.3659	0.4633	0.6450	0.7082	0.6660	0.7363	0.6555	0.4576	0.4252	0.5020	0.6927	0.7311	0.7637	0.6899	0.5840	0.3924	0.4593	0.5476	0.6671	0.7679	0.7861	0.7157	0.6795	0.3563	0.4102	0.4674	0.7053	0.7271	0.7422	0.7598	0.6146	0.3830	0.4212	0.6392	0.6994	0.7920	0.7445	0.8396	0.6985	0.3895	0.4723	0.5130	0.8043	0.8682
27.7408333333	1 day, 3:44:27	0.5636	0.6702	0.5785	0.4619	0.3656	0.4647	0.6468	0.7079	0.6670	0.7362	0.6571	0.4575	0.4236	0.5007	0.6963	0.7318	0.7656	0.6893	0.5819	0.3954	0.4590	0.5449	0.6648	0.7693	0.7870	0.7122	0.6836	0.3560	0.4080	0.4677	0.7066	0.7273	0.7413	0.7590	0.6160	0.3834	0.4207	0.6393	0.6945	0.7905	0.7470	0.8446	0.6975	0.3892	0.4742	0.5112	0.8042	0.8668
27.9908333333	1 day, 3:59:27	0.5630	0.6712	0.5753	0.4624	0.3631	0.4620	0.6484	0.7106	0.6670	0.7365	0.6543	0.4580	0.4235	0.4985	0.6953	0.7337	0.7660	0.6878	0.5807	0.3909	0.4584	0.5420	0.6655	0.7659	0.7878	0.7085	0.6852	0.3538	0.4075	0.4672	0.7055	0.7289	0.7389	0.7558	0.6155	0.3848	0.4213	0.6399	0.6913	0.7876	0.7507	0.8434	0.6938	0.3889	0.4729	0.5100	0.8061	0.8645
28.2408333333	1 day, 4:14:27	0.5613	0.6693	0.5749	0.4619	0.3625	0.4598	0.6490	0.7071	0.6663	0.7372	0.6529	0.4564	0.4232	0.4974	0.6924	0.7334	0.7652	0.6877	0.5815	0.3881	0.4576	0.5405	0.6645	0.7671	0.7835	0.7102	0.6839	0.3545	0.4073	0.4659	0.7056	0.7292	0.7373	0.7549	0.6171	0.3829	0.4208	0.6401	0.6930	0.7861	0.7534	0.8414	0.6951	0.3884	0.4706	0.5107	0.8047	0.8674
28.4922222222	1 day, 4:29:32	0.5623	0.6724	0.5748	0.4627	0.3656	0.4566	0.6494	0.7071	0.6682	0.7401	0.6513	0.4558	0.4244	0.4934	0.6892	0.7372	0.7621	0.6859	0.5824	0.3880	0.4579	0.5417	0.6635	0.7633	0.7835	0.7105	0.6879	0.3559	0.4087	0.4646	0.6983	0.7201	0.7361	0.7576	0.6177	0.3847	0.4207	0.6408	0.6919	0.7862	0.7583	0.8450	0.6960	0.3905	0.4714	0.5096	0.8066	0.8654
28.7425000000	1 day, 4:44:33	0.5582	0.6739	0.5753	0.4647	0.3668	0.4587	0.6498	0.7033	0.6639	0.7370	0.6519	0.4554	0.4248	0.4936	0.6895	0.7394	0.7550	0.6847	0.5841	0.3894	0.4590	0.5408	0.6593	0.7657	0.7885	0.7112	0.6916	0.3567	0.4073	0.4661	0.6955	0.7194	0.7339	0.7561	0.6182	0.3840	0.4209	0.6405	0.6922	0.7847	0.7608	0.8443	0.6952	0.3927	0.4736	0.5085	0.8082	0.8677
28.9938888889	1 day, 4:59:38	0.5569	0.6742	0.5758	0.4655	0.3672	0.4576	0.6447	0.7014	0.6624	0.7384	0.6532	0.4548	0.4270	0.4933	0.6887	0.7427	0.7550	0.6848	0.5821	0.3882	0.4632	0.5441	0.6604	0.7670	0.7908	0.7149	0.6933	0.3583	0.4067	0.4647	0.6947	0.7183	0.7340	0.7587	0.6159	0.3842	0.4197	0.6401	0.6927	0.7878	0.7601	0.8449	0.6925	0.3926	0.4749	0.5090	0.8151	0.8656
29.2441666667	1 day, 5:14:39	0.5586	0.6760	0.5751	0.4647	0.3668	0.4571	0.6412	0.7034	0.6631	0.7375	0.6533	0.4547	0.4257	0.4935	0.6877	0.7455	0.7564	0.6873	0.5803	0.3838	0.4645	0.5439	0.6608	0.7659	0.7908	0.7177	0.6954	0.3562	0.4072	0.4631	0.6975	0.7134	0.7344	0.7527	0.6160	0.3871	0.4175	0.6394	0.6939	0.7912	0.7608	0.8453	0.6923	0.3948	0.4720	0.5090	0.8198	0.8657
29.4961111111	1 day, 5:29:46	0.5589	0.6749	0.5729	0.4648	0.3646	0.4590	0.6384	0.7003	0.6607	0.7419	0.6528	0.4545	0.4266	0.4952	0.6851	0.7428	0.7550	0.6875	0.5786	0.3811	0.4646	0.5441	0.6613	0.7696	0.7921	0.7203	0.6972	0.3553	0.4082	0.4635	0.7008	0.7016	0.7410	0.7439	0.6177	0.3859	0.4165	0.6375	0.6930	0.7926	0.7614	0.8415	0.6938	0.3967	0.4721	0.5099	0.8243	0.8642
29.7475000000	1 day, 5:44:51	0.5587	0.6745	0.5718	0.4669	0.3622	0.4627	0.6385	0.6973	0.6577	0.7435	0.6527	0.4541	0.4271	0.4960	0.6833	0.7424	0.7536	0.6890	0.5749	0.3799	0.4686	0.5421	0.6604	0.7671	0.7897	0.7189	0.6988	0.3561	0.4096	0.4631	0.6991	0.7026	0.7409	0.7414	0.6157	0.3844	0.4189	0.6400	0.6972	0.7957	0.7632	0.8404	0.6916	0.3973	0.4741	0.5112	0.8281	0.8635
29.9988888889	1 day, 5:59:56	0.5602	0.6725	0.5715	0.4687	0.3649	0.4650	0.6430	0.7038	0.6600	0.7424	0.6534	0.4564	0.4292	0.5001	0.6859	0.7435	0.7568	0.6918	0.5724	0.3794	0.4682	0.5431	0.6626	0.7668	0.7901	0.7233	0.6970	0.3560	0.4099	0.4641	0.7025	0.7051	0.7416	0.7448	0.6132	0.3825	0.4190	0.6425	0.6980	0.7944	0.7648	0.8430	0.6935	0.3966	0.4713	0.5136	0.8344	0.8688
30.2500000000	1 day, 6:15:00	0.5576	0.6754	0.5707	0.4705	0.3678	0.4639	0.6464	0.7026	0.6577	0.7403	0.6540	0.4578	0.4325	0.5021	0.6886	0.7489	0.7537	0.6817	0.5732	0.3805	0.4714	0.5459	0.6566	0.7657	0.7914	0.7233	0.7004	0.3568	0.4098	0.4641	0.7046	0.7070	0.7409	0.7471	0.5997	0.3814	0.4201	0.6419	0.6917	0.7904	0.7660	0.8396	0.6947	0.3992	0.4740	0.5153	0.8390	0.8686
30.5016666667	1 day, 6:30:06	0.5604	0.6784	0.5749	0.4737	0.3725	0.4626	0.6516	0.7065	0.6620	0.7410	0.6563	0.4621	0.4336	0.5058	0.6889	0.7533	0.7550	0.6825	0.5739	0.3804	0.4724	0.5479	0.6560	0.7679	0.7954	0.7246	0.7023	0.3592	0.4117	0.4649	0.7042	0.7078	0.7395	0.7536	0.6015	0.3832	0.4206	0.6431	0.6887	0.7943	0.7676	0.8453	0.6961	0.3973	0.4760	0.5190	0.8429	0.8745
30.7527777778	1 day, 6:45:10	0.5637	0.6798	0.5735	0.4724	0.3753	0.4658	0.6543	0.7124	0.6646	0.7430	0.6593	0.4659	0.4338	0.5072	0.6934	0.7524	0.7578	0.6818	0.5760	0.3809	0.4745	0.5502	0.6552	0.7709	0.7961	0.7235	0.6992	0.3594	0.4141	0.4678	0.7074	0.7080	0.7396	0.7515	0.5995	0.3854	0.4203	0.6465	0.6843	0.7939	0.7692	0.8467	0.6945	0.3978	0.4737	0.5272	0.8468	0.8781
31.0025000000	1 day, 7:00:09	0.5664	0.6795	0.5732	0.4715	0.3773	0.4693	0.6600	0.7086	0.6663	0.7471	0.6606	0.4695	0.4356	0.5117	0.6945	0.7517	0.7598	0.6850	0.5806	0.3817	0.4758	0.5519	0.6551	0.7729	0.8017	0.7252	0.7006	0.3615	0.4164	0.4691	0.7119	0.7124	0.7434	0.7486	0.6010	0.3894	0.4200	0.6494	0.6840	0.7975	0.7715	0.8511	0.6969	0.3956	0.4720	0.5300	0.8492	0.8769
31.2525000000	1 day, 7:15:09	0.5660	0.6830	0.5764	0.4699	0.3775	0.4712	0.6636	0.7075	0.6619	0.7473	0.6645	0.4700	0.4369	0.5181	0.7007	0.7560	0.7602	0.6921	0.5831	0.3846	0.4775	0.5521	0.6583	0.7777	0.8052	0.7288	0.7037	0.3627	0.4137	0.4674	0.7175	0.7153	0.7459	0.7519	0.6046	0.3923	0.4213	0.6487	0.6800	0.7992	0.7762	0.8515	0.7010	0.3948	0.4737	0.5338	0.8525	0.8785
31.5030555556	1 day, 7:30:11	0.5634	0.6842	0.5802	0.4709	0.3793	0.4760	0.6621	0.7108	0.6666	0.7489	0.6681	0.4708	0.4379	0.5188	0.7047	0.7608	0.7598	0.6970	0.5851	0.3889	0.4800	0.5554	0.6564	0.7723	0.8086	0.7349	0.7110	0.3628	0.4160	0.4709	0.7152	0.7166	0.7510	0.7484	0.6060	0.3960	0.4237	0.6492	0.6763	0.7993	0.7831	0.8565	0.7029	0.3963	0.4750	0.5382	0.8568	0.8799
31.7527777778	1 day, 7:45:10	0.5635	0.6856	0.5814	0.4721	0.3869	0.4801	0.6591	0.7131	0.6729	0.7526	0.6726	0.4695	0.4416	0.5221	0.7103	0.7653	0.7597	0.6968	0.5888	0.3888	0.4851	0.5593	0.6489	0.7797	0.8155	0.7387	0.7118	0.3644	0.4193	0.4713	0.7164	0.7235	0.7546	0.7485	0.6067	0.3984	0.4247	0.6513	0.6778	0.7991	0.7844	0.8638	0.7033	0.3972	0.4776	0.5311	0.8606	0.8810
32.0025000000	1 day, 8:00:09	0.5676	0.6847	0.5850	0.4772	0.3912	0.4829	0.6592	0.7140	0.6753	0.7549	0.6749	0.4718	0.4421	0.5288	0.7173	0.7697	0.7584	0.7000	0.5903	0.3897	0.4848	0.5671	0.6530	0.7863	0.8147	0.7449	0.7157	0.3627	0.4235	0.4645	0.7184	0.7232	0.7598	0.7483	0.6114	0.4006	0.4262	0.6498	0.6814	0.8048	0.7886	0.8651	0.7043	0.3989	0.4816	0.5317	0.8584	0.8782
32.2525000000	1 day, 8:15:09	0.5722	0.6847	0.5892	0.4816	0.3936	0.4846	0.6546	0.7177	0.6824	0.7641	0.6726	0.4741	0.4423	0.5281	0.7233	0.7719	0.7583	0.7036	0.5894	0.3919	0.4861	0.5695	0.6517	0.7903	0.8143	0.7445	0.7213	0.3644	0.4276	0.4689	0.7205	0.7285	0.7609	0.7539	0.6128	0.4033	0.4330	0.6502	0.6842	0.8113	0.7948	0.8679	0.7074	0.4019	0.4853	0.5321	0.8646	0.8804
32.5019444444	1 day, 8:30:07	0.5787	0.6845	0.5900	0.4837	0.3978	0.4877	0.6567	0.7212	0.6846	0.7672	0.6805	0.4782	0.4432	0.5313	0.7275	0.7772	0.7602	0.7090	0.5912	0.3938	0.4860	0.5701	0.6574	0.7914	0.8173	0.7448	0.7232	0.3629	0.4290	0.4700	0.7254	0.7334	0.7624	0.7602	0.6190	0.4019	0.4362	0.6501	0.6868	0.8171	0.8018	0.8718	0.7120	0.4070	0.4913	0.5350	0.8704	0.8844
32.7516666667	1 day, 8:45:06	0.5754	0.6844	0.5944	0.4890	0.3981	0.4929	0.6579	0.7162	0.6886	0.7658	0.6874	0.4797	0.4452	0.5329	0.7334	0.7788	0.7659	0.7108	0.5905	0.3960	0.4878	0.5723	0.6620	0.7960	0.8225	0.7456	0.7262	0.3642	0.4293	0.4731	0.7286	0.7369	0.7615	0.7688	0.6223	0.4021	0.4392	0.6528	0.6895	0.8251	0.8070	0.8736	0.7141	0.4070	0.4948	0.5377	0.8732	0.8917
33.0008333333	1 day, 9:00:03	0.5790	0.6844	0.5973	0.4923	0.4003	0.4963	0.6663	0.7234	0.6943	0.7558	0.6931	0.4825	0.4486	0.5338	0.7356	0.7844	0.7699	0.7108	0.5898	0.3960	0.4896	0.5734	0.6677	0.8009	0.8274	0.7455	0.7260	0.3663	0.4329	0.4744	0.7323	0.7391	0.7660	0.7748	0.6239	0.4030	0.4395	0.6526	0.6932	0.8305	0.8063	0.8769	0.7172	0.4119	0.4980	0.5418	0.8806	0.8922
33.2500000000	1 day, 9:15:00	0.5815	0.6893	0.6024	0.4915	0.4023	0.4995	0.6713	0.7254	0.6990	0.7639	0.6988	0.4855	0.4518	0.5376	0.7402	0.7874	0.7736	0.7144	0.5979	0.3990	0.4921	0.5752	0.6729	0.8060	0.8317	0.7460	0.7284	0.3639	0.4401	0.4781	0.7353	0.7463	0.7722	0.7785	0.6261	0.4054	0.4426	0.6583	0.6941	0.8328	0.8071	0.8813	0.7185	0.4134	0.4992	0.5461	0.8878	0.8924
33.4994444444	1 day, 9:29:58	0.5850	0.6927	0.6069	0.4938	0.4065	0.5027	0.6637	0.7333	0.7041	0.7692	0.7074	0.4906	0.4565	0.5406	0.7448	0.7919	0.7757	0.7184	0.6033	0.4009	0.4958	0.5806	0.6745	0.8085	0.8332	0.7501	0.7314	0.3629	0.4390	0.4821	0.7417	0.7522	0.7807	0.7835	0.6304	0.4115	0.4415	0.6655	0.7002	0.8414	0.8130	0.8859	0.7239	0.4163	0.5043	0.5469	0.8919	0.8942
33.7488888889	1 day, 9:44:56	0.5876	0.6928	0.6096	0.4978	0.4071	0.5055	0.6745	0.7336	0.7144	0.7756	0.7128	0.4949	0.4582	0.5425	0.7494	0.7997	0.7817	0.7288	0.6087	0.4056	0.4966	0.5840	0.6806	0.8104	0.8418	0.7580	0.7368	0.3666	0.4396	0.4852	0.7469	0.7531	0.7871	0.7882	0.6371	0.4158	0.4436	0.6667	0.7059	0.8447	0.8200	0.8856	0.7270	0.4202	0.5090	0.5494	0.9008	0.9006
33.9977777778	1 day, 9:59:52	0.5916	0.6912	0.6120	0.5035	0.4084	0.5098	0.6809	0.7390	0.7177	0.7813	0.7198	0.4988	0.4602	0.5434	0.7541	0.8037	0.7876	0.7333	0.6141	0.4084	0.4992	0.5870	0.6837	0.8133	0.8458	0.7639	0.7454	0.3695	0.4450	0.4895	0.7498	0.7593	0.7909	0.7915	0.6404	0.4182	0.4457	0.6695	0.7149	0.8508	0.8215	0.8879	0.7325	0.4257	0.5112	0.5520	0.9063	0.9059
34.2466666667	1 day, 10:14:48	0.5973	0.6922	0.6132	0.5101	0.4124	0.5115	0.6858	0.7446	0.7229	0.7868	0.7291	0.4999	0.4600	0.5458	0.7541	0.8066	0.7946	0.7380	0.6163	0.4121	0.5040	0.5886	0.6869	0.8150	0.8484	0.7679	0.7508	0.3746	0.4470	0.4955	0.7540	0.7627	0.7934	0.7956	0.6446	0.4214	0.4486	0.6726	0.7236	0.8580	0.8263	0.8917	0.7327	0.4305	0.5170	0.5536	0.9121	0.9145
34.4966666667	1 day, 10:29:48	0.5999	0.6960	0.6092	0.5170	0.4151	0.5158	0.6922	0.7471	0.7306	0.7946	0.7339	0.5024	0.4612	0.5486	0.7516	0.8039	0.7967	0.7423	0.6190	0.4135	0.5077	0.5932	0.6918	0.8214	0.8584	0.7748	0.7547	0.3781	0.4503	0.4974	0.7610	0.7705	0.7969	0.7986	0.6527	0.4244	0.4522	0.6748	0.7304	0.8622	0.8305	0.8957	0.7363	0.4351	0.5188	0.5579	0.9198	0.9240
34.7452777778	1 day, 10:44:43	0.6068	0.7025	0.6061	0.5221	0.4194	0.5189	0.6968	0.7549	0.7360	0.7985	0.7349	0.5062	0.4694	0.5525	0.7489	0.8141	0.8060	0.7491	0.6211	0.4183	0.5133	0.5962	0.6961	0.8244	0.8630	0.7779	0.7576	0.3840	0.4533	0.5012	0.7635	0.7769	0.8001	0.8050	0.6580	0.4288	0.4524	0.6773	0.7351	0.8672	0.8347	0.9000	0.7406	0.4367	0.5235	0.5616	0.9265	0.9259
34.9952777778	1 day, 10:59:43	0.6126	0.7044	0.6083	0.5271	0.4264	0.5237	0.7008	0.7583	0.7379	0.8059	0.7355	0.5106	0.4728	0.5534	0.7520	0.8212	0.8094	0.7523	0.6257	0.4203	0.5178	0.5975	0.7004	0.8238	0.8633	0.7785	0.7637	0.3862	0.4542	0.5031	0.7651	0.7827	0.8045	0.8083	0.6642	0.4301	0.4558	0.6790	0.7419	0.8700	0.8356	0.9068	0.7456	0.4421	0.5265	0.5656	0.9325	0.9354
35.2444444444	1 day, 11:14:40	0.6133	0.7100	0.6113	0.5285	0.4319	0.5299	0.7041	0.7633	0.7428	0.8060	0.7403	0.5151	0.4765	0.5573	0.7537	0.8244	0.8173	0.7599	0.6276	0.4251	0.5214	0.5997	0.7063	0.8299	0.8659	0.7802	0.7661	0.3893	0.4579	0.5069	0.7706	0.7919	0.8100	0.8103	0.6713	0.4345	0.4600	0.6782	0.7494	0.8696	0.8432	0.9164	0.7501	0.4460	0.5282	0.5723	0.9261	0.9415
35.4936111111	1 day, 11:29:37	0.6156	0.7149	0.6163	0.5303	0.4350	0.5348	0.7128	0.7729	0.7530	0.8119	0.7435	0.5207	0.4797	0.5608	0.7592	0.8309	0.8246	0.7618	0.6300	0.4246	0.5263	0.6101	0.7095	0.8355	0.8676	0.7810	0.7704	0.3928	0.4594	0.5096	0.7742	0.8034	0.8131	0.8139	0.6758	0.4394	0.4601	0.6756	0.7568	0.8785	0.8479	0.9130	0.7545	0.4492	0.5303	0.5759	0.9315	0.9499
35.7433333333	1 day, 11:44:36	0.6177	0.7184	0.6182	0.5331	0.4381	0.5362	0.7224	0.7822	0.7530	0.8190	0.7492	0.5247	0.4838	0.5675	0.7625	0.8411	0.8324	0.7665	0.6293	0.4269	0.5280	0.6069	0.7133	0.8434	0.8705	0.7844	0.7724	0.3954	0.4640	0.5136	0.7775	0.8098	0.8154	0.8234	0.6800	0.4446	0.4520	0.6781	0.7596	0.8857	0.8551	0.9148	0.7622	0.4530	0.5338	0.5766	0.9352	0.9559
35.9922222222	1 day, 11:59:32	0.6234	0.7129	0.6239	0.5380	0.4427	0.5401	0.7305	0.7894	0.7594	0.8250	0.7577	0.5257	0.4891	0.5703	0.7702	0.8472	0.8359	0.7740	0.6341	0.4291	0.5341	0.6132	0.7142	0.8474	0.8776	0.7876	0.7761	0.3984	0.4687	0.5163	0.7792	0.8167	0.8249	0.8309	0.6825	0.4492	0.4545	0.6813	0.7677	0.8918	0.8617	0.9178	0.7701	0.4556	0.5406	0.5789	0.9375	0.9624
36.2452777778	1 day, 12:14:43	0.6301	0.7124	0.6279	0.5458	0.4455	0.5421	0.7287	0.7965	0.7710	0.8364	0.7616	0.5262	0.4939	0.5723	0.7778	0.8497	0.8428	0.7760	0.6366	0.4340	0.5396	0.6177	0.7069	0.8484	0.8817	0.7894	0.7803	0.3996	0.4717	0.5169	0.7822	0.8251	0.8315	0.8384	0.6856	0.4535	0.4564	0.6866	0.7752	0.8971	0.8675	0.9194	0.7752	0.4586	0.5460	0.5792	0.9415	0.9669
36.4941666667	1 day, 12:29:39	0.6352	0.7063	0.6341	0.5478	0.4480	0.5425	0.7350	0.8029	0.7760	0.8456	0.7654	0.5329	0.5004	0.5765	0.7804	0.8544	0.8514	0.7823	0.6426	0.4372	0.5442	0.6198	0.7100	0.8515	0.8790	0.7920	0.7833	0.4065	0.4730	0.5234	0.7869	0.8342	0.8367	0.8476	0.6923	0.4570	0.4598	0.6880	0.7806	0.9029	0.8740	0.9201	0.7796	0.4621	0.5510	0.5847	0.9430	0.9737
36.7441666667	1 day, 12:44:39	0.6404	0.7093	0.6377	0.5501	0.4483	0.5451	0.7396	0.8056	0.7807	0.8536	0.7719	0.5373	0.5053	0.5782	0.7828	0.8621	0.8588	0.7827	0.6503	0.4393	0.5487	0.6221	0.7171	0.8536	0.8848	0.7927	0.7920	0.4097	0.4748	0.5275	0.7897	0.8415	0.8461	0.8512	0.6949	0.4605	0.4627	0.6883	0.7797	0.9097	0.8805	0.9206	0.7802	0.4669	0.5581	0.5883	0.9471	0.9828
36.9936111111	1 day, 12:59:37	0.6447	0.7152	0.6433	0.5531	0.4516	0.5514	0.7450	0.8116	0.7884	0.8643	0.7739	0.5410	0.5102	0.5797	0.7837	0.8666	0.8608	0.7887	0.6566	0.4412	0.5537	0.6257	0.7128	0.8541	0.8890	0.7974	0.7961	0.4122	0.4764	0.5289	0.7921	0.8486	0.8545	0.8585	0.6975	0.4627	0.4686	0.6939	0.7845	0.9150	0.8815	0.9201	0.7812	0.4674	0.5636	0.5904	0.9471	0.9898
37.2430555556	1 day, 13:14:35	0.6503	0.7198	0.6488	0.5585	0.4543	0.5585	0.7489	0.8165	0.7926	0.8698	0.7603	0.5429	0.5147	0.5805	0.7904	0.8692	0.8661	0.7949	0.6596	0.4449	0.5559	0.6252	0.7146	0.8568	0.8940	0.7949	0.8018	0.4152	0.4771	0.5282	0.7959	0.8550	0.8609	0.8684	0.7046	0.4665	0.4751	0.6966	0.7874	0.9200	0.8868	0.9185	0.7859	0.4686	0.5704	0.5911	0.9465	0.9947
37.4927777778	1 day, 13:29:34	0.6556	0.7237	0.6487	0.5677	0.4563	0.5640	0.7506	0.8191	0.8004	0.8799	0.7698	0.5510	0.5180	0.5849	0.7960	0.8746	0.8689	0.8002	0.6639	0.4478	0.5586	0.6313	0.7184	0.8642	0.8983	0.7977	0.8056	0.4196	0.4787	0.5313	0.7951	0.8609	0.8701	0.8754	0.7110	0.4682	0.4810	0.6980	0.7941	0.9266	0.8977	0.9198	0.7896	0.4706	0.5729	0.5947	0.9500	0.9989
37.7427777778	1 day, 13:44:34	0.6593	0.7286	0.6484	0.5736	0.4582	0.5722	0.7598	0.8207	0.8090	0.8849	0.7743	0.5558	0.5185	0.5864	0.7967	0.8842	0.8700	0.8069	0.6669	0.4528	0.5609	0.6313	0.7213	0.8686	0.9019	0.8013	0.8114	0.4238	0.4838	0.5361	0.8002	0.8612	0.8760	0.8799	0.7160	0.4735	0.4856	0.6983	0.7966	0.9302	0.9028	0.9244	0.7978	0.4746	0.5718	0.6000	0.9519	1.0029
37.9930555556	1 day, 13:59:35	0.6649	0.7302	0.6566	0.5755	0.4579	0.5781	0.7652	0.8314	0.8181	0.8895	0.7801	0.5618	0.5201	0.5786	0.8000	0.8908	0.8753	0.8132	0.6734	0.4570	0.5615	0.6312	0.7268	0.8752	0.9063	0.8049	0.8152	0.4285	0.4835	0.5410	0.7918	0.8680	0.8780	0.8919	0.7211	0.4778	0.4886	0.6998	0.8025	0.9384	0.9128	0.9339	0.8060	0.4778	0.5757	0.6019	0.9572	1.0093
38.2430555556	1 day, 14:14:35	0.6704	0.7384	0.6596	0.5834	0.4609	0.5823	0.7701	0.8411	0.8177	0.8923	0.7856	0.5652	0.5251	0.5777	0.8017	0.8997	0.8827	0.8180	0.6789	0.4610	0.5645	0.6339	0.7360	0.8799	0.9097	0.8051	0.8207	0.4321	0.4853	0.5425	0.7974	0.8741	0.8838	0.8953	0.7287	0.4802	0.4917	0.7039	0.8076	0.9455	0.9164	0.9381	0.8109	0.4809	0.5786	0.6082	0.9635	1.0183
38.4933333333	1 day, 14:29:36	0.6738	0.7442	0.6629	0.5879	0.4652	0.5831	0.7740	0.8469	0.8282	0.8946	0.7908	0.5692	0.5306	0.5804	0.8059	0.9074	0.8925	0.8263	0.6824	0.4677	0.5692	0.6374	0.7423	0.8841	0.9155	0.8108	0.8243	0.4333	0.4899	0.5484	0.8013	0.8804	0.8894	0.9033	0.7383	0.4843	0.4927	0.7059	0.8194	0.9536	0.9286	0.9414	0.8151	0.4831	0.5776	0.6120	0.9730	1.0234
38.7430555556	1 day, 14:44:35	0.6769	0.7485	0.6602	0.5937	0.4692	0.5880	0.7790	0.8526	0.8320	0.8987	0.7974	0.5778	0.5342	0.5828	0.8080	0.9152	0.9037	0.8329	0.6884	0.4718	0.5743	0.6418	0.7528	0.8881	0.9184	0.8160	0.8207	0.4347	0.4940	0.5528	0.8072	0.8837	0.8951	0.9082	0.7472	0.4915	0.4967	0.7113	0.8281	0.9564	0.9299	0.9512	0.8177	0.4856	0.5800	0.6165	0.9780	1.0315
38.9927777778	1 day, 14:59:34	0.6842	0.7576	0.6629	0.6000	0.4720	0.5913	0.7859	0.8632	0.8401	0.9115	0.7949	0.5818	0.5396	0.5963	0.8080	0.9222	0.9108	0.8433	0.6946	0.4814	0.5807	0.6456	0.7575	0.8952	0.9207	0.8203	0.8285	0.4366	0.4979	0.5588	0.8125	0.8880	0.9014	0.9159	0.7523	0.4953	0.5012	0.7175	0.8336	0.9564	0.9360	0.9574	0.8247	0.4868	0.5859	0.6206	0.9851	1.0409
39.2427777778	1 day, 15:14:34	0.6894	0.7615	0.6730	0.6060	0.4768	0.5956	0.7863	0.8669	0.8469	0.9206	0.8015	0.5867	0.5456	0.6036	0.8099	0.9306	0.9159	0.8474	0.7014	0.4837	0.5798	0.6501	0.7604	0.9042	0.9294	0.8246	0.8319	0.4396	0.5064	0.5631	0.8188	0.8933	0.9043	0.9228	0.7556	0.5010	0.5060	0.7214	0.8408	0.9654	0.9424	0.9624	0.8241	0.4904	0.5944	0.6240	0.9904	1.0477
39.4927777778	1 day, 15:29:34	0.6964	0.7649	0.6799	0.6102	0.4818	0.6010	0.7927	0.8725	0.8513	0.9239	0.8069	0.5889	0.5486	0.6099	0.8122	0.9372	0.9227	0.8498	0.7056	0.4853	0.5842	0.6502	0.7650	0.9096	0.9336	0.8326	0.8357	0.4438	0.5108	0.5690	0.8246	0.9012	0.9072	0.9342	0.7614	0.5040	0.5114	0.7238	0.8485	0.9718	0.9513	0.9668	0.8328	0.4955	0.6026	0.6274	1.0003	1.0576
39.7430555556	1 day, 15:44:35	0.6981	0.7696	0.6876	0.6167	0.4840	0.6077	0.7985	0.8803	0.8605	0.9280	0.8120	0.5921	0.5547	0.6164	0.8091	0.9381	0.9294	0.8525	0.7096	0.4865	0.5901	0.6555	0.7714	0.9118	0.9386	0.8358	0.8417	0.4474	0.5155	0.5723	0.8282	0.9101	0.9087	0.9447	0.7651	0.5073	0.5179	0.7259	0.8503	0.9770	0.9566	0.9713	0.8335	0.4984	0.6094	0.6320	1.0067	1.0650
39.9927777778	1 day, 15:59:34	0.7019	0.7755	0.6912	0.6249	0.4897	0.6100	0.8028	0.8853	0.8645	0.9325	0.8215	0.5937	0.5570	0.6222	0.8095	0.9445	0.9400	0.8526	0.7108	0.4918	0.5982	0.6650	0.7765	0.9173	0.9397	0.8352	0.8459	0.4528	0.5190	0.5747	0.8366	0.9187	0.9160	0.9489	0.7661	0.5137	0.5208	0.7262	0.8521	0.9898	0.9679	0.9770	0.8353	0.4993	0.6160	0.6342	1.0095	1.0738
40.2430555556	1 day, 16:14:35	0.7133	0.7857	0.6898	0.6308	0.4946	0.6098	0.8068	0.8915	0.8660	0.9372	0.8253	0.5991	0.5619	0.6245	0.8152	0.9507	0.9474	0.8465	0.7115	0.4961	0.6070	0.6651	0.7783	0.9283	0.9497	0.8392	0.8548	0.4538	0.5213	0.5787	0.8380	0.9277	0.9157	0.9582	0.7698	0.5182	0.5267	0.7257	0.8584	1.0041	0.9736	0.9712	0.8375	0.5025	0.6194	0.6395	1.0090	1.0818
40.4927777778	1 day, 16:29:34	0.7190	0.7914	0.6979	0.6362	0.4966	0.6138	0.8115	0.8944	0.8736	0.9434	0.8362	0.6032	0.5681	0.6323	0.8175	0.9550	0.9535	0.8535	0.7167	0.5013	0.6124	0.6733	0.7824	0.9386	0.9564	0.8425	0.8608	0.4570	0.5220	0.5824	0.8431	0.9316	0.9270	0.9672	0.7756	0.5223	0.5336	0.7271	0.8619	1.0111	0.9838	0.9766	0.8378	0.5089	0.6195	0.6434	1.0119	1.0889
40.7425000000	1 day, 16:44:33	0.7223	0.8015	0.7055	0.6415	0.5011	0.6200	0.8147	0.9005	0.8799	0.9535	0.8454	0.6084	0.5722	0.6381	0.8200	0.9615	0.9621	0.8564	0.7211	0.5071	0.6151	0.6798	0.7918	0.9438	0.9625	0.8443	0.8658	0.4613	0.5263	0.5888	0.8461	0.9371	0.9341	0.9763	0.7793	0.5290	0.5403	0.7295	0.8693	1.0183	0.9914	0.9823	0.8444	0.5129	0.6215	0.6502	1.0138	1.0973
40.9925000000	1 day, 16:59:33	0.7289	0.8085	0.7142	0.6491	0.5036	0.6249	0.8204	0.9072	0.8889	0.9586	0.8531	0.6097	0.5761	0.6416	0.8279	0.9704	0.9698	0.8629	0.7258	0.5104	0.6208	0.6818	0.7932	0.9451	0.9566	0.8505	0.8721	0.4661	0.5304	0.5931	0.8528	0.9474	0.9439	0.9883	0.7856	0.5345	0.5461	0.7340	0.8760	1.0234	0.9982	0.9886	0.8436	0.5181	0.6272	0.6557	1.0116	1.1036
41.2422222222	1 day, 17:14:32	0.7238	0.8135	0.7234	0.6559	0.5077	0.6282	0.8227	0.9114	0.9001	0.9672	0.8591	0.6171	0.5767	0.6440	0.8329	0.9757	0.9708	0.8668	0.7321	0.5165	0.6275	0.6859	0.8017	0.9461	0.9608	0.8605	0.8781	0.4685	0.5381	0.5893	0.8594	0.9582	0.9548	0.9926	0.7906	0.5353	0.5518	0.7397	0.8856	1.0319	1.0047	0.9924	0.8483	0.5252	0.6273	0.6596	1.0160	1.1061
41.4925000000	1 day, 17:29:33	0.7287	0.8207	0.7312	0.6599	0.5114	0.6303	0.8259	0.9211	0.9082	0.9728	0.8683	0.6239	0.5811	0.6461	0.8427	0.9795	0.9750	0.8706	0.7377	0.5230	0.6319	0.6942	0.8111	0.9568	0.9671	0.8419	0.8846	0.4719	0.5410	0.5930	0.8631	0.9681	0.9564	0.9987	0.7976	0.5391	0.5571	0.7396	0.8940	1.0362	1.0126	1.0032	0.8571	0.5314	0.6331	0.6647	1.0235	1.1212
41.7422222222	1 day, 17:44:32	0.7349	0.8257	0.7403	0.6651	0.5183	0.6345	0.8345	0.9250	0.9173	0.9749	0.8786	0.6305	0.5838	0.6447	0.8511	0.9870	0.9842	0.8795	0.7419	0.5273	0.6332	0.7018	0.8208	0.9580	0.9647	0.8529	0.8872	0.4775	0.5446	0.5965	0.8640	0.9727	0.9591	1.0062	0.8039	0.5445	0.5614	0.7463	0.9003	1.0391	1.0158	1.0054	0.8612	0.5371	0.6403	0.6679	1.0292	1.1280
41.9922222222	1 day, 17:59:32	0.7392	0.8284	0.7436	0.6677	0.5224	0.6399	0.8412	0.9353	0.9241	0.9765	0.8844	0.6409	0.5869	0.6504	0.8586	0.9891	0.9886	0.8822	0.7478	0.5318	0.6359	0.7059	0.8273	0.9620	0.9698	0.8563	0.8945	0.4823	0.5496	0.5999	0.8717	0.9841	0.9646	1.0179	0.8093	0.5489	0.5658	0.7524	0.9052	1.0466	1.0250	1.0137	0.8714	0.5429	0.6443	0.6724	1.0313	1.1405
42.2416666667	1 day, 18:14:30	0.7450	0.8347	0.7521	0.6744	0.5288	0.6448	0.8425	0.9460	0.9303	0.9850	0.8923	0.6476	0.5926	0.6567	0.8657	1.0005	0.9921	0.8869	0.7519	0.5381	0.6406	0.7087	0.8376	0.9684	0.9763	0.8607	0.9034	0.4854	0.5551	0.6026	0.8769	0.9935	0.9733	1.0215	0.8204	0.5543	0.5713	0.7552	0.9071	1.0511	1.0302	1.0211	0.8795	0.5433	0.6475	0.6745	1.0424	1.1496
42.4919444444	1 day, 18:29:31	0.7526	0.8399	0.7609	0.6807	0.5357	0.6496	0.8502	0.9568	0.9367	0.9866	0.9017	0.6551	0.5983	0.6613	0.8730	1.0024	1.0043	0.8866	0.7571	0.5423	0.6457	0.7115	0.8452	0.9794	0.9787	0.8640	0.9113	0.4865	0.5587	0.6043	0.8888	0.9925	0.9813	1.0301	0.8228	0.5549	0.5787	0.7569	0.9108	1.0598	1.0330	1.0281	0.8881	0.5448	0.6539	0.6797	1.0490	1.1638
42.7419444444	1 day, 18:44:31	0.7615	0.8442	0.7706	0.6855	0.5414	0.6532	0.8578	0.9708	0.9424	0.9922	0.9077	0.6603	0.6046	0.6668	0.8791	1.0091	1.0123	0.8930	0.7626	0.5515	0.6494	0.7183	0.8518	0.9842	0.9890	0.8748	0.9139	0.4905	0.5627	0.6070	0.8945	0.9953	0.9857	1.0391	0.8311	0.5596	0.5845	0.7594	0.9178	1.0659	1.0360	1.0353	0.8939	0.5451	0.6605	0.6828	1.0510	1.1680
42.9916666667	1 day, 18:59:30	0.7651	0.8503	0.7794	0.6899	0.5460	0.6580	0.8642	0.9750	0.9484	1.0060	0.9170	0.6614	0.6096	0.6717	0.8882	1.0257	1.0140	0.9002	0.7674	0.5579	0.6559	0.7228	0.8543	0.9911	0.9984	0.8800	0.9133	0.4916	0.5653	0.6138	0.8968	1.0007	0.9917	1.0518	0.8374	0.5626	0.5940	0.7652	0.9242	1.0740	1.0500	1.0424	0.9024	0.5485	0.6659	0.6832	1.0530	1.1759
43.2413888889	1 day, 19:14:29	0.7703	0.8549	0.7868	0.6950	0.5525	0.6566	0.8719	0.9822	0.9536	1.0159	0.9247	0.6774	0.6141	0.6689	0.8936	1.0223	1.0169	0.9131	0.7652	0.5685	0.6628	0.7279	0.8597	1.0006	1.0015	0.8857	0.9167	0.4897	0.5699	0.6235	0.9025	1.0027	1.0008	1.0680	0.8479	0.5688	0.5981	0.7690	0.9281	1.0851	1.0578	1.0494	0.9097	0.5479	0.6720	0.6891	1.0554	1.1831
43.4916666667	1 day, 19:29:30	0.7723	0.8564	0.7907	0.7032	0.5587	0.6578	0.8737	0.9937	0.9615	1.0283	0.9279	0.6894	0.6204	0.6753	0.8954	1.0316	1.0249	0.9176	0.7713	0.5739	0.6682	0.7327	0.8668	1.0061	1.0017	0.8887	0.9173	0.5085	0.5736	0.6257	0.9108	1.0080	1.0094	1.0764	0.8578	0.5723	0.6047	0.7711	0.9283	1.0992	1.0644	1.0583	0.9140	0.5477	0.6800	0.6932	1.0580	1.1909
43.9813888889	1 day, 19:58:53	0.7979	0.8967	0.8357	0.7271	0.6044	0.7366	0.9425	1.0754	1.0136	1.1060	0.9714	0.7747	0.6966	0.7252	0.9529	1.1130	1.0537	0.9711	0.8609	0.6594	0.7554	0.7993	0.9849	1.1080	1.0864	0.9668	1.0026	0.6233	0.6656	0.7098	1.0329	1.1430	1.1004	1.1913	0.9889	0.6880	0.7135	0.8622	1.0164	1.1959	1.1343	1.1531	1.0365	0.6558	0.7679	0.7737	1.1085	1.2412
44.1480555556	1 day, 20:08:53	0.7679	0.8567	0.7619	0.6444	0.3459	0.6725	0.8259	1.0001	0.9371	1.0185	0.8442	0.6915	0.6535	0.6631	0.8910	1.0365	0.9928	0.8928	0.7624	0.5733	0.7149	0.7370	0.8824	1.0305	1.0104	0.8259	0.7412	0.5386	0.6114	0.6490	0.9591	1.0843	1.0324	1.0411	0.9095	0.6126	0.6542	0.7898	0.9534	1.1368	1.0831	1.0801	0.9808	0.4317	0.7149	0.7036	1.0367	1.1671
44.3147222222	1 day, 20:18:53	0.7623	0.8351	0.7360	0.6301	0.2611	0.6607	0.7615	0.9605	0.9041	0.9952	0.8278	0.6641	0.6403	0.6496	0.8754	0.9981	0.9636	0.8665	0.7390	0.5588	0.7024	0.7302	0.8602	0.9946	0.9791	0.7886	0.6043	0.5039	0.5959	0.6359	0.9286	1.0390	0.9948	0.9559	0.8901	0.5952	0.6388	0.7637	0.9314	1.1062	1.0586	1.0402	0.9690	0.2805	0.7028	0.6824	0.9969	1.1240
44.4813888889	1 day, 20:28:53	0.7667	0.8334	0.7411	0.6441	0.2376	0.6643	0.7992	0.9398	0.9012	0.9874	0.8355	0.6604	0.6338	0.6498	0.8699	0.9891	0.9645	0.8676	0.7404	0.5534	0.6977	0.7302	0.8638	0.9833	0.9619	0.7876	0.5590	0.4863	0.5914	0.6343	0.9184	1.0098	0.9747	0.9144	0.8850	0.5892	0.6308	0.7532	0.9298	1.0980	1.0501	1.0348	0.9609	0.2214	0.6975	0.6775	0.9922	1.1258
44.6475000000	1 day, 20:38:51	0.7767	0.8469	0.7532	0.6634	0.2507	0.6760	0.8455	0.9367	0.9176	0.9981	0.8558	0.6685	0.6368	0.6645	0.8777	0.9922	0.9725	0.8837	0.7478	0.5603	0.7015	0.7384	0.8757	0.9844	0.9657	0.8018	0.5616	0.4828	0.5961	0.6406	0.9288	1.0018	0.9701	0.8922	0.8948	0.5927	0.6291	0.7525	0.9460	1.1020	1.0553	1.0415	0.9654	0.2003	0.7038	0.6944	0.9990	1.1451
44.8138888889	1 day, 20:48:50	0.7858	0.8596	0.7649	0.6715	0.2828	0.6810	0.8696	0.9323	0.9381	1.0116	0.8728	0.6748	0.6369	0.6735	0.8872	0.9967	0.9908	0.8916	0.7552	0.5602	0.7076	0.7473	0.8842	0.9810	0.9762	0.8103	0.5875	0.4836	0.5963	0.6467	0.9367	1.0187	0.9694	0.8773	0.9003	0.5939	0.6286	0.7561	0.9565	1.1066	1.0578	1.0545	0.9737	0.1907	0.7081	0.7083	1.0130	1.1534
44.9805555556	1 day, 20:58:50	0.7881	0.8647	0.7722	0.6786	0.3142	0.6819	0.8754	0.9320	0.9466	1.0135	0.8748	0.6774	0.6351	0.6744	0.8907	1.0102	1.0024	0.9024	0.7582	0.5611	0.7122	0.7537	0.8851	0.9791	0.9864	0.8133	0.6145	0.4800	0.5952	0.6476	0.9404	1.0425	0.9667	0.8613	0.8986	0.5914	0.6244	0.7474	0.9642	1.1116	1.0592	1.0604	0.9737	0.1935	0.7098	0.7121	1.0155	1.1638
45.1469444444	1 day, 21:08:49	0.7862	0.8688	0.7742	0.6815	0.3452	0.6830	0.8750	0.9238	0.9478	1.0132	0.8744	0.6745	0.6320	0.6772	0.8977	1.0186	1.0048	0.8988	0.7553	0.5572	0.7117	0.7520	0.8854	0.9709	0.9888	0.8103	0.6354	0.4744	0.5956	0.6386	0.9317	1.0725	0.9636	0.8462	0.8897	0.5919	0.6221	0.7471	0.9681	1.1111	1.0577	1.0633	0.9684	0.1968	0.7095	0.7118	1.0170	1.1607
45.3130555556	1 day, 21:18:47	0.7850	0.8725	0.7748	0.6790	0.3658	0.6817	0.8822	0.9180	0.9467	1.0056	0.8777	0.6732	0.6304	0.6784	0.8973	1.0197	1.0032	0.8989	0.7533	0.5520	0.7096	0.7499	0.8793	0.9650	0.9819	0.8041	0.6507	0.4705	0.5902	0.6355	0.9272	1.0987	0.9616	0.8380	0.8857	0.5875	0.6160	0.7445	0.9694	1.1118	1.0606	1.0622	0.9665	0.2009	0.7062	0.7105	1.0177	1.1621
45.4794444444	1 day, 21:28:46	0.7823	0.8703	0.7734	0.6770	0.3885	0.6788	0.8866	0.9117	0.9444	0.9995	0.8750	0.6697	0.6296	0.6788	0.8954	1.0212	0.9991	0.8993	0.7480	0.5489	0.7042	0.7471	0.8761	0.9634	0.9803	0.8003	0.6588	0.4690	0.5878	0.6295	0.9215	1.1243	0.9634	0.8359	0.8810	0.5891	0.6109	0.7379	0.9682	1.1029	1.0613	1.0641	0.9636	0.2065	0.7068	0.7122	1.0146	1.1651
45.6461111111	1 day, 21:38:46	0.7832	0.8726	0.7770	0.6774	0.4037	0.6813	0.8898	0.9175	0.9466	1.0021	0.8746	0.6637	0.6318	0.6819	0.8936	1.0235	0.9960	0.9015	0.7485	0.5426	0.6999	0.7414	0.8751	0.9681	0.9800	0.7985	0.6692	0.4684	0.5861	0.6284	0.9168	1.1474	0.9672	0.8269	0.8800	0.5868	0.6108	0.7383	0.9663	1.1039	1.0647	1.0614	0.9625	0.2136	0.7051	0.7137	1.0179	1.1620
45.8125000000	1 day, 21:48:45	0.7833	0.8723	0.7766	0.6790	0.4150	0.6824	0.8851	0.9222	0.9515	1.0075	0.8737	0.6656	0.6328	0.6757	0.8927	1.0292	1.0006	0.8972	0.7520	0.5389	0.6962	0.7433	0.8733	0.9799	0.9883	0.7966	0.6701	0.4722	0.5887	0.6293	0.9106	1.1628	0.9761	0.8233	0.8783	0.5873	0.6076	0.7357	0.9661	1.1036	1.0657	1.0658	0.9658	0.2220	0.7033	0.7158	1.0178	1.1652
45.9794444444	1 day, 21:58:46	0.7843	0.8786	0.7843	0.6837	0.4277	0.6819	0.8895	0.9290	0.9536	1.0109	0.8810	0.6706	0.6319	0.6776	0.8965	1.0264	1.0005	0.8999	0.7563	0.5339	0.6960	0.7378	0.8710	0.9884	0.9871	0.7913	0.6707	0.4757	0.5922	0.6332	0.9103	1.1739	0.9775	0.8237	0.8795	0.5901	0.6090	0.7355	0.9668	1.1070	1.0723	1.0654	0.9724	0.2286	0.7038	0.7181	1.0155	1.1690
46.1455555556	1 day, 22:08:44	0.7897	0.8877	0.7896	0.6861	0.4308	0.6814	0.8923	0.9384	0.9578	1.0245	0.8832	0.6720	0.6333	0.6805	0.9041	1.0313	1.0015	0.9009	0.7591	0.5327	0.6970	0.7392	0.8706	1.0026	0.9942	0.7855	0.6707	0.4783	0.5959	0.6390	0.9154	1.1834	0.9838	0.8288	0.8804	0.5912	0.6108	0.7369	0.9698	1.1137	1.0674	1.0671	0.9775	0.2414	0.7064	0.7179	1.0192	1.1713
46.3119444444	1 day, 22:18:43	0.7947	0.8876	0.7908	0.6941	0.4398	0.6815	0.8951	0.9547	0.9734	1.0327	0.8900	0.6766	0.6365	0.6831	0.9083	1.0399	1.0107	0.9061	0.7607	0.5330	0.6998	0.7405	0.8696	1.0109	0.9938	0.7854	0.6665	0.4826	0.6015	0.6467	0.9217	1.1898	0.9860	0.8328	0.8837	0.5954	0.6122	0.7411	0.9701	1.1232	1.0792	1.0705	0.9828	0.2506	0.7101	0.7201	1.0268	1.1720
46.4783333333	1 day, 22:28:42	0.8015	0.8980	0.7943	0.6993	0.4466	0.6847	0.8992	0.9690	0.9840	1.0410	0.8992	0.6802	0.6401	0.6891	0.9152	1.0476	1.0169	0.9093	0.7648	0.5303	0.7067	0.7458	0.8740	1.0258	0.9992	0.7888	0.6637	0.4864	0.6039	0.6556	0.9364	1.1958	0.9922	0.8380	0.8863	0.5976	0.6159	0.7444	0.9701	1.1390	1.0938	1.0749	0.9929	0.2607	0.7140	0.7258	1.0311	1.1764
46.6452777778	1 day, 22:38:43	0.8063	0.9026	0.7993	0.7106	0.4515	0.6915	0.9005	0.9854	0.9944	1.0508	0.9072	0.6888	0.6450	0.6940	0.9248	1.0608	1.0202	0.9142	0.7713	0.5322	0.7127	0.7520	0.8766	1.0332	1.0076	0.7907	0.6605	0.4888	0.6082	0.6588	0.9488	1.2032	1.0018	0.8481	0.8900	0.5992	0.6204	0.7437	0.9767	1.1525	1.0961	1.0819	0.9983	0.2717	0.7196	0.7354	1.0368	1.1824
46.8116666667	1 day, 22:48:42	0.8170	0.9101	0.8020	0.7194	0.4576	0.6965	0.9040	1.0002	1.0047	1.0591	0.9163	0.6931	0.6502	0.6974	0.9345	1.0667	1.0266	0.9170	0.7768	0.5348	0.7202	0.7549	0.8815	1.0461	1.0116	0.7942	0.6590	0.4935	0.6156	0.6686	0.9654	1.2090	1.0090	0.8550	0.8987	0.6056	0.6263	0.7476	0.9824	1.1618	1.1098	1.0826	1.0068	0.2821	0.7237	0.7416	1.0424	1.1838
46.9780555556	1 day, 22:58:41	0.8262	0.9135	0.8073	0.7265	0.4627	0.7048	0.9102	1.0109	1.0196	1.0674	0.9227	0.7015	0.6577	0.7045	0.9399	1.0743	1.0307	0.9229	0.7866	0.5376	0.7283	0.7607	0.8888	1.0653	1.0186	0.8019	0.6601	0.4962	0.6204	0.6736	0.9774	1.2130	1.0153	0.8653	0.9051	0.6121	0.6342	0.7494	0.9830	1.1756	1.1207	1.0831	1.0133	0.2936	0.7288	0.7510	1.0506	1.1941
47.1447222222	1 day, 23:08:41	0.8346	0.9228	0.8144	0.7338	0.4666	0.7099	0.9116	1.0262	1.0288	1.0747	0.9346	0.7097	0.6616	0.7064	0.9487	1.0795	1.0410	0.9338	0.7905	0.5425	0.7401	0.7680	0.8953	1.0770	1.0309	0.8053	0.6623	0.4999	0.6255	0.6800	0.9909	1.2217	1.0235	0.8730	0.9135	0.6158	0.6387	0.7572	0.9910	1.1872	1.1349	1.0867	1.0225	0.3040	0.7366	0.7608	1.0598	1.2038
47.3113888889	1 day, 23:18:41	0.8400	0.9278	0.8268	0.7471	0.4682	0.7172	0.9170	1.0414	1.0402	1.0839	0.9441	0.7153	0.6667	0.7151	0.9571	1.0935	1.0468	0.9464	0.8003	0.5473	0.7476	0.7737	0.9005	1.0901	1.0374	0.8110	0.6635	0.5048	0.6310	0.6847	0.9997	1.2209	1.0350	0.8786	0.9185	0.6224	0.6429	0.7640	1.0037	1.2034	1.1431	1.0853	1.0308	0.3167	0.7427	0.7694	1.0698	1.2068
47.4775000000	1 day, 23:28:39	0.8515	0.9367	0.8365	0.7593	0.4702	0.7251	0.9172	1.0565	1.0507	1.0950	0.9568	0.7219	0.6741	0.7231	0.9681	1.1016	1.0531	0.9545	0.8099	0.5541	0.7555	0.7794	0.9087	1.1013	1.0461	0.8163	0.6632	0.5091	0.6362	0.6916	1.0116	1.2282	1.0488	0.8892	0.9263	0.6268	0.6472	0.7696	1.0127	1.2113	1.1484	1.0901	1.0456	0.3278	0.7489	0.7766	1.0756	1.2193
47.6438888889	1 day, 23:38:38	0.8531	0.9444	0.8454	0.7689	0.4717	0.7309	0.9212	1.0704	1.0650	1.1097	0.9654	0.7303	0.6804	0.7289	0.9732	1.1073	1.0657	0.9642	0.8227	0.5595	0.7654	0.7856	0.9159	1.1097	1.0581	0.8214	0.6653	0.5169	0.6389	0.6983	1.0239	1.2330	1.0565	0.9013	0.9380	0.6340	0.6502	0.7761	1.0194	1.2232	1.1555	1.0918	1.0575	0.3382	0.7536	0.7854	1.0827	1.2212
47.8108333333	1 day, 23:48:39	0.8624	0.9551	0.8536	0.7807	0.4710	0.7398	0.9241	1.0853	1.0753	1.1192	0.9782	0.7425	0.6894	0.7352	0.9818	1.1170	1.0775	0.9718	0.8311	0.5655	0.7747	0.7936	0.9222	1.1209	1.0671	0.8277	0.6644	0.5244	0.6427	0.7056	1.0364	1.2393	1.0667	0.9147	0.9473	0.6379	0.6560	0.7791	1.0270	1.2369	1.1660	1.0978	1.0704	0.3495	0.7614	0.7931	1.0901	1.2350
47.9777777778	1 day, 23:58:40	0.8724	0.9628	0.8608	0.7921	0.4722	0.7473	0.9289	1.0992	1.0800	1.1287	0.9915	0.7517	0.6953	0.7413	0.9884	1.1266	1.0908	0.9782	0.8422	0.5718	0.7819	0.8028	0.9308	1.1357	1.0794	0.8338	0.6663	0.5301	0.6513	0.7146	1.0510	1.2437	1.0774	0.9257	0.9595	0.6447	0.6614	0.7853	1.0287	1.2471	1.1746	1.1039	1.0837	0.3609	0.7657	0.7978	1.0967	1.2453
48.1444444444	2 days, 0:08:40	0.8770	0.9699	0.8712	0.8009	0.4737	0.7518	0.9339	1.1100	1.0947	1.1395	1.0018	0.7612	0.7031	0.7517	0.9977	1.1336	1.1052	0.9885	0.8534	0.5770	0.7927	0.8106	0.9449	1.1461	1.0902	0.8412	0.6689	0.5369	0.6564	0.7240	1.0649	1.2464	1.0853	0.9370	0.9679	0.6546	0.6672	0.7835	1.0387	1.2541	1.1856	1.1084	1.0935	0.3694	0.7728	0.8088	1.1049	1.2526
48.3113888889	2 days, 0:18:41	0.8852	0.9855	0.8827	0.8113	0.4740	0.7596	0.9393	1.1292	1.1016	1.1543	1.0120	0.7707	0.7080	0.7610	1.0100	1.1505	1.1111	1.0016	0.8621	0.5849	0.8006	0.8144	0.9538	1.1591	1.1048	0.8516	0.6715	0.5429	0.6636	0.7362	1.0817	1.2466	1.0958	0.9500	0.9758	0.6635	0.6736	0.7909	1.0469	1.2635	1.1919	1.1183	1.1023	0.3782	0.7756	0.8195	1.1115	1.2637
48.4783333333	2 days, 0:28:42	0.8904	0.9954	0.8915	0.8235	0.4742	0.7676	0.9419	1.1399	1.1120	1.1709	1.0207	0.7815	0.7157	0.7675	1.0156	1.1602	1.1281	1.0079	0.8719	0.5955	0.8106	0.8169	0.9634	1.1740	1.1166	0.8600	0.6741	0.5485	0.6694	0.7451	1.0937	1.2444	1.1030	0.9592	0.9816	0.6714	0.6795	0.7972	1.0551	1.2679	1.2024	1.1238	1.1123	0.3872	0.7836	0.8275	1.1147	1.2722
48.6450000000	2 days, 0:38:42	0.8980	1.0078	0.9048	0.8359	0.4717	0.7746	0.9449	1.1564	1.1223	1.1841	1.0295	0.7885	0.7175	0.7708	1.0258	1.1768	1.1358	1.0165	0.8819	0.6026	0.8173	0.8229	0.9681	1.1812	1.1265	0.8694	0.6764	0.5525	0.6753	0.7560	1.1105	1.2466	1.1120	0.9689	0.9899	0.6803	0.6825	0.8048	1.0572	1.2774	1.2137	1.1321	1.1251	0.3958	0.7881	0.8372	1.1281	1.2792
48.8116666667	2 days, 0:48:42	0.9046	1.0179	0.9142	0.8447	0.4710	0.7792	0.9464	1.1661	1.1325	1.1969	1.0379	0.7986	0.7214	0.7802	1.0367	1.1864	1.1512	1.0249	0.8909	0.6115	0.8250	0.8288	0.9723	1.1886	1.1364	0.8807	0.6765	0.5607	0.6811	0.7645	1.1293	1.2496	1.1213	0.9803	0.9943	0.6876	0.6856	0.8109	1.0650	1.2902	1.2188	1.1423	1.1373	0.4024	0.7950	0.8443	1.1361	1.2864
48.9786111111	2 days, 0:58:43	0.9159	1.0284	0.9234	0.8566	0.4689	0.7884	0.9481	1.1851	1.1415	1.2061	1.0479	0.8075	0.7267	0.7853	1.0429	1.1979	1.1610	1.0308	0.9032	0.6181	0.8325	0.8341	0.9805	1.1989	1.1442	0.8891	0.6786	0.5672	0.6893	0.7746	1.1445	1.2539	1.1296	0.9914	1.0060	0.6935	0.6906	0.8175	1.0700	1.3015	1.2299	1.1460	1.1499	0.4079	0.7977	0.8523	1.1458	1.3095
49.1455555556	2 days, 1:08:44	0.9210	1.0360	0.9286	0.8642	0.4689	0.7919	0.9554	1.2009	1.1523	1.2190	1.0585	0.8178	0.7326	0.7885	1.0542	1.2102	1.1738	1.0394	0.9118	0.6252	0.8407	0.8433	0.9938	1.2097	1.1532	0.8976	0.6788	0.5702	0.6950	0.7854	1.1629	1.2531	1.1383	1.0017	1.0145	0.7043	0.6963	0.8228	1.0788	1.3101	1.2387	1.1521	1.1599	0.4154	0.8053	0.8633	1.1501	1.3333
49.3122222222	2 days, 1:18:44	0.9313	1.0458	0.9368	0.8760	0.4683	0.8037	0.9629	1.2132	1.1573	1.2324	1.0691	0.8261	0.7378	0.7936	1.0639	1.2178	1.1852	1.0456	0.9199	0.6302	0.8487	0.8514	0.9986	1.2199	1.1634	0.9054	0.6795	0.5722	0.6995	0.7910	1.1757	1.2543	1.1490	1.0158	1.0228	0.7137	0.7039	0.8306	1.0843	1.3150	1.2503	1.1537	1.1715	0.4210	0.8095	0.8694	1.1554	1.3534
49.4791666667	2 days, 1:28:45	0.9392	1.0530	0.9427	0.8830	0.4666	0.8098	0.9638	1.2263	1.1680	1.2419	1.0787	0.8337	0.7418	0.7994	1.0721	1.2280	1.1970	1.0518	0.9306	0.6407	0.8558	0.8547	1.0075	1.2317	1.1710	0.9108	0.6798	0.5756	0.7045	0.7987	1.1921	1.2543	1.1556	1.0249	1.0283	0.7193	0.7099	0.8348	1.0934	1.3194	1.2568	1.1581	1.1789	0.4256	0.8154	0.8783	1.1630	1.3619
49.6461111111	2 days, 1:38:46	0.9477	1.0629	0.9517	0.8955	0.4684	0.8164	0.9693	1.2386	1.1745	1.2587	1.0883	0.8421	0.7434	0.8062	1.0813	1.2373	1.2113	1.0633	0.9368	0.6514	0.8605	0.8627	1.0156	1.2450	1.1803	0.9189	0.6783	0.5783	0.7084	0.8066	1.2045	1.2580	1.1628	1.0369	1.0387	0.7291	0.7196	0.8409	1.1001	1.3296	1.2665	1.1627	1.1879	0.4303	0.8229	0.8876	1.1661	1.3722
49.8111111111	2 days, 1:48:40	0.9549	1.0676	0.9597	0.9009	0.4685	0.8248	0.9758	1.2519	1.1869	1.2670	1.0963	0.8543	0.7503	0.8154	1.0884	1.2440	1.2190	1.0721	0.9470	0.6567	0.8703	0.8697	1.0295	1.2603	1.1872	0.9302	0.6813	0.5855	0.7152	0.8176	1.2231	1.2590	1.1723	1.0485	1.0464	0.7378	0.7226	0.8474	1.1055	1.3365	1.2760	1.1691	1.1991	0.4339	0.8301	0.8955	1.1747	1.3811
49.9780555556	2 days, 1:58:41	0.9610	1.0799	0.9630	0.9065	0.4661	0.8314	0.9777	1.2650	1.1902	1.2794	1.0986	0.8577	0.7532	0.8216	1.0894	1.2454	1.2228	1.0771	0.9499	0.6633	0.8789	0.8788	1.0381	1.2720	1.1979	0.9377	0.6806	0.5876	0.7184	0.8254	1.2350	1.2582	1.1796	1.0563	1.0497	0.7446	0.7230	0.8528	1.1132	1.3451	1.2763	1.1739	1.2101	0.4375	0.8355	0.9011	1.1887	1.3873
50.1447222222	2 days, 2:08:41	0.9672	1.0801	0.9668	0.9153	0.4639	0.8364	0.9847	1.2859	1.2001	1.2933	1.1049	0.8617	0.7567	0.8265	1.0966	1.2603	1.2319	1.0851	0.9566	0.6701	0.8845	0.8826	1.0462	1.2856	1.2013	0.9462	0.6798	0.5899	0.7198	0.8348	1.2489	1.2616	1.1905	1.0655	1.0556	0.7551	0.7274	0.8551	1.1173	1.3508	1.2853	1.1766	1.2230	0.4395	0.8378	0.9110	1.2035	1.3942
50.3113888889	2 days, 2:18:41	0.9709	1.0861	0.9706	0.9211	0.4651	0.8417	0.9913	1.2954	1.2049	1.3076	1.1073	0.8698	0.7614	0.8302	1.0967	1.2651	1.2379	1.0956	0.9608	0.6755	0.8877	0.8890	1.0536	1.2907	1.2107	0.9562	0.6799	0.5926	0.7220	0.8452	1.2595	1.2631	1.1919	1.0710	1.0613	0.7603	0.7276	0.8586	1.1247	1.3559	1.2929	1.1716	1.2351	0.4390	0.8417	0.9161	1.2060	1.4025
50.4777777778	2 days, 2:28:40	0.9777	1.0916	0.9769	0.9226	0.4643	0.8454	0.9974	1.3099	1.2094	1.3125	1.1056	0.8761	0.7635	0.8344	1.1014	1.2694	1.2446	1.0997	0.9665	0.6802	0.8946	0.8943	1.0599	1.3013	1.2131	0.9628	0.6813	0.5928	0.7236	0.8572	1.2654	1.2620	1.1963	1.0779	1.0657	0.7674	0.7343	0.8640	1.1282	1.3600	1.2990	1.1749	1.2441	0.4399	0.8451	0.9227	1.2074	1.4024
50.6447222222	2 days, 2:38:41	0.9799	1.0971	0.9787	0.9274	0.4619	0.8474	1.0012	1.3228	1.2078	1.3183	1.1113	0.8828	0.7680	0.8364	1.1071	1.2763	1.2494	1.1069	0.9697	0.6850	0.9022	0.8988	1.0650	1.3100	1.2160	0.9672	0.6810	0.5958	0.7258	0.8642	1.2725	1.2641	1.2009	1.0845	1.0646	0.7719	0.7391	0.8668	1.1321	1.3616	1.3030	1.1701	1.2522	0.4424	0.8515	0.9270	1.2088	1.4007
50.8113888889	2 days, 2:48:41	0.9800	1.1023	0.9855	0.9325	0.4626	0.8508	0.9993	1.3348	1.2161	1.3255	1.1153	0.8877	0.7720	0.8402	1.1120	1.2841	1.2555	1.1163	0.9810	0.6909	0.9059	0.9003	1.0725	1.3143	1.2242	0.9759	0.6826	0.5987	0.7313	0.8716	1.2834	1.2612	1.2049	1.0920	1.0696	0.7773	0.7403	0.8698	1.1403	1.3731	1.3107	1.1670	1.2616	0.4447	0.8552	0.9317	1.2151	1.4067
50.9777777778	2 days, 2:58:40	0.9856	1.1017	0.9875	0.9378	0.4610	0.8537	1.0046	1.3479	1.2200	1.3326	1.1209	0.8935	0.7757	0.8451	1.1231	1.2885	1.2606	1.1233	0.9877	0.6981	0.9132	0.9048	1.0808	1.3264	1.2293	0.9828	0.6815	0.6015	0.7351	0.8758	1.2937	1.2588	1.2109	1.1007	1.0756	0.7831	0.7460	0.8731	1.1453	1.3803	1.3210	1.1667	1.2726	0.4451	0.8594	0.9362	1.2177	1.4075
51.1447222222	2 days, 3:08:41	0.9882	1.1029	0.9951	0.9445	0.4610	0.8573	1.0064	1.3655	1.2337	1.3418	1.1298	0.9024	0.7779	0.8470	1.1289	1.2932	1.2618	1.1311	0.9934	0.7032	0.9173	0.9083	1.0869	1.3359	1.2324	0.9902	0.6821	0.6038	0.7372	0.8818	1.3029	1.2580	1.2143	1.1110	1.0831	0.7882	0.7507	0.8753	1.1531	1.3861	1.3226	1.1688	1.2788	0.4439	0.8640	0.9401	1.2206	1.4144
51.3113888889	2 days, 3:18:41	0.9936	1.1020	0.9961	0.9501	0.4635	0.8628	1.0053	1.3823	1.2399	1.3513	1.1388	0.9077	0.7836	0.8490	1.1333	1.3024	1.2678	1.1386	0.9986	0.7079	0.9212	0.9122	1.0897	1.3466	1.2400	0.9958	0.6857	0.6057	0.7407	0.8873	1.3120	1.2562	1.2166	1.1174	1.0853	0.7924	0.7534	0.8790	1.1599	1.3957	1.3273	1.1744	1.2877	0.4453	0.8699	0.9443	1.2241	1.4126
51.4780555556	2 days, 3:28:41	0.9980	1.1034	0.9997	0.9562	0.4651	0.8710	1.0055	1.3946	1.2420	1.3611	1.1455	0.9141	0.7896	0.8499	1.1394	1.3020	1.2718	1.1460	1.0003	0.7140	0.9253	0.9139	1.0998	1.3553	1.2416	1.0067	0.6871	0.6087	0.7436	0.8944	1.3268	1.2550	1.2207	1.1227	1.0892	0.7933	0.7582	0.8843	1.1691	1.4037	1.3334	1.1811	1.2986	0.4447	0.8767	0.9492	1.2228	1.4156
51.6444444444	2 days, 3:38:40	1.0012	1.1038	0.9987	0.9575	0.4674	0.8766	1.0089	1.4029	1.2467	1.3701	1.1472	0.9178	0.7960	0.8556	1.1435	1.3093	1.2742	1.1570	1.0012	0.7193	0.9315	0.9187	1.1062	1.3697	1.2429	1.0134	0.6870	0.6068	0.7477	0.8993	1.3414	1.2527	1.2259	1.1302	1.0930	0.7976	0.7599	0.8856	1.1749	1.4115	1.3358	1.1835	1.3020	0.4438	0.8807	0.9551	1.2208	1.4164
51.8113888889	2 days, 3:48:41	1.0046	1.0995	1.0034	0.9641	0.4693	0.8792	1.0094	1.4142	1.2502	1.3774	1.1554	0.9200	0.8025	0.8601	1.1484	1.3157	1.2801	1.1582	1.0043	0.7315	0.9366	0.9247	1.1164	1.3821	1.2506	1.0203	0.6889	0.6089	0.7521	0.9062	1.3569	1.2535	1.2289	1.1353	1.0953	0.8013	0.7618	0.8873	1.1791	1.4169	1.3402	1.1851	1.3074	0.4423	0.8831	0.9616	1.2228	1.4276
51.9780555556	2 days, 3:58:41	1.0067	1.1011	1.0059	0.9713	0.4704	0.8838	1.0130	1.4249	1.2602	1.3793	1.1551	0.9209	0.8040	0.8642	1.1515	1.3173	1.2843	1.1632	1.0086	0.7374	0.9383	0.9270	1.1253	1.3957	1.2572	1.0312	0.6900	0.6101	0.7551	0.9141	1.3622	1.2525	1.2336	1.1391	1.0972	0.8080	0.7654	0.8940	1.1876	1.4202	1.3442	1.1860	1.3151	0.4435	0.8908	0.9656	1.2269	1.4295
52.1444444444	2 days, 4:08:40	1.0112	1.1035	1.0105	0.9756	0.4713	0.8839	1.0148	1.4361	1.2667	1.3886	1.1556	0.9263	0.8063	0.8674	1.1547	1.3288	1.2848	1.1672	1.0138	0.7457	0.9438	0.9298	1.1340	1.4036	1.2589	1.0362	0.6889	0.6095	0.7572	0.9203	1.3691	1.2510	1.2400	1.1469	1.0966	0.8104	0.7682	0.8957	1.1899	1.4260	1.3468	1.1887	1.3228	0.4407	0.8913	0.9737	1.2280	1.4334
52.3113888889	2 days, 4:18:41	1.0175	1.1032	1.0112	0.9792	0.4741	0.8875	1.0153	1.4415	1.2724	1.4022	1.1600	0.9340	0.8089	0.8724	1.1575	1.3319	1.2869	1.1724	1.0163	0.7535	0.9454	0.9344	1.1397	1.4130	1.2617	1.0438	0.6892	0.6108	0.7601	0.9250	1.3808	1.2513	1.2435	1.1531	1.1015	0.8167	0.7726	0.8980	1.1918	1.4290	1.3465	1.1889	1.3312	0.4382	0.8973	0.9756	1.2303	1.4415
52.4780555556	2 days, 4:28:41	1.0212	1.1048	1.0155	0.9842	0.4738	0.8917	1.0151	1.4500	1.2718	1.4109	1.1609	0.9384	0.8112	0.8780	1.1587	1.3389	1.2885	1.1762	1.0220	0.7597	0.9481	0.9373	1.1457	1.4232	1.2667	1.0533	0.6922	0.6131	0.7627	0.9329	1.3928	1.2521	1.2473	1.1552	1.1027	0.8205	0.7749	0.9003	1.1954	1.4299	1.3508	1.1867	1.3399	0.4358	0.9011	0.9818	1.2317	1.4470
52.6447222222	2 days, 4:38:41	1.0252	1.1090	1.0236	0.9886	0.4743	0.8914	1.0175	1.4579	1.2740	1.4238	1.1687	0.9434	0.8118	0.8786	1.1628	1.3420	1.2942	1.1818	1.0241	0.7666	0.9518	0.9381	1.1532	1.4316	1.2637	1.0585	0.6939	0.6140	0.7652	0.9419	1.4060	1.2526	1.2475	1.1620	1.1083	0.8243	0.7800	0.9026	1.2006	1.4338	1.3550	1.1880	1.3518	0.4344	0.9049	0.9867	1.2319	1.4538
52.8111111111	2 days, 4:48:40	1.0256	1.1108	1.0274	0.9932	0.4759	0.8931	1.0191	1.4642	1.2778	1.4273	1.1742	0.9440	0.8154	0.8818	1.1670	1.3417	1.2947	1.1870	1.0269	0.7745	0.9549	0.9401	1.1548	1.4391	1.2665	1.0681	0.6956	0.6171	0.7682	0.9472	1.4101	1.2516	1.2516	1.1609	1.1073	0.8322	0.7853	0.9026	1.2030	1.4316	1.3580	1.1828	1.3589	0.4321	0.9085	0.9930	1.2339	1.4588
52.9777777778	2 days, 4:58:40	1.0264	1.1146	1.0327	0.9971	0.4774	0.8966	1.0211	1.4776	1.2764	1.4385	1.1778	0.9500	0.8184	0.8847	1.1690	1.3496	1.2966	1.1954	1.0292	0.7842	0.9560	0.9404	1.1592	1.4469	1.2678	1.0743	0.6982	0.6171	0.7733	0.9535	1.4192	1.2525	1.2504	1.1625	1.1088	0.8373	0.7891	0.9070	1.2085	1.4316	1.3635	1.1827	1.3637	0.4300	0.9143	0.9956	1.2370	1.4641
53.1444444444	2 days, 5:08:40	1.0289	1.1156	1.0355	0.9996	0.4774	0.8998	1.0201	1.4857	1.2774	1.4450	1.1815	0.9578	0.8206	0.8866	1.1736	1.3602	1.2998	1.1997	1.0340	0.7890	0.9586	0.9440	1.1657	1.4524	1.2743	1.0809	0.6994	0.6177	0.7772	0.9553	1.4232	1.2548	1.2546	1.1680	1.1100	0.8408	0.7941	0.9082	1.2105	1.4294	1.3678	1.1838	1.3671	0.4285	0.9176	1.0009	1.2411	1.4721
53.3108333333	2 days, 5:18:39	1.0338	1.1161	1.0359	1.0032	0.4805	0.9029	1.0226	1.4962	1.2841	1.4564	1.1845	0.9584	0.8265	0.8915	1.1782	1.3640	1.3044	1.2048	1.0389	0.7967	0.9586	0.9451	1.1692	1.4549	1.2771	1.0871	0.6999	0.6209	0.7794	0.9593	1.4249	1.2544	1.2543	1.1724	1.1150	0.8452	0.7966	0.9127	1.2158	1.4287	1.3721	1.1840	1.3741	0.4251	0.9197	1.0047	1.2424	1.4748
53.4777777778	2 days, 5:28:40	1.0355	1.1193	1.0366	1.0044	0.4812	0.9094	1.0233	1.5052	1.2885	1.4633	1.1878	0.9584	0.8294	0.8960	1.1856	1.3674	1.3081	1.2085	1.0438	0.8032	0.9591	0.9471	1.1755	1.4632	1.2771	1.0931	0.7016	0.6223	0.7856	0.9632	1.4315	1.2565	1.2573	1.1763	1.1186	0.8510	0.7989	0.9157	1.2170	1.4291	1.3764	1.1782	1.3781	0.4215	0.9226	1.0075	1.2442	1.4797
53.6444444444	2 days, 5:38:40	1.0392	1.1211	1.0342	1.0059	0.4830	0.9107	1.0249	1.5144	1.2924	1.4719	1.1906	0.9628	0.8306	0.8960	1.1832	1.3662	1.3141	1.2120	1.0461	0.8102	0.9628	0.9513	1.1803	1.4660	1.2796	1.0960	0.7031	0.6275	0.7862	0.9658	1.4347	1.2579	1.2605	1.1762	1.1163	0.8584	0.8048	0.9214	1.2191	1.4274	1.3800	1.1691	1.3857	0.4199	0.9249	1.0124	1.2472	1.4832
53.8111111111	2 days, 5:48:40	1.0422	1.1232	1.0393	1.0068	0.4843	0.9113	1.0230	1.5233	1.2978	1.4806	1.1951	0.9685	0.8337	0.9009	1.1886	1.3733	1.3141	1.2174	1.0494	0.8170	0.9645	0.9564	1.1918	1.4719	1.2836	1.1026	0.7032	0.6305	0.7872	0.9700	1.4373	1.2566	1.2634	1.1764	1.1143	0.8634	0.8076	0.9259	1.2208	1.4271	1.3806	1.1679	1.3951	0.4198	0.9293	1.0142	1.2545	1.4892
53.9775000000	2 days, 5:58:39	1.0439	1.1272	1.0396	1.0063	0.4860	0.9164	1.0238	1.5313	1.3016	1.4859	1.2005	0.9731	0.8335	0.9024	1.1915	1.3745	1.3139	1.2237	1.0533	0.8233	0.9672	0.9602	1.1947	1.4726	1.2860	1.1066	0.7048	0.6325	0.7918	0.9762	1.4394	1.2573	1.2670	1.1770	1.1188	0.8653	0.8101	0.9321	1.2225	1.4259	1.3854	1.1674	1.3975	0.4160	0.9309	1.0170	1.2581	1.4925
54.1444444444	2 days, 6:08:40	1.0455	1.1240	1.0409	1.0086	0.4888	0.9158	1.0221	1.5394	1.3072	1.4902	1.2091	0.9801	0.8371	0.9061	1.1947	1.3784	1.3192	1.2297	1.0568	0.8311	0.9682	0.9638	1.1980	1.4790	1.2909	1.1112	0.7069	0.6345	0.7921	0.9799	1.4439	1.2553	1.2705	1.1796	1.1230	0.8700	0.8105	0.9384	1.2259	1.4280	1.3831	1.1740	1.4023	0.4151	0.9352	1.0196	1.2593	1.5019
54.3111111111	2 days, 6:18:40	1.0499	1.1257	1.0442	1.0116	0.4905	0.9193	1.0197	1.5395	1.3115	1.4931	1.2126	0.9856	0.8371	0.9072	1.1963	1.3844	1.3215	1.2327	1.0581	0.8374	0.9709	0.9652	1.2028	1.4861	1.2941	1.1161	0.7073	0.6367	0.7960	0.9869	1.4490	1.2567	1.2819	1.1832	1.1254	0.8707	0.8111	0.9408	1.2280	1.4300	1.3846	1.1758	1.4111	0.4129	0.9350	1.0250	1.2612	1.5089
54.4775000000	2 days, 6:28:39	1.0539	1.1296	1.0490	1.0132	0.4937	0.9227	1.0191	1.5498	1.3147	1.5000	1.2174	0.9893	0.8407	0.9083	1.2014	1.3860	1.3234	1.2340	1.0626	0.8450	0.9717	0.9643	1.2071	1.4892	1.2961	1.1228	0.7077	0.6378	0.7986	0.9935	1.4594	1.2585	1.2864	1.1868	1.1295	0.8721	0.8142	0.9440	1.2298	1.4338	1.3886	1.1769	1.4139	0.4132	0.9383	1.0297	1.2610	1.5193
54.6444444444	2 days, 6:38:40	1.0547	1.1353	1.0551	1.0138	0.4974	0.9270	1.0180	1.5516	1.3185	1.5028	1.2250	0.9944	0.8441	0.9132	1.2037	1.3883	1.3268	1.2342	1.0695	0.8511	0.9754	0.9640	1.2102	1.4922	1.3002	1.1247	0.7079	0.6416	0.8018	0.9995	1.4672	1.2558	1.2894	1.1910	1.1340	0.8741	0.8150	0.9469	1.2338	1.4321	1.3859	1.1770	1.4189	0.4111	0.9438	1.0361	1.2655	1.5237
54.8111111111	2 days, 6:48:40	1.0562	1.1414	1.0588	1.0144	0.5010	0.9315	1.0159	1.5577	1.3253	1.5085	1.2270	0.9973	0.8483	0.9172	1.2119	1.3923	1.3300	1.2373	1.0773	0.8572	0.9771	0.9656	1.2165	1.4911	1.3020	1.1331	0.7104	0.6467	0.8013	1.0052	1.4707	1.2553	1.2920	1.1983	1.1383	0.8745	0.8161	0.9483	1.2320	1.4316	1.3914	1.1813	1.4262	0.4090	0.9459	1.0393	1.2716	1.5253
54.9777777778	2 days, 6:58:40	1.0595	1.1405	1.0601	1.0193	0.5046	0.9353	1.0128	1.5669	1.3257	1.5131	1.2281	0.9973	0.8535	0.9226	1.2139	1.3949	1.3302	1.2384	1.0848	0.8643	0.9770	0.9645	1.2206	1.4911	1.3094	1.1398	0.7121	0.6495	0.7987	1.0117	1.4749	1.2542	1.2930	1.1974	1.1422	0.8778	0.8167	0.9497	1.2338	1.4335	1.3951	1.1823	1.4286	0.4062	0.9471	1.0388	1.2782	1.5269
55.1441666667	2 days, 7:08:39	1.0612	1.1407	1.0623	1.0234	0.5075	0.9373	1.0107	1.5737	1.3278	1.5193	1.2249	0.9983	0.8574	0.9243	1.2144	1.3916	1.3316	1.2433	1.0906	0.8719	0.9787	0.9682	1.2234	1.4953	1.3116	1.1410	0.7175	0.6520	0.7969	1.0162	1.4810	1.2564	1.2983	1.2036	1.1415	0.8816	0.8162	0.9504	1.2347	1.4353	1.3960	1.1833	1.4344	0.4034	0.9491	1.0399	1.2813	1.5291
55.3108333333	2 days, 7:18:39	1.0663	1.1447	1.0602	1.0253	0.5104	0.9423	1.0068	1.5819	1.3291	1.5219	1.2269	1.0027	0.8595	0.9268	1.2179	1.3907	1.3318	1.2440	1.0962	0.8781	0.9852	0.9722	1.2288	1.4959	1.3142	1.1435	0.7167	0.6543	0.7982	1.0243	1.4851	1.2576	1.3022	1.2043	1.1436	0.8834	0.8177	0.9492	1.2321	1.4376	1.3979	1.1838	1.4425	0.4031	0.9506	1.0420	1.2855	1.5290
55.4775000000	2 days, 7:28:39	1.0655	1.1467	1.0585	1.0296	0.5140	0.9454	1.0054	1.5930	1.3297	1.5254	1.2236	1.0042	0.8635	0.9300	1.2199	1.3912	1.3335	1.2526	1.0998	0.8834	0.9878	0.9749	1.2330	1.5000	1.3163	1.1456	0.7194	0.6565	0.7960	1.0295	1.4892	1.2589	1.3044	1.2089	1.1412	0.8848	0.8175	0.9500	1.2347	1.4394	1.3959	1.1791	1.4336	0.4025	0.9530	1.0440	1.2833	1.5325
55.6438888889	2 days, 7:38:38	1.0674	1.1517	1.0606	1.0317	0.5182	0.9450	0.9999	1.6011	1.3306	1.5303	1.2253	1.0106	0.8647	0.9309	1.2236	1.3911	1.3367	1.2515	1.1020	0.8885	0.9948	0.9781	1.2367	1.5085	1.3242	1.1457	0.7243	0.6559	0.8006	1.0323	1.4899	1.2579	1.3073	1.2090	1.1451	0.8884	0.8208	0.9527	1.2367	1.4426	1.3958	1.1782	1.4398	0.4004	0.9532	1.0437	1.2883	1.5352
55.8108333333	2 days, 7:48:39	1.0726	1.1534	1.0634	1.0356	0.5217	0.9473	0.9964	1.6063	1.3291	1.5393	1.2291	1.0124	0.8702	0.9316	1.2274	1.3896	1.3417	1.2516	1.1014	0.8936	0.9994	0.9847	1.2410	1.5192	1.3321	1.1511	0.7274	0.6553	0.7996	1.0332	1.4911	1.2574	1.3071	1.2106	1.1492	0.8883	0.8215	0.9534	1.2399	1.4457	1.3986	1.1804	1.4425	0.4003	0.9524	1.0501	1.2875	1.5362
55.9775000000	2 days, 7:58:39	1.0757	1.1571	1.0628	1.0385	0.5274	0.9489	0.9928	1.6077	1.3321	1.5456	1.2290	1.0143	0.8743	0.9314	1.2280	1.3949	1.3406	1.2557	1.1017	0.8987	1.0041	0.9867	1.2439	1.5268	1.3344	1.1521	0.7291	0.6560	0.8020	1.0383	1.4937	1.2566	1.3091	1.2117	1.1525	0.8945	0.8256	0.9550	1.2401	1.4493	1.4010	1.1789	1.4474	0.3987	0.9531	1.0540	1.2864	1.5338
56.1441666667	2 days, 8:08:39	1.0776	1.1565	1.0621	1.0368	0.5321	0.9528	0.9884	1.6101	1.3283	1.5514	1.2296	1.0160	0.8747	0.9381	1.2252	1.4001	1.3433	1.2574	1.1039	0.9052	1.0074	0.9846	1.2469	1.5329	1.3396	1.1541	0.7321	0.6604	0.8034	1.0437	1.5001	1.2557	1.3129	1.2182	1.1530	0.8967	0.8298	0.9555	1.2409	1.4518	1.4084	1.1791	1.4500	0.3972	0.9517	1.0550	1.2875	1.5351
56.3105555556	2 days, 8:18:38	1.0811	1.1556	1.0606	1.0373	0.5352	0.9548	0.9823	1.6138	1.3260	1.5575	1.2313	1.0185	0.8777	0.9376	1.2269	1.4031	1.3424	1.2574	1.1102	0.9083	1.0135	0.9870	1.2479	1.5425	1.3370	1.1555	0.7357	0.6646	0.8051	1.0487	1.5012	1.2554	1.3179	1.2186	1.1521	0.8960	0.8337	0.9572	1.2375	1.4553	1.4089	1.1828	1.4523	0.3970	0.9525	1.0545	1.2917	1.5398
56.4772222222	2 days, 8:28:38	1.0841	1.1597	1.0634	1.0393	0.5374	0.9531	0.9797	1.6184	1.3250	1.5666	1.2306	1.0191	0.8798	0.9407	1.2266	1.4075	1.3453	1.2572	1.1113	0.9155	1.0182	0.9912	1.2468	1.5452	1.3440	1.1578	0.7389	0.6682	0.8098	1.0526	1.5010	1.2539	1.3202	1.2205	1.1528	0.8941	0.8362	0.9554	1.2371	1.4560	1.4102	1.1878	1.4559	0.3984	0.9526	1.0589	1.2932	1.5439
56.6438888889	2 days, 8:38:38	1.0877	1.1603	1.0665	1.0420	0.5404	0.9542	0.9750	1.6268	1.3268	1.5682	1.2267	1.0206	0.8825	0.9427	1.2256	1.4090	1.3471	1.2606	1.1155	0.9189	1.0187	0.9937	1.2495	1.5467	1.3430	1.1579	0.7426	0.6679	0.8097	1.0557	1.5064	1.2536	1.3229	1.2255	1.1552	0.8912	0.8385	0.9562	1.2384	1.4589	1.4141	1.1919	1.4583	0.3968	0.9537	1.0611	1.2904	1.5445
56.8105555556	2 days, 8:48:38	1.0918	1.1634	1.0661	1.0442	0.5447	0.9552	0.9717	1.6349	1.3279	1.5699	1.2267	1.0202	0.8821	0.9472	1.2244	1.4133	1.3464	1.2638	1.1208	0.9215	1.0201	0.9966	1.2510	1.5484	1.3430	1.1608	0.7444	0.6692	0.8122	1.0606	1.5123	1.2497	1.3238	1.2282	1.1570	0.8905	0.8419	0.9586	1.2378	1.4582	1.4115	1.1923	1.4632	0.3963	0.9575	1.0647	1.2940	1.5442
56.9775000000	2 days, 8:58:39	1.0939	1.1615	1.0680	1.0436	0.5475	0.9522	0.9659	1.6430	1.3277	1.5723	1.2297	1.0218	0.8834	0.9490	1.2243	1.4165	1.3436	1.2665	1.1256	0.9228	1.0204	1.0000	1.2480	1.5496	1.3422	1.1641	0.7451	0.6731	0.8147	1.0643	1.5174	1.2525	1.3156	1.2307	1.1616	0.8876	0.8441	0.9636	1.2433	1.4558	1.4133	1.1914	1.4674	0.3961	0.9600	1.0680	1.2966	1.5498
57.1441666667	2 days, 9:08:39	1.0923	1.1614	1.0679	1.0440	0.5494	0.9516	0.9633	1.6453	1.3273	1.5771	1.2285	1.0203	0.8877	0.9524	1.2252	1.4192	1.3444	1.2722	1.1262	0.9288	1.0219	1.0034	1.2507	1.5553	1.3432	1.1695	0.7466	0.6753	0.8187	1.0697	1.5219	1.2510	1.3194	1.2360	1.1624	0.8872	0.8464	0.9647	1.2447	1.4570	1.4161	1.1887	1.4706	0.3949	0.9614	1.0683	1.2970	1.5511
57.3108333333	2 days, 9:18:39	1.0961	1.1617	1.0678	1.0434	0.5507	0.9493	0.9559	1.6471	1.3290	1.5791	1.2315	1.0210	0.8860	0.9549	1.2261	1.4187	1.3435	1.2755	1.1293	0.9314	1.0218	1.0067	1.2519	1.5587	1.3418	1.1705	0.7484	0.6779	0.8198	1.0724	1.5308	1.2478	1.3215	1.2397	1.1649	0.8870	0.8487	0.9702	1.2455	1.4567	1.4174	1.1911	1.4732	0.3945	0.9626	1.0731	1.3006	1.5518
57.4775000000	2 days, 9:28:39	1.0907	1.1620	1.0678	1.0429	0.5547	0.9504	0.9497	1.6507	1.3252	1.5790	1.2338	1.0241	0.8857	0.9546	1.2333	1.4189	1.3430	1.2770	1.1282	0.9338	1.0208	1.0086	1.2524	1.5619	1.3433	1.1702	0.7525	0.6807	0.8207	1.0692	1.5335	1.2467	1.3211	1.2425	1.1656	0.8881	0.8501	0.9697	1.2490	1.4541	1.4197	1.1919	1.4750	0.3949	0.9642	1.0730	1.3025	1.5523
57.6441666667	2 days, 9:38:39	1.0926	1.1595	1.0664	1.0400	0.5589	0.9509	0.9424	1.6592	1.3232	1.5828	1.2308	1.0261	0.8854	0.9545	1.2330	1.4254	1.3409	1.2782	1.1266	0.9375	1.0174	1.0088	1.2530	1.5643	1.3425	1.1705	0.7527	0.6852	0.8242	1.0724	1.5385	1.2433	1.3246	1.2428	1.1688	0.8904	0.8527	0.9695	1.2501	1.4546	1.4196	1.1953	1.4776	0.3936	0.9628	1.0760	1.3015	1.5559
57.8108333333	2 days, 9:48:39	1.0924	1.1581	1.0657	1.0376	0.5654	0.9511	0.9334	1.6613	1.3169	1.5856	1.2287	1.0203	0.8842	0.9561	1.2327	1.4278	1.3420	1.2789	1.1279	0.9404	1.0153	1.0112	1.2594	1.5663	1.3460	1.1735	0.7550	0.6887	0.8235	1.0744	1.5420	1.2421	1.3280	1.2473	1.1664	0.8956	0.8558	0.9665	1.2491	1.4549	1.4181	1.1898	1.4753	0.3922	0.9641	1.0782	1.2995	1.5610
57.9772222222	2 days, 9:58:38	1.0936	1.1578	1.0659	1.0346	0.5709	0.9534	0.9290	1.6648	1.3093	1.5872	1.2298	1.0229	0.8864	0.9564	1.2336	1.4302	1.3396	1.2808	1.1272	0.9416	1.0118	1.0120	1.2597	1.5714	1.3439	1.1726	0.7597	0.6903	0.8225	1.0782	1.5409	1.2392	1.3262	1.2468	1.1669	0.8965	0.8596	0.9685	1.2460	1.4533	1.4172	1.1912	1.4736	0.3913	0.9653	1.0795	1.2960	1.5644
58.1441666667	2 days, 10:08:39	1.0958	1.1576	1.0636	1.0334	0.5744	0.9558	0.9226	1.6717	1.3085	1.5924	1.2302	1.0219	0.8917	0.9562	1.2360	1.4305	1.3436	1.2804	1.1323	0.9469	1.0113	1.0133	1.2599	1.5730	1.3484	1.1764	0.7619	0.6942	0.8247	1.0792	1.5415	1.2379	1.3269	1.2492	1.1663	0.9016	0.8570	0.9705	1.2403	1.4518	1.4147	1.1908	1.4740	0.3915	0.9678	1.0789	1.2975	1.5658
58.3108333333	2 days, 10:18:39	1.1005	1.1583	1.0616	1.0300	0.5778	0.9573	0.9225	1.6741	1.3090	1.6005	1.2282	1.0241	0.8915	0.9584	1.2331	1.4262	1.3427	1.2803	1.1333	0.9512	1.0096	1.0152	1.2642	1.5764	1.3478	1.1766	0.7647	0.6937	0.8274	1.0819	1.5464	1.2318	1.3268	1.2495	1.1646	0.9030	0.8582	0.9735	1.2429	1.4546	1.4154	1.1917	1.4747	0.3926	0.9705	1.0796	1.3003	1.5698
58.4775000000	2 days, 10:28:39	1.0994	1.1563	1.0616	1.0259	0.5836	0.9589	0.9162	1.6791	1.3113	1.6044	1.2255	1.0243	0.8929	0.9577	1.2318	1.4266	1.3462	1.2796	1.1356	0.9572	1.0069	1.0181	1.2624	1.5779	1.3453	1.1781	0.7664	0.6982	0.8325	1.0850	1.5504	1.2303	1.3291	1.2494	1.1621	0.9033	0.8583	0.9755	1.2427	1.4532	1.4157	1.1961	1.4795	0.3918	0.9710	1.0823	1.3018	1.5737
58.6441666667	2 days, 10:38:39	1.1009	1.1583	1.0600	1.0281	0.5856	0.9596	0.9074	1.6843	1.3076	1.6102	1.2268	1.0242	0.8953	0.9606	1.2328	1.4239	1.3468	1.2784	1.1375	0.9597	1.0062	1.0202	1.2631	1.5770	1.3381	1.1769	0.7693	0.6989	0.8378	1.0855	1.5534	1.2296	1.3267	1.2520	1.1621	0.9031	0.8573	0.9756	1.2405	1.4542	1.4154	1.1985	1.4822	0.3933	0.9709	1.0859	1.2983	1.5717
58.8108333333	2 days, 10:48:39	1.0998	1.1607	1.0589	1.0279	0.5892	0.9657	0.8997	1.6858	1.3020	1.6128	1.2292	1.0202	0.8964	0.9628	1.2367	1.4254	1.3461	1.2727	1.1344	0.9614	1.0061	1.0228	1.2671	1.5822	1.3329	1.1757	0.7705	0.7029	0.8392	1.0873	1.5552	1.2252	1.3253	1.2521	1.1630	0.9038	0.8557	0.9752	1.2365	1.4545	1.4126	1.1976	1.4821	0.3920	0.9691	1.0838	1.2991	1.5707
58.9775000000	2 days, 10:58:39	1.1029	1.1612	1.0584	1.0268	0.5920	0.9669	0.8951	1.6942	1.3028	1.6166	1.2284	1.0213	0.8983	0.9646	1.2409	1.4232	1.3448	1.2711	1.1354	0.9607	1.0074	1.0235	1.2666	1.5759	1.3275	1.1755	0.7728	0.7064	0.8428	1.0903	1.5590	1.2211	1.3262	1.2526	1.1615	0.9051	0.8574	0.9756	1.2367	1.4532	1.4112	1.2006	1.4805	0.3932	0.9680	1.0827	1.2999	1.5748
59.1438888889	2 days, 11:08:38	1.1038	1.1592	1.0589	1.0215	0.5980	0.9667	0.8911	1.6968	1.3027	1.6201	1.2256	1.0207	0.9015	0.9675	1.2414	1.4211	1.3489	1.2701	1.1353	0.9572	1.0102	1.0257	1.2681	1.5814	1.3279	1.1791	0.7752	0.7060	0.8457	1.0907	1.5606	1.2203	1.3299	1.2547	1.1595	0.9089	0.8600	0.9761	1.2338	1.4494	1.4094	1.2022	1.4829	0.3936	0.9685	1.0797	1.3033	1.5724
59.3108333333	2 days, 11:18:39	1.1100	1.1637	1.0593	1.0193	0.6026	0.9658	0.8849	1.6983	1.3064	1.6202	1.2257	1.0207	0.9039	0.9689	1.2387	1.4226	1.3454	1.2705	1.1322	0.9584	1.0122	1.0270	1.2664	1.5819	1.3251	1.1812	0.7741	0.7068	0.8474	1.0918	1.5598	1.2193	1.3306	1.2564	1.1615	0.9145	0.8625	0.9777	1.2308	1.4476	1.4131	1.2035	1.4836	0.3933	0.9713	1.0798	1.3081	1.5677
59.4775000000	2 days, 11:28:39	1.1086	1.1636	1.0582	1.0168	0.6048	0.9693	0.8810	1.6971	1.3056	1.6202	1.2253	1.0171	0.9034	0.9715	1.2383	1.4231	1.3445	1.2659	1.1297	0.9596	1.0138	1.0252	1.2678	1.5789	1.3241	1.1777	0.7783	0.7114	0.8502	1.0941	1.5618	1.2158	1.3322	1.2568	1.1645	0.9111	0.8631	0.9792	1.2296	1.4480	1.4108	1.2010	1.4866	0.3938	0.9731	1.0779	1.3114	1.5696
59.6441666667	2 days, 11:38:39	1.1123	1.1609	1.0612	1.0154	0.6087	0.9724	0.8754	1.6988	1.3062	1.6229	1.2243	1.0189	0.9063	0.9736	1.2379	1.4230	1.3427	1.2663	1.1287	0.9605	1.0133	1.0283	1.2673	1.5775	1.3256	1.1767	0.7788	0.7106	0.8522	1.0920	1.5614	1.2124	1.3329	1.2554	1.1628	0.9121	0.8637	0.9798	1.2260	1.4462	1.4113	1.2017	1.4857	0.3924	0.9739	1.0779	1.3106	1.5708
59.8108333333	2 days, 11:48:39	1.1120	1.1631	1.0580	1.0203	0.6107	0.9741	0.8697	1.7027	1.3047	1.6248	1.2260	1.0223	0.9077	0.9749	1.2387	1.4226	1.3466	1.2615	1.1295	0.9606	1.0184	1.0310	1.2689	1.5817	1.3246	1.1759	0.7807	0.7154	0.8519	1.0947	1.5605	1.2117	1.3342	1.2590	1.1628	0.9142	0.8609	0.9792	1.2221	1.4415	1.4115	1.2007	1.4878	0.3937	0.9708	1.0783	1.3103	1.5736
59.9775000000	2 days, 11:58:39	1.1121	1.1615	1.0551	1.0215	0.6130	0.9746	0.8659	1.7029	1.3071	1.6236	1.2277	1.0242	0.9100	0.9760	1.2325	1.4271	1.3471	1.2616	1.1299	0.9629	1.0233	1.0354	1.2739	1.5798	1.3217	1.1706	0.7844	0.7160	0.8508	1.0959	1.5602	1.2094	1.3339	1.2576	1.1608	0.9163	0.8589	0.9845	1.2213	1.4398	1.4091	1.2021	1.4883	0.3926	0.9699	1.0806	1.3165	1.5758
60.1441666667	2 days, 12:08:39	1.1123	1.1609	1.0554	1.0197	0.6152	0.9760	0.8604	1.7083	1.3040	1.6235	1.2285	1.0238	0.9161	0.9771	1.2290	1.4242	1.3508	1.2656	1.1298	0.9649	1.0263	1.0378	1.2777	1.5763	1.3219	1.1661	0.7873	0.7153	0.8512	1.0960	1.5591	1.2047	1.3344	1.2583	1.1585	0.9166	0.8601	0.9863	1.2210	1.4363	1.4062	1.2023	1.4917	0.3929	0.9736	1.0758	1.3193	1.5764
60.3108333333	2 days, 12:18:39	1.1178	1.1610	1.0565	1.0208	0.6165	0.9759	0.8534	1.7090	1.3045	1.6216	1.2268	1.0284	0.9196	0.9767	1.2259	1.4224	1.3470	1.2666	1.1284	0.9626	1.0291	1.0398	1.2799	1.5717	1.3222	1.1659	0.7895	0.7150	0.8546	1.0990	1.5575	1.2008	1.3356	1.2620	1.1584	0.9219	0.8595	0.9868	1.2201	1.4357	1.4023	1.2028	1.4958	0.3928	0.9736	1.0739	1.3224	1.5740
60.4777777778	2 days, 12:28:40	1.1207	1.1571	1.0570	1.0184	0.6197	0.9791	0.8479	1.7110	1.3036	1.6247	1.2278	1.0313	0.9229	0.9770	1.2219	1.4225	1.3493	1.2709	1.1290	0.9643	1.0308	1.0394	1.2826	1.5720	1.3236	1.1627	0.7917	0.7153	0.8533	1.0989	1.5526	1.1981	1.3363	1.2617	1.1599	0.9234	0.8585	0.9873	1.2167	1.4326	1.4006	1.2059	1.4965	0.3925	0.9720	1.0727	1.3247	1.5779
60.6444444444	2 days, 12:38:40	1.1198	1.1582	1.0560	1.0146	0.6261	0.9805	0.8446	1.7085	1.3034	1.6251	1.2285	1.0311	0.9245	0.9783	1.2165	1.4189	1.3488	1.2720	1.1315	0.9660	1.0319	1.0405	1.2854	1.5736	1.3210	1.1587	0.7935	0.7160	0.8547	1.1006	1.5559	1.1945	1.3411	1.2611	1.1638	0.9271	0.8580	0.9886	1.2163	1.4289	1.4004	1.2064	1.5001	0.3934	0.9701	1.0737	1.3269	1.5793
60.8111111111	2 days, 12:48:40	1.1261	1.1622	1.0574	1.0151	0.6282	0.9804	0.8375	1.7068	1.3022	1.6241	1.2261	1.0335	0.9248	0.9780	1.2173	1.4147	1.3494	1.2755	1.1287	0.9667	1.0305	1.0387	1.2875	1.5756	1.3191	1.1618	0.7942	0.7149	0.8553	1.1053	1.5555	1.1907	1.3435	1.2632	1.1643	0.9305	0.8562	0.9913	1.2115	1.4262	1.3990	1.2061	1.4997	0.3952	0.9694	1.0717	1.3299	1.5736
60.9777777778	2 days, 12:58:40	1.1285	1.1661	1.0552	1.0147	0.6332	0.9821	0.8347	1.7076	1.3015	1.6255	1.2276	1.0390	0.9279	0.9829	1.2202	1.4146	1.3455	1.2789	1.1251	0.9692	1.0278	1.0408	1.2843	1.5778	1.3192	1.1612	0.7944	0.7153	0.8527	1.1051	1.5566	1.1879	1.3461	1.2672	1.1671	0.9342	0.8538	0.9939	1.2124	1.4215	1.4010	1.2094	1.4984	0.3949	0.9725	1.0701	1.3241	1.5769
61.1444444444	2 days, 13:08:40	1.1298	1.1713	1.0532	1.0158	0.6387	0.9815	0.8300	1.7087	1.2982	1.6261	1.2298	1.0419	0.9298	0.9827	1.2244	1.4122	1.3484	1.2820	1.1197	0.9665	1.0242	1.0438	1.2853	1.5762	1.3204	1.1605	0.7968	0.7168	0.8543	1.1070	1.5559	1.1853	1.3479	1.2669	1.1643	0.9384	0.8551	0.9987	1.2081	1.4180	1.3982	1.2098	1.5011	0.3963	0.9732	1.0706	1.3218	1.5756
61.3111111111	2 days, 13:18:40	1.1316	1.1739	1.0512	1.0148	0.6422	0.9853	0.8269	1.7128	1.3025	1.6257	1.2312	1.0409	0.9311	0.9829	1.2308	1.4135	1.3455	1.2832	1.1168	0.9656	1.0244	1.0479	1.2902	1.5746	1.3165	1.1598	0.7940	0.7217	0.8538	1.1090	1.5539	1.1789	1.3490	1.2707	1.1618	0.9384	0.8577	1.0020	1.2031	1.4139	1.3985	1.2124	1.5066	0.3980	0.9745	1.0718	1.3243	1.5800
61.4775000000	2 days, 13:28:39	1.1319	1.1713	1.0535	1.0149	0.6463	0.9841	0.8234	1.7185	1.3015	1.6275	1.2338	1.0422	0.9356	0.9830	1.2341	1.4078	1.3442	1.2878	1.1160	0.9636	1.0216	1.0503	1.2914	1.5778	1.3141	1.1578	0.7974	0.7259	0.8551	1.1136	1.5523	1.1731	1.3518	1.2715	1.1666	0.9377	0.8602	1.0015	1.2035	1.4107	1.3947	1.2140	1.5066	0.3980	0.9756	1.0749	1.3212	1.5743
61.6444444444	2 days, 13:38:40	1.1353	1.1743	1.0533	1.0149	0.6519	0.9835	0.8237	1.7244	1.2937	1.6253	1.2352	1.0468	0.9371	0.9857	1.2370	1.4069	1.3451	1.2911	1.1140	0.9640	1.0222	1.0516	1.2961	1.5764	1.3148	1.1573	0.7996	0.7297	0.8573	1.1156	1.5535	1.1697	1.3530	1.2759	1.1689	0.9370	0.8609	0.9987	1.2043	1.4094	1.3957	1.2128	1.5090	0.3980	0.9796	1.0740	1.3218	1.5720
61.8111111111	2 days, 13:48:40	1.1409	1.1748	1.0558	1.0143	0.6581	0.9844	0.8252	1.7269	1.2916	1.6230	1.2400	1.0479	0.9354	0.9883	1.2389	1.4026	1.3441	1.2906	1.1124	0.9685	1.0247	1.0519	1.2960	1.5797	1.3082	1.1570	0.8026	0.7302	0.8631	1.1126	1.5545	1.1663	1.3540	1.2771	1.1714	0.9347	0.8624	0.9998	1.1989	1.4117	1.3932	1.2166	1.5103	0.3998	0.9845	1.0730	1.3222	1.5663
61.9777777778	2 days, 13:58:40	1.1498	1.1713	1.0579	1.0186	0.6657	0.9870	0.8272	1.7279	1.2876	1.6235	1.2451	1.0467	0.9351	0.9897	1.2377	1.4037	1.3472	1.2937	1.1162	0.9724	1.0278	1.0530	1.2978	1.5796	1.3074	1.1576	0.8039	0.7321	0.8653	1.1138	1.5570	1.1619	1.3575	1.2790	1.1683	0.9352	0.8622	0.9985	1.1972	1.4115	1.3953	1.2173	1.5148	0.4024	0.9878	1.0759	1.3217	1.5646
62.1444444444	2 days, 14:08:40	1.1518	1.1710	1.0630	1.0211	0.6723	0.9877	0.8250	1.7307	1.2879	1.6239	1.2469	1.0502	0.9345	0.9950	1.2387	1.4056	1.3461	1.2962	1.1165	0.9780	1.0294	1.0549	1.2984	1.5813	1.3046	1.1557	0.8081	0.7311	0.8717	1.1138	1.5576	1.1590	1.3566	1.2775	1.1652	0.9377	0.8643	0.9987	1.1969	1.4103	1.3949	1.2240	1.5194	0.4020	0.9880	1.0750	1.3218	1.5598
62.3111111111	2 days, 14:18:40	1.1585	1.1737	1.0624	1.0195	0.6763	0.9840	0.8250	1.7370	1.2838	1.6249	1.2467	1.0523	0.9283	0.9994	1.2413	1.4071	1.3484	1.2988	1.1175	0.9814	1.0316	1.0558	1.2997	1.5833	1.3025	1.1528	0.8059	0.7372	0.8755	1.1158	1.5551	1.1553	1.3560	1.2799	1.1651	0.9394	0.8675	1.0015	1.1975	1.4103	1.3954	1.2245	1.5205	0.4047	0.9892	1.0767	1.3200	1.5585
62.4777777778	2 days, 14:28:40	1.1628	1.1767	1.0581	1.0175	0.6804	0.9846	0.8243	1.7372	1.2785	1.6223	1.2450	1.0560	0.9245	0.9978	1.2397	1.4031	1.3456	1.2974	1.1196	0.9791	1.0304	1.0564	1.3032	1.5846	1.3014	1.1512	0.8058	0.7389	0.8734	1.1149	1.5498	1.1519	1.3528	1.2832	1.1645	0.9423	0.8735	1.0040	1.1985	1.4056	1.3967	1.2251	1.5232	0.4048	0.9882	1.0795	1.3201	1.5531
62.6441666667	2 days, 14:38:39	1.1667	1.1757	1.0547	1.0177	0.6857	0.9862	0.8214	1.7346	1.2757	1.6223	1.2451	1.0547	0.9243	0.9982	1.2370	1.4061	1.3473	1.3018	1.1246	0.9828	1.0310	1.0582	1.3036	1.5862	1.2993	1.1508	0.8078	0.7407	0.8735	1.1116	1.5538	1.1496	1.3463	1.2854	1.1637	0.9403	0.8724	1.0084	1.1971	1.4041	1.3915	1.2263	1.5249	0.4048	0.9903	1.0821	1.3193	1.5480
62.8108333333	2 days, 14:48:39	1.1711	1.1776	1.0553	1.0113	0.6900	0.9881	0.8197	1.7297	1.2738	1.6231	1.2485	1.0551	0.9244	0.9941	1.2326	1.4020	1.3445	1.3067	1.1253	0.9841	1.0326	1.0612	1.3052	1.5855	1.2975	1.1508	0.8076	0.7416	0.8751	1.1118	1.5507	1.1434	1.3491	1.2877	1.1661	0.9421	0.8726	1.0105	1.1941	1.4021	1.3888	1.2275	1.5277	0.4090	0.9887	1.0818	1.3228	1.5490
62.9775000000	2 days, 14:58:39	1.1731	1.1846	1.0532	1.0071	0.6970	0.9919	0.8221	1.7297	1.2726	1.6222	1.2475	1.0526	0.9267	0.9951	1.2277	1.4052	1.3429	1.3059	1.1278	0.9868	1.0335	1.0632	1.3095	1.5871	1.2976	1.1544	0.8059	0.7393	0.8745	1.1085	1.5514	1.1396	1.3522	1.2901	1.1661	0.9410	0.8750	1.0133	1.1901	1.3963	1.3859	1.2263	1.5299	0.4098	0.9878	1.0844	1.3216	1.5493
63.1441666667	2 days, 15:08:39	1.1778	1.1861	1.0484	1.0086	0.6999	0.9919	0.8207	1.7294	1.2664	1.6246	1.2458	1.0499	0.9291	0.9936	1.2276	1.4083	1.3390	1.3093	1.1267	0.9856	1.0316	1.0647	1.3116	1.5838	1.2968	1.1571	0.8069	0.7399	0.8774	1.1077	1.5533	1.1348	1.3491	1.2911	1.1656	0.9419	0.8744	1.0159	1.1866	1.3940	1.3832	1.2283	1.5331	0.4102	0.9903	1.0831	1.3218	1.5530
63.3108333333	2 days, 15:18:39	1.1757	1.1869	1.0484	1.0048	0.7069	0.9921	0.8211	1.7300	1.2676	1.6218	1.2433	1.0522	0.9262	0.9939	1.2276	1.4135	1.3371	1.3087	1.1244	0.9887	1.0285	1.0688	1.3121	1.5842	1.2974	1.1558	0.8072	0.7413	0.8807	1.1073	1.5511	1.1297	1.3494	1.2918	1.1636	0.9412	0.8725	1.0177	1.1859	1.3921	1.3787	1.2345	1.5343	0.4127	0.9903	1.0836	1.3161	1.5531
63.4775000000	2 days, 15:28:39	1.1737	1.1921	1.0454	1.0010	0.7125	0.9931	0.8211	1.7290	1.2716	1.6210	1.2427	1.0540	0.9279	0.9933	1.2249	1.4108	1.3373	1.3124	1.1271	0.9870	1.0261	1.0684	1.3167	1.5850	1.3010	1.1557	0.8092	0.7442	0.8813	1.1096	1.5489	1.1230	1.3478	1.2939	1.1629	0.9446	0.8724	1.0211	1.1864	1.3892	1.3760	1.2405	1.5314	0.4130	0.9906	1.0827	1.3180	1.5524
63.6441666667	2 days, 15:38:39	1.1744	1.1935	1.0448	0.9962	0.7180	0.9932	0.8229	1.7275	1.2709	1.6241	1.2430	1.0570	0.9292	0.9937	1.2296	1.4068	1.3380	1.3185	1.1295	0.9904	1.0263	1.0713	1.3163	1.5850	1.2983	1.1574	0.8107	0.7449	0.8834	1.1127	1.5522	1.1190	1.3490	1.2966	1.1649	0.9445	0.8751	1.0205	1.1859	1.3922	1.3748	1.2423	1.5311	0.4153	0.9942	1.0795	1.3182	1.5536
63.8108333333	2 days, 15:48:39	1.1751	1.1955	1.0488	0.9973	0.7222	0.9935	0.8221	1.7248	1.2765	1.6217	1.2450	1.0601	0.9285	0.9913	1.2301	1.4070	1.3339	1.3184	1.1298	0.9917	1.0289	1.0753	1.3224	1.5906	1.2990	1.1580	0.8119	0.7444	0.8859	1.1144	1.5544	1.1116	1.3485	1.2992	1.1669	0.9478	0.8757	1.0262	1.1872	1.3946	1.3727	1.2455	1.5316	0.4178	0.9960	1.0802	1.3169	1.5550
63.9777777778	2 days, 15:58:40	1.1773	1.1993	1.0518	0.9990	0.7282	0.9947	0.8250	1.7243	1.2768	1.6207	1.2429	1.0652	0.9256	0.9901	1.2379	1.4049	1.3346	1.3198	1.1307	0.9968	1.0254	1.0779	1.3225	1.5876	1.2979	1.1605	0.8158	0.7447	0.8884	1.1163	1.5521	1.1046	1.3485	1.3005	1.1692	0.9537	0.8730	1.0286	1.1862	1.3910	1.3703	1.2487	1.5221	0.4203	0.9977	1.0761	1.3151	1.5502
64.1444444444	2 days, 16:08:40	1.1800	1.2008	1.0504	0.9965	0.7321	0.9921	0.8272	1.7270	1.2757	1.6183	1.2375	1.0695	0.9231	0.9875	1.2405	1.4015	1.3350	1.3209	1.1287	0.9957	1.0228	1.0804	1.3232	1.5939	1.2981	1.1617	0.8176	0.7472	0.8927	1.1151	1.5507	1.0993	1.3492	1.3050	1.1714	0.9543	0.8769	1.0296	1.1818	1.3908	1.3709	1.2509	1.5170	0.4224	0.9981	1.0789	1.3153	1.5495
64.3108333333	2 days, 16:18:39	1.1814	1.2052	1.0501	0.9997	0.7358	0.9900	0.8265	1.7317	1.2727	1.6203	1.2349	1.0686	0.9188	0.9878	1.2388	1.3994	1.3360	1.3227	1.1285	0.9973	1.0222	1.0820	1.3273	1.5962	1.2970	1.1608	0.8186	0.7471	0.8928	1.1184	1.5491	1.0943	1.3470	1.3053	1.1725	0.9543	0.8777	1.0303	1.1814	1.3881	1.3695	1.2492	1.5151	0.4239	0.9984	1.0798	1.3118	1.5501
64.4775000000	2 days, 16:28:39	1.1834	1.2079	1.0480	0.9987	0.7386	0.9905	0.8299	1.7325	1.2685	1.6180	1.2374	1.0683	0.9160	0.9888	1.2375	1.4019	1.3301	1.3236	1.1269	1.0010	1.0215	1.0824	1.3270	1.5975	1.2939	1.1614	0.8200	0.7495	0.8955	1.1203	1.5456	1.0911	1.3456	1.3051	1.1716	0.9549	0.8797	1.0312	1.1753	1.3898	1.3653	1.2500	1.5161	0.4266	0.9994	1.0831	1.3073	1.5480
64.6441666667	2 days, 16:38:39	1.1852	1.2104	1.0495	0.9965	0.7451	0.9883	0.8318	1.7338	1.2641	1.6153	1.2360	1.0668	0.9136	0.9876	1.2320	1.4002	1.3318	1.3218	1.1261	1.0008	1.0227	1.0812	1.3243	1.5923	1.2957	1.1625	0.8200	0.7506	0.8972	1.1208	1.5473	1.0877	1.3479	1.3004	1.1722	0.9556	0.8818	1.0318	1.1738	1.3847	1.3673	1.2484	1.5204	0.4284	0.9998	1.0795	1.3085	1.5457
64.8108333333	2 days, 16:48:39	1.1868	1.2130	1.0570	0.9953	0.7511	0.9905	0.8282	1.7361	1.2598	1.6170	1.2373	1.0630	0.9110	0.9889	1.2310	1.3982	1.3361	1.3197	1.1251	1.0049	1.0195	1.0825	1.3296	1.5912	1.2963	1.1614	0.8251	0.7521	0.8996	1.1236	1.5439	1.0804	1.3475	1.3000	1.1777	0.9580	0.8838	1.0347	1.1729	1.3895	1.3645	1.2449	1.5231	0.4294	0.9993	1.0811	1.3075	1.5436
64.9772222222	2 days, 16:58:38	1.1908	1.2158	1.0599	0.9917	0.7559	0.9930	0.8274	1.7328	1.2600	1.6141	1.2354	1.0609	0.9074	0.9891	1.2338	1.3938	1.3399	1.3206	1.1194	1.0044	1.0224	1.0836	1.3334	1.5942	1.2963	1.1630	0.8265	0.7545	0.9020	1.1253	1.5409	1.0766	1.3498	1.2982	1.1812	0.9621	0.8815	1.0302	1.1708	1.3868	1.3604	1.2471	1.5231	0.4314	0.9954	1.0811	1.3082	1.5444
65.1436111111	2 days, 17:08:37	1.1909	1.2124	1.0573	0.9918	0.7603	0.9938	0.8279	1.7279	1.2621	1.6136	1.2372	1.0625	0.9051	0.9914	1.2349	1.3952	1.3392	1.3227	1.1177	1.0068	1.0222	1.0841	1.3363	1.5966	1.2982	1.1609	0.8250	0.7546	0.8980	1.1269	1.5370	1.0716	1.3471	1.2917	1.1803	0.9646	0.8802	1.0305	1.1695	1.3817	1.3577	1.2491	1.5224	0.4322	0.9961	1.0813	1.3081	1.5427
65.3102777778	2 days, 17:18:37	1.1938	1.2157	1.0591	0.9908	0.7654	0.9917	0.8284	1.7263	1.2591	1.6100	1.2340	1.0651	0.9063	0.9903	1.2355	1.3949	1.3405	1.3243	1.1091	1.0059	1.0208	1.0899	1.3401	1.5952	1.2975	1.1582	0.8261	0.7552	0.8972	1.1286	1.5385	1.0702	1.3500	1.2919	1.1799	0.9649	0.8790	1.0302	1.1647	1.3824	1.3568	1.2471	1.5224	0.4362	0.9945	1.0806	1.3094	1.5392
65.4769444444	2 days, 17:28:37	1.1976	1.2208	1.0576	0.9897	0.7706	0.9913	0.8297	1.7226	1.2569	1.6072	1.2302	1.0675	0.9061	0.9892	1.2322	1.3995	1.3405	1.3248	1.1038	1.0069	1.0165	1.0904	1.3426	1.5905	1.2986	1.1568	0.8282	0.7571	0.8971	1.1287	1.5400	1.0627	1.3490	1.2912	1.1770	0.9664	0.8794	1.0292	1.1615	1.3777	1.3577	1.2456	1.5220	0.4380	0.9897	1.0814	1.3079	1.5371
65.6436111111	2 days, 17:38:37	1.2038	1.2196	1.0563	0.9870	0.7760	0.9891	0.8290	1.7252	1.2589	1.6052	1.2280	1.0664	0.9026	0.9891	1.2301	1.4027	1.3408	1.3210	1.1022	1.0066	1.0127	1.0897	1.3423	1.5894	1.2987	1.1601	0.8273	0.7592	0.8964	1.1277	1.5391	1.0568	1.3469	1.2897	1.1808	0.9719	0.8791	1.0313	1.1597	1.3748	1.3566	1.2487	1.5214	0.4426	0.9854	1.0818	1.3059	1.5333
65.8088888889	2 days, 17:48:32	1.2105	1.2237	1.0562	0.9880	0.7809	0.9923	0.8293	1.7238	1.2533	1.6041	1.2278	1.0716	0.9009	0.9902	1.2304	1.4043	1.3410	1.3187	1.1007	1.0008	1.0112	1.0918	1.3397	1.5844	1.3009	1.1597	0.8282	0.7606	0.8961	1.1275	1.5416	1.0525	1.3495	1.2891	1.1819	0.9754	0.8763	1.0338	1.1551	1.3749	1.3584	1.2456	1.5218	0.4438	0.9826	1.0813	1.3029	1.5311
65.9755555556	2 days, 17:58:32	1.2113	1.2247	1.0555	0.9901	0.7838	0.9918	0.8316	1.7207	1.2506	1.6015	1.2235	1.0701	0.9012	0.9873	1.2321	1.4088	1.3413	1.3168	1.1007	0.9998	1.0079	1.0926	1.3455	1.5771	1.2985	1.1571	0.8298	0.7618	0.8962	1.1299	1.5430	1.0471	1.3507	1.2876	1.1787	0.9778	0.8759	1.0352	1.1517	1.3729	1.3552	1.2403	1.5208	0.4465	0.9808	1.0825	1.3059	1.5319
66.1422222222	2 days, 18:08:32	1.2165	1.2295	1.0552	0.9917	0.7887	0.9910	0.8348	1.7191	1.2477	1.6037	1.2209	1.0703	0.9031	0.9849	1.2325	1.4095	1.3429	1.3137	1.0978	0.9992	1.0056	1.0960	1.3455	1.5708	1.2966	1.1534	0.8298	0.7651	0.8968	1.1311	1.5402	1.0402	1.3494	1.2842	1.1766	0.9810	0.8761	1.0355	1.1499	1.3696	1.3561	1.2376	1.5220	0.4491	0.9826	1.0845	1.3039	1.5319
66.3091666667	2 days, 18:18:33	1.2204	1.2302	1.0541	0.9913	0.7929	0.9928	0.8359	1.7175	1.2462	1.6052	1.2225	1.0715	0.9002	0.9843	1.2288	1.4080	1.3413	1.3115	1.0957	1.0010	1.0013	1.0970	1.3473	1.5667	1.2924	1.1542	0.8316	0.7669	0.8970	1.1295	1.5381	1.0403	1.3491	1.2847	1.1732	0.9833	0.8766	1.0361	1.1476	1.3679	1.3554	1.2394	1.5217	0.4527	0.9852	1.0826	1.3010	1.5302
66.4758333333	2 days, 18:28:33	1.2235	1.2312	1.0527	0.9912	0.7982	0.9918	0.8382	1.7202	1.2454	1.6014	1.2203	1.0757	0.8961	0.9841	1.2294	1.4006	1.3413	1.3082	1.0913	1.0075	0.9994	1.0922	1.3498	1.5607	1.2918	1.1515	0.8328	0.7663	0.8976	1.1309	1.5349	1.0353	1.3486	1.2856	1.1725	0.9846	0.8774	1.0380	1.1417	1.3648	1.3577	1.2375	1.5194	0.4555	0.9866	1.0794	1.2977	1.5302
66.6413888889	2 days, 18:38:29	1.2297	1.2356	1.0523	0.9922	0.8032	0.9887	0.8431	1.7203	1.2416	1.5973	1.2164	1.0726	0.8940	0.9798	1.2291	1.3983	1.3398	1.3022	1.0886	1.0159	0.9943	1.0951	1.3462	1.5598	1.2920	1.1493	0.8332	0.7659	0.8986	1.1293	1.5315	1.0291	1.3477	1.2843	1.1756	0.9864	0.8800	1.0393	1.1357	1.3643	1.3541	1.2357	1.5130	0.4591	0.9888	1.0814	1.2942	1.5304
66.8083333333	2 days, 18:48:30	1.2287	1.2380	1.0558	0.9931	0.8071	0.9832	0.8452	1.7200	1.2426	1.5967	1.2151	1.0738	0.8889	0.9753	1.2279	1.3952	1.3389	1.2982	1.0863	1.0202	0.9916	1.0955	1.3506	1.5611	1.2898	1.1493	0.8333	0.7634	0.9000	1.1301	1.5354	1.0252	1.3423	1.2848	1.1752	0.9847	0.8808	1.0325	1.1336	1.3622	1.3541	1.2331	1.5120	0.4630	0.9887	1.0854	1.2918	1.5315
66.9747222222	2 days, 18:58:29	1.2325	1.2438	1.0547	0.9973	0.8139	0.9812	0.8428	1.7175	1.2386	1.5958	1.2149	1.0735	0.8887	0.9739	1.2255	1.3989	1.3327	1.2957	1.0828	1.0189	0.9907	1.0952	1.3533	1.5566	1.2868	1.1449	0.8367	0.7628	0.9015	1.1314	1.5298	1.0178	1.3401	1.2843	1.1744	0.9822	0.8795	1.0356	1.1289	1.3622	1.3566	1.2311	1.5152	0.4669	0.9902	1.0876	1.2915	1.5268
67.1411111111	2 days, 19:08:28	1.2315	1.2500	1.0559	0.9970	0.8168	0.9798	0.8445	1.7155	1.2359	1.5945	1.2151	1.0705	0.8851	0.9727	1.2203	1.4006	1.3315	1.2912	1.0804	1.0186	0.9884	1.0936	1.3547	1.5523	1.2871	1.1456	0.8367	0.7611	0.9010	1.1322	1.5247	1.0121	1.3391	1.2838	1.1746	0.9820	0.8807	1.0410	1.1249	1.3582	1.3532	1.2341	1.5146	0.4682	0.9887	1.0867	1.2918	1.5275
67.3075000000	2 days, 19:18:27	1.2312	1.2523	1.0524	0.9974	0.8199	0.9797	0.8441	1.7089	1.2317	1.5934	1.2161	1.0680	0.8858	0.9695	1.2161	1.3973	1.3293	1.2881	1.0750	1.0185	0.9863	1.0937	1.3586	1.5467	1.2862	1.1485	0.8386	0.7643	0.8991	1.1326	1.5228	1.0100	1.3393	1.2859	1.1764	0.9813	0.8850	1.0448	1.1225	1.3576	1.3479	1.2337	1.5144	0.4719	0.9881	1.0834	1.2907	1.5219
67.4741666667	2 days, 19:28:27	1.2336	1.2559	1.0536	0.9977	0.8222	0.9790	0.8441	1.7028	1.2315	1.5948	1.2168	1.0684	0.8823	0.9681	1.2140	1.3935	1.3286	1.2855	1.0758	1.0197	0.9855	1.0919	1.3562	1.5389	1.2859	1.1537	0.8423	0.7662	0.9000	1.1327	1.5237	1.0061	1.3419	1.2846	1.1789	0.9815	0.8846	1.0451	1.1173	1.3587	1.3447	1.2336	1.5166	0.4713	0.9902	1.0801	1.2857	1.5184
67.6405555556	2 days, 19:38:26	1.2400	1.2574	1.0562	0.9960	0.8257	0.9768	0.8418	1.6997	1.2331	1.5929	1.2173	1.0684	0.8759	0.9660	1.2137	1.3913	1.3299	1.2826	1.0720	1.0212	0.9838	1.0908	1.3558	1.5302	1.2858	1.1535	0.8430	0.7648	0.9019	1.1319	1.5164	1.0009	1.3378	1.2816	1.1769	0.9812	0.8850	1.0424	1.1147	1.3520	1.3415	1.2336	1.5154	0.4735	0.9895	1.0773	1.2832	1.5159
67.8072222222	2 days, 19:48:26	1.2484	1.2635	1.0570	0.9907	0.8293	0.9749	0.8389	1.6933	1.2306	1.5832	1.2161	1.0658	0.8729	0.9625	1.2114	1.3889	1.3306	1.2763	1.0692	1.0206	0.9842	1.0891	1.3591	1.5221	1.2857	1.1513	0.8467	0.7651	0.9016	1.1302	1.5150	0.9969	1.3395	1.2748	1.1776	0.9805	0.8854	1.0438	1.1132	1.3501	1.3411	1.2325	1.5192	0.4754	0.9884	1.0760	1.2808	1.5102
67.9738888889	2 days, 19:58:26	1.2554	1.2658	1.0577	0.9853	0.8303	0.9745	0.8417	1.6892	1.2316	1.5855	1.2116	1.0601	0.8684	0.9571	1.2126	1.3845	1.3255	1.2694	1.0637	1.0178	0.9798	1.0897	1.3580	1.5190	1.2918	1.1569	0.8497	0.7664	0.9005	1.1328	1.5080	0.9908	1.3304	1.2748	1.1789	0.9801	0.8851	1.0416	1.1107	1.3534	1.3460	1.2322	1.5189	0.4789	0.9854	1.0742	1.2759	1.5059
68.1402777778	2 days, 20:08:25	1.2567	1.2676	1.0586	0.9816	0.8309	0.9751	0.8440	1.6870	1.2310	1.5829	1.2077	1.0566	0.8637	0.9540	1.2103	1.3826	1.3195	1.2674	1.0595	1.0170	0.9777	1.0918	1.3564	1.5138	1.2947	1.1538	0.8538	0.7663	0.9004	1.1358	1.5066	0.9848	1.3277	1.2723	1.1780	0.9794	0.8849	1.0447	1.1085	1.3547	1.3427	1.2323	1.5135	0.4794	0.9803	1.0726	1.2702	1.5026
68.3066666667	2 days, 20:18:24	1.2595	1.2729	1.0590	0.9800	0.8343	0.9797	0.8448	1.6798	1.2272	1.5783	1.2048	1.0538	0.8587	0.9496	1.2069	1.3814	1.3187	1.2651	1.0565	1.0191	0.9747	1.0907	1.3559	1.5095	1.2854	1.1522	0.8545	0.7635	0.8984	1.1363	1.4961	0.9803	1.3259	1.2687	1.1772	0.9807	0.8848	1.0415	1.1041	1.3515	1.3394	1.2291	1.5060	0.4821	0.9759	1.0683	1.2677	1.4990
68.4733333333	2 days, 20:28:24	1.2633	1.2858	1.0540	0.9778	0.8344	0.9795	0.8450	1.6759	1.2235	1.5762	1.2016	1.0494	0.8511	0.9432	1.2059	1.3772	1.3168	1.2626	1.0533	1.0237	0.9692	1.0910	1.3546	1.5001	1.2776	1.1540	0.8558	0.7639	0.8935	1.1372	1.4915	0.9793	1.3203	1.2627	1.1768	0.9804	0.8834	1.0401	1.1009	1.3477	1.3390	1.2244	1.4977	0.4841	0.9724	1.0622	1.2666	1.4945
68.6397222222	2 days, 20:38:23	1.2671	1.2897	1.0510	0.9770	0.8365	0.9825	0.8444	1.6732	1.2256	1.5711	1.1938	1.0429	0.8501	0.9391	1.2079	1.3753	1.3194	1.2602	1.0472	1.0222	0.9681	1.0879	1.3524	1.4940	1.2688	1.1541	0.8584	0.7636	0.8912	1.1321	1.4893	0.9746	1.3212	1.2636	1.1731	0.9801	0.8812	1.0358	1.0946	1.3460	1.3368	1.2231	1.4914	0.4874	0.9697	1.0582	1.2632	1.4949
68.8061111111	2 days, 20:48:22	1.2671	1.2952	1.0499	0.9720	0.8347	0.9808	0.8428	1.6612	1.2224	1.5674	1.1927	1.0433	0.8473	0.9348	1.2045	1.3726	1.3190	1.2591	1.0427	1.0224	0.9612	1.0883	1.3526	1.4955	1.2668	1.1575	0.8590	0.7633	0.8866	1.1307	1.4845	0.9730	1.3212	1.2628	1.1687	0.9858	0.8831	1.0336	1.0873	1.3442	1.3377	1.2185	1.4903	0.4884	0.9657	1.0530	1.2598	1.4909
68.9727777778	2 days, 20:58:22	1.2747	1.3031	1.0489	0.9720	0.8388	0.9822	0.8392	1.6548	1.2148	1.5595	1.1870	1.0456	0.8420	0.9321	1.2042	1.3697	1.3136	1.2537	1.0395	1.0239	0.9572	1.0888	1.3508	1.4877	1.2621	1.1566	0.8592	0.7664	0.8840	1.1288	1.4843	0.9680	1.3215	1.2622	1.1704	0.9876	0.8868	1.0296	1.0806	1.3395	1.3341	1.2115	1.4822	0.4947	0.9649	1.0477	1.2566	1.4886
69.1397222222	2 days, 21:08:23	1.2756	1.3054	1.0488	0.9662	0.8399	0.9777	0.8412	1.6518	1.2119	1.5533	1.1811	1.0432	0.8417	0.9273	1.1992	1.3615	1.2748	1.2519	1.0373	1.0338	0.9556	1.0855	1.3438	1.4811	1.2590	1.1572	0.8616	0.7649	0.8895	1.1213	1.4791	0.9647	1.3222	1.2610	1.1699	0.9896	0.8857	1.0289	1.0731	1.3330	1.3322	1.2026	1.4771	0.4965	0.9603	1.0465	1.2517	1.4813
69.3066666667	2 days, 21:18:24	1.2806	1.3130	1.0475	0.9592	0.8454	0.9770	0.8379	1.6420	1.2073	1.5431	1.1820	1.0408	0.8369	0.9234	1.1945	1.3561	1.2718	1.2486	1.0264	1.0357	0.9506	1.0825	1.3411	1.4710	1.2532	1.1556	0.8645	0.7628	0.8862	1.1173	1.4752	0.9577	1.3192	1.2574	1.1663	0.9839	0.8842	1.0262	1.0722	1.3355	1.3242	1.1969	1.4758	0.5006	0.9567	1.0423	1.2445	1.4739
69.4730555556	2 days, 21:28:23	1.2850	1.3143	1.0456	0.9554	0.8467	0.9736	0.8343	1.6335	1.2034	1.5332	1.1801	1.0367	0.8317	0.9218	1.1901	1.3521	1.2729	1.2429	1.0188	1.0386	0.9470	1.0788	1.3431	1.4660	1.2473	1.1542	0.8637	0.7613	0.8844	1.1171	1.4710	0.9533	1.3146	1.2556	1.1618	0.9837	0.8851	1.0240	1.0689	1.3284	1.3229	1.1899	1.4716	0.5034	0.9522	1.0354	1.2393	1.4687
69.6397222222	2 days, 21:38:23	1.2885	1.3161	1.0411	0.9496	0.8489	0.9744	0.8322	1.6254	1.1962	1.5268	1.1772	1.0323	0.8260	0.9150	1.1888	1.3489	1.2664	1.2389	1.0105	1.0367	0.9423	1.0754	1.3414	1.4591	1.2455	1.1525	0.8625	0.7589	0.8852	1.1196	1.4672	0.9471	1.3105	1.2466	1.1571	0.9826	0.8826	1.0231	1.0635	1.3222	1.3176	1.1859	1.4677	0.5081	0.9506	1.0318	1.2330	1.4606
69.8066666667	2 days, 21:48:24	1.2951	1.3197	1.0323	0.9441	0.8498	0.9719	0.8312	1.6148	1.1922	1.5211	1.1673	1.0261	0.8218	0.9104	1.1899	1.3485	1.2643	1.2360	1.0057	1.0358	0.9411	1.0760	1.3400	1.4521	1.2426	1.1544	0.8651	0.7588	0.8875	1.1166	1.4636	0.9453	1.3049	1.2435	1.1561	0.9795	0.8822	1.0256	1.0590	1.3204	1.3157	1.1790	1.4678	0.5118	0.9472	1.0261	1.2244	1.4527
69.9730555556	2 days, 21:58:23	1.2989	1.3250	1.0332	0.9404	0.8511	0.9727	0.8276	1.6078	1.1897	1.5151	1.1647	1.0227	0.8180	0.9063	1.1879	1.3461	1.2460	1.2305	0.9993	1.0348	0.9374	1.0720	1.3396	1.4474	1.2413	1.1525	0.8659	0.7537	0.8853	1.1167	1.4618	0.9390	1.2989	1.2380	1.1563	0.9763	0.8816	1.0234	1.0533	1.3123	1.3115	1.1813	1.4649	0.5153	0.9442	1.0228	1.2242	1.4501
70.1397222222	2 days, 22:08:23	1.3002	1.3299	1.0303	0.9367	0.8544	0.9701	0.8251	1.6011	1.1864	1.5017	1.1585	1.0201	0.8160	0.9045	1.1877	1.3389	1.2375	1.2271	0.9958	1.0329	0.9359	1.0741	1.3333	1.4326	1.2343	1.1540	0.8669	0.7495	0.8828	1.1160	1.4608	0.9358	1.2940	1.2381	1.1579	0.9771	0.8795	1.0222	1.0475	1.3049	1.3094	1.1763	1.4626	0.5193	0.9407	1.0174	1.2189	1.4461
70.3066666667	2 days, 22:18:24	1.3029	1.3357	1.0272	0.9344	0.8539	0.9656	0.8183	1.5900	1.1828	1.4906	1.1524	1.0144	0.8168	0.9011	1.1850	1.3343	1.2296	1.2231	0.9889	1.0306	0.9356	1.0734	1.3263	1.4283	1.2330	1.1572	0.8665	0.7470	0.8834	1.1149	1.4554	0.9341	1.2886	1.2357	1.1540	0.9751	0.8764	1.0197	1.0431	1.3009	1.3041	1.1714	1.4595	0.5248	0.9341	1.0120	1.2174	1.4398
70.4733333333	2 days, 22:28:24	1.3035	1.3382	1.0242	0.9336	0.8562	0.9597	0.8141	1.5839	1.1752	1.4847	1.1468	1.0119	0.8091	0.8948	1.1807	1.3241	1.2267	1.2174	0.9820	1.0295	0.9327	1.0719	1.3224	1.4184	1.2296	1.1539	0.8668	0.7463	0.8813	1.1050	1.4550	0.9278	1.2872	1.2319	1.1543	0.9747	0.8695	1.0160	1.0367	1.2985	1.2961	1.1690	1.4516	0.5262	0.9300	1.0069	1.2165	1.4330
70.6397222222	2 days, 22:38:23	1.3069	1.3378	1.0174	0.9328	0.8598	0.9568	0.8114	1.5798	1.1664	1.4759	1.1385	1.0114	0.8072	0.8876	1.1777	1.3214	1.2127	1.2110	0.9756	1.0257	0.9272	1.0664	1.3219	1.4101	1.2277	1.1536	0.8663	0.7458	0.8774	1.1022	1.4534	0.9221	1.2834	1.2246	1.1540	0.9739	0.8660	1.0173	1.0289	1.2942	1.2957	1.1652	1.4486	0.5292	0.9260	1.0001	1.2106	1.4269
70.8063888889	2 days, 22:48:23	1.3122	1.3435	1.0126	0.9286	0.8624	0.9545	0.8078	1.5705	1.1596	1.4729	1.1366	1.0088	0.8011	0.8835	1.1779	1.3158	1.2065	1.2070	0.9710	1.0235	0.9232	1.0617	1.3170	1.4022	1.2274	1.1554	0.8685	0.7454	0.8751	1.1009	1.4478	0.9205	1.2768	1.2172	1.1518	0.9765	0.8648	1.0130	1.0233	1.2909	1.2879	1.1572	1.4447	0.5335	0.9216	0.9948	1.2062	1.4194
70.9733333333	2 days, 22:58:24	1.3169	1.3488	1.0075	0.9200	0.8622	0.9458	0.8063	1.5612	1.1510	1.4650	1.1318	1.0067	0.7984	0.8787	1.1725	1.3087	1.2008	1.1994	0.9616	1.0218	0.9193	1.0618	1.3159	1.3938	1.2203	1.1524	0.8698	0.7449	0.8722	1.1020	1.4414	0.9149	1.2690	1.2127	1.1444	0.9761	0.8617	1.0100	1.0143	1.2851	1.2805	1.1520	1.4415	0.5389	0.9146	0.9864	1.2047	1.4107
71.1397222222	2 days, 23:08:23	1.3205	1.3531	1.0040	0.9166	0.8666	0.9417	0.8101	1.5537	1.1462	1.4508	1.1252	0.9983	0.7921	0.8748	1.1711	1.3029	1.1928	1.1913	0.9541	1.0197	0.9102	1.0572	1.3112	1.3859	1.2135	1.1468	0.8687	0.7435	0.8679	1.1005	1.4373	0.9091	1.2662	1.2006	1.1387	0.9757	0.8563	1.0096	1.0088	1.2820	1.2764	1.1449	1.4370	0.5412	0.9129	0.9787	1.2005	1.4035
71.3063888889	2 days, 23:18:23	1.3277	1.3570	0.9987	0.9104	0.8652	0.9378	0.8091	1.5410	1.1415	1.4410	1.1152	0.9952	0.7876	0.8738	1.1656	1.2909	1.1873	1.1834	0.9458	1.0171	0.9061	1.0544	1.3107	1.3711	1.2051	1.1462	0.8712	0.7437	0.8624	1.1003	1.4355	0.9057	1.2626	1.1993	1.1366	0.9766	0.8526	1.0043	0.9952	1.2783	1.2717	1.1389	1.4334	0.5437	0.9093	0.9713	1.1960	1.3987
71.4733333333	2 days, 23:28:24	1.3257	1.3598	0.9942	0.9042	0.8664	0.9334	0.8104	1.5255	1.1413	1.4324	1.1083	0.9925	0.7824	0.8672	1.1667	1.2856	1.1803	1.1775	0.9389	1.0172	0.9005	1.0453	1.3031	1.3576	1.2015	1.1451	0.8706	0.7416	0.8595	1.0972	1.4297	0.9034	1.2594	1.1917	1.1305	0.9777	0.8528	1.0000	0.9883	1.2721	1.2717	1.1299	1.4317	0.5478	0.9034	0.9641	1.1908	1.3928
71.6400000000	2 days, 23:38:24	1.3291	1.3646	0.9937	0.8968	0.8663	0.9298	0.8065	1.5148	1.1348	1.3151	1.0418	0.9929	0.7751	0.8627	1.1597	1.2716	1.1741	1.1305	0.9168	1.0162	0.8958	1.0381	1.3008	1.3484	1.1986	1.1412	0.8697	0.7398	0.8576	1.0970	1.4230	0.8981	1.2509	1.1871	1.1294	0.9757	0.8511	0.9982	0.9833	1.2646	1.2713	1.1278	1.4281	0.5513	0.8958	0.9542	1.1847	1.3791
71.8063888889	2 days, 23:48:23	1.3350	1.3659	0.9850	0.8887	0.8670	0.9206	0.8089	1.5007	1.1288	1.2849	1.0214	0.9901	0.7689	0.8586	1.1542	1.2594	1.1642	1.1138	0.8968	1.0111	0.8932	1.0335	1.3006	1.3325	1.1981	1.1419	0.8716	0.7375	0.8532	1.0954	1.4160	0.8938	1.2461	1.1782	1.1201	0.9746	0.8526	0.9917	0.9777	1.2592	1.2654	1.1209	1.4223	0.5532	0.8862	0.9508	1.1766	1.3670
71.9733333333	2 days, 23:58:24	1.3405	1.3659	0.9794	0.8809	0.8654	0.9162	0.8002	1.4918	1.1211	1.2636	1.0086	0.9866	0.7637	0.8511	1.1499	1.2513	1.1535	1.0934	0.8836	1.0062	0.8884	1.0292	1.2961	1.3165	1.1935	1.1466	0.8675	0.7348	0.8465	1.0894	1.4138	0.8929	1.2376	1.1728	1.1144	0.9751	0.8508	0.9875	0.9700	1.2530	1.2634	1.1119	1.4244	0.5562	0.8802	0.9497	1.1691	1.3566
72.1402777778	3 days, 0:08:25	1.3452	1.3709	0.9695	0.8773	0.8655	0.9108	0.8008	1.4796	1.1136	1.2461	0.9978	0.9854	0.7556	0.8452	1.1453	1.2380	1.1478	1.0766	0.8676	1.0047	0.8846	1.0216	1.2922	1.3064	1.1825	1.1479	0.8664	0.7351	0.8427	1.0872	1.4080	0.8885	1.2308	1.1648	1.1087	0.9747	0.8502	0.9824	0.9644	1.2423	1.2566	1.1044	1.4195	0.5614	0.8713	0.9436	1.1597	1.3471
72.3066666667	3 days, 0:18:24	1.3523	1.3769	0.9685	0.8698	0.8677	0.9028	0.7969	1.4580	1.1038	1.2283	0.9873	0.9800	0.7502	0.8410	1.1379	1.2278	1.1402	1.0643	0.8517	1.0032	0.8787	1.0175	1.2859	1.2926	1.1784	1.1456	0.8671	0.7317	0.8389	1.0842	1.4006	0.8851	1.2241	1.1613	1.1063	0.9754	0.8475	0.9813	0.9542	1.2393	1.2551	1.0988	1.4165	0.5644	0.8615	0.9399	1.1519	1.3389
72.4733333333	3 days, 0:28:24	1.3557	1.3896	0.9572	0.8674	0.8686	0.8959	0.7982	1.4493	1.0949	1.2063	0.9803	0.9739	0.7451	0.8350	1.1325	1.2213	1.1324	1.0504	0.8401	1.0035	0.8706	1.0159	1.2808	1.2793	1.1725	1.1425	0.8637	0.7311	0.8382	1.0791	1.3920	0.8790	1.2141	1.1568	1.0999	0.9731	0.8436	0.9752	0.9438	1.2338	1.2530	1.0907	1.4118	0.5673	0.8511	0.9343	1.1456	1.3349
72.6402777778	3 days, 0:38:25	1.3631	1.3977	0.9523	0.8639	0.8671	0.8912	0.7957	1.4333	1.0886	1.1946	0.9685	0.9695	0.7377	0.8298	1.1256	1.2165	1.1230	1.0371	0.8301	1.0025	0.8661	1.0083	1.2734	1.2631	1.1566	1.1427	0.8617	0.7267	0.8354	1.0735	1.3827	0.8744	1.2046	1.1486	1.0969	0.9722	0.8389	0.9682	0.9363	1.2248	1.2485	1.0821	1.4067	0.5707	0.8424	0.9270	1.1367	1.3211
72.8066666667	3 days, 0:48:24	1.3679	1.4014	0.9459	0.8556	0.8666	0.8865	0.7915	1.4192	1.0754	1.1782	0.9611	0.9624	0.7292	0.8190	1.1240	1.2089	1.1088	1.0201	0.8157	1.0002	0.8601	1.0062	1.2645	1.2497	1.1467	1.1426	0.8622	0.7261	0.8322	1.0693	1.3810	0.8674	1.1994	1.1464	1.0930	0.9668	0.8350	0.9630	0.9293	1.2119	1.2417	1.0745	1.3978	0.5769	0.8331	0.9178	1.1286	1.3163
72.9733333333	3 days, 0:58:24	1.3730	1.4095	0.9340	0.8470	0.8666	0.8819	0.7908	1.4090	1.0703	1.1657	0.9490	0.9588	0.7216	0.8147	1.1158	1.2013	1.1054	1.0063	0.8040	0.9967	0.8528	1.0021	1.2543	1.2312	1.1416	1.1387	0.8586	0.7265	0.8290	1.0644	1.3748	0.8655	1.1916	1.1376	1.0933	0.9639	0.8285	0.9599	0.9149	1.2024	1.2327	1.0694	1.3849	0.5790	0.8274	0.9113	1.1168	1.3079
73.1402777778	3 days, 1:08:25	1.3755	1.4125	0.9222	0.8367	0.8643	0.8744	0.7867	1.3931	1.0611	1.1510	0.9402	0.9510	0.7135	0.8067	1.1067	1.1879	1.0962	0.9896	0.7916	0.9954	0.8494	0.9977	1.2520	1.2162	1.1314	1.1359	0.8584	0.7219	0.8219	1.0599	1.3690	0.8644	1.1799	1.1301	1.0875	0.9612	0.8209	0.9532	0.9085	1.1899	1.2280	1.0602	1.3742	0.5835	0.8176	0.9024	1.1073	1.3003
73.3072222222	3 days, 1:18:26	1.3810	1.4146	0.9133	0.8285	0.8619	0.8694	0.7860	1.3781	1.0538	1.1404	0.9294	0.9466	0.7043	0.8005	1.1006	1.1836	1.0901	0.9761	0.7755	0.9951	0.8423	0.9915	1.2420	1.2016	1.1213	1.1322	0.8581	0.7211	0.8231	1.0555	1.3608	0.8588	1.1707	1.1210	1.0797	0.9610	0.8175	0.9469	0.8981	1.1853	1.2198	1.0546	1.3664	0.5881	0.8089	0.8959	1.0975	1.2936
73.4730555556	3 days, 1:28:23	1.3884	1.4238	0.9041	0.8186	0.8639	0.8629	0.7788	1.3678	1.0493	1.1264	0.9216	0.9386	0.6938	0.7926	1.0970	1.1719	1.0850	0.9632	0.7646	0.9929	0.8337	0.9907	1.2415	1.1876	1.1115	1.1286	0.8562	0.7145	0.8153	1.0458	1.3516	0.8532	1.1570	1.1130	1.0722	0.9587	0.8116	0.9392	0.8879	1.1757	1.2162	1.0460	1.3579	0.5907	0.7991	0.8834	1.0861	1.2870
73.6400000000	3 days, 1:38:24	1.3879	1.4265	0.9001	0.8093	0.8604	0.8543	0.7722	1.3540	1.0364	1.1137	0.9118	0.9317	0.6856	0.7816	1.0874	1.1623	1.0774	0.9506	0.7496	0.9851	0.8276	0.9830	1.2347	1.1724	1.1029	1.1259	0.8527	0.7114	0.8118	1.0389	1.3411	0.8493	1.1512	1.1028	1.0705	0.9524	0.8051	0.9312	0.8801	1.1697	1.2106	1.0420	1.3514	0.5949	0.7925	0.8770	1.0739	1.2744
73.8066666667	3 days, 1:48:24	1.3954	1.4318	0.8916	0.7999	0.8604	0.8472	0.7671	1.3375	1.0273	1.1002	0.9020	0.9222	0.6775	0.7769	1.0823	1.1515	1.0683	0.9343	0.7369	0.9776	0.8215	0.9777	1.2271	1.1595	1.0885	1.1238	0.8551	0.7098	0.8075	1.0330	1.3362	0.8447	1.1366	1.1021	1.0675	0.9498	0.8005	0.9279	0.8683	1.1573	1.1998	1.0304	1.3438	0.5943	0.7844	0.8701	1.0651	1.2605
73.9727777778	3 days, 1:58:22	1.4002	1.4388	0.8846	0.7872	0.8592	0.8391	0.7631	1.3215	1.0165	1.0791	0.8891	0.9115	0.6714	0.7705	1.0765	1.1443	1.0618	0.9204	0.7229	0.9724	0.8182	0.9749	1.2202	1.1432	1.0829	1.1138	0.8522	0.7059	0.8018	1.0298	1.3275	0.8407	1.1233	1.0902	1.0582	0.9454	0.7950	0.9217	0.8567	1.1502	1.1914	1.0215	1.3397	0.5939	0.7783	0.8648	1.0543	1.2525
74.1394444444	3 days, 2:08:22	1.4043	1.4433	0.8750	0.7761	0.8601	0.8314	0.7578	1.3031	1.0111	1.0662	0.8771	0.9048	0.6652	0.7649	1.0668	1.1248	1.0465	0.9054	0.7109	0.9693	0.8137	0.9661	1.2138	1.1251	1.0715	1.1121	0.8533	0.7008	0.8001	1.0249	1.3211	0.8342	1.1057	1.0780	1.0470	0.9438	0.7928	0.9164	0.8468	1.1355	1.1891	1.0100	1.3301	0.5978	0.7684	0.8595	1.0443	1.2379
74.3058333333	3 days, 2:18:21	1.4058	1.4481	0.8654	0.7728	0.8561	0.8230	0.7548	1.2812	0.9980	1.0454	0.8671	0.8976	0.6555	0.7582	1.0585	1.1151	1.0401	0.8910	0.6946	0.9672	0.8073	0.9598	1.2078	1.1099	1.0589	1.1123	0.8510	0.6974	0.7955	1.0215	1.3097	0.8316	1.0949	1.0681	1.0406	0.9420	0.7881	0.9103	0.8313	1.1283	1.1802	0.9989	1.3220	0.5995	0.7614	0.8537	1.0361	1.2223
74.4725000000	3 days, 2:28:21	1.4126	1.4548	0.8582	0.7641	0.8507	0.8169	0.7477	1.2667	0.9878	1.0283	0.8604	0.8898	0.6501	0.7511	1.0510	1.1019	1.0294	0.8746	0.6844	0.9640	0.8008	0.9544	1.1969	1.0924	1.0450	1.1150	0.8453	0.6918	0.7897	1.0141	1.3011	0.8295	1.0849	1.0584	1.0296	0.9431	0.7865	0.9061	0.8237	1.1225	1.1753	0.9874	1.3124	0.6033	0.7543	0.8452	1.0291	1.2125
74.6394444444	3 days, 2:38:22	1.4173	1.4636	0.8492	0.7593	0.8474	0.8094	0.7424	1.2509	0.9778	1.0122	0.8551	0.8847	0.6416	0.7455	1.0427	1.0851	1.0169	0.8594	0.6698	0.9666	0.7975	0.9475	1.1871	1.0759	1.0341	1.1098	0.8426	0.6830	0.7861	1.0079	1.2937	0.8291	1.0752	1.0493	1.0243	0.9404	0.7791	0.9006	0.8131	1.1097	1.1661	0.9775	1.3048	0.6037	0.7458	0.8348	1.0193	1.1945
74.8061111111	3 days, 2:48:22	1.4195	1.4661	0.8354	0.7513	0.8452	0.7999	0.7381	1.2302	0.9712	0.9927	0.8407	0.8767	0.6303	0.7356	1.0312	1.0764	1.0009	0.8457	0.6579	0.9633	0.7933	0.9395	1.1802	1.0594	1.0196	1.1109	0.8380	0.6796	0.7795	1.0051	1.2819	0.8196	1.0680	1.0461	1.0180	0.9377	0.7744	0.8926	0.8004	1.0975	1.1571	0.9697	1.2998	0.6076	0.7381	0.8260	1.0103	1.1821
74.9719444444	3 days, 2:58:19	1.4241	1.4689	0.8261	0.7436	0.8447	0.7918	0.7343	1.2191	0.9576	0.9717	0.8309	0.8709	0.6242	0.7255	1.0209	1.0615	0.9916	0.8360	0.6408	0.9582	0.7888	0.9346	1.1687	1.0399	1.0102	1.1058	0.8360	0.6746	0.7729	0.9960	1.2730	0.8156	1.0523	1.0330	1.0105	0.9316	0.7655	0.8845	0.7882	1.0862	1.1484	0.9573	1.2927	0.6106	0.7266	0.8185	0.9950	1.1656
75.1383333333	3 days, 3:08:18	1.4257	1.4760	0.8174	0.7318	0.8403	0.7839	0.7279	1.1992	0.9497	0.9540	0.8201	0.8696	0.6185	0.7189	1.0113	1.0517	0.9788	0.8191	0.6319	0.9556	0.7823	0.9271	1.1614	1.0273	0.9972	1.1024	0.8305	0.6712	0.7672	0.9883	1.2616	0.8103	1.0423	1.0165	1.0042	0.9257	0.7634	0.8796	0.7756	1.0763	1.1390	0.9473	1.2852	0.6121	0.7126	0.8070	0.9839	1.1507
75.3050000000	3 days, 3:18:18	1.4257	1.4840	0.8092	0.7232	0.8372	0.7745	0.7256	1.1842	0.9399	0.9382	0.8077	0.8596	0.6103	0.7103	0.9990	1.0421	0.9652	0.8026	0.6221	0.9520	0.7771	0.9206	1.1564	1.0108	0.9852	1.1024	0.8301	0.6700	0.7629	0.9834	1.2484	0.8062	1.0315	1.0071	0.9942	0.9213	0.7584	0.8722	0.7689	1.0625	1.1269	0.9310	1.2758	0.6153	0.7004	0.7941	0.9727	1.1358
75.4722222222	3 days, 3:28:20	1.4298	1.4867	0.8008	0.7144	0.8369	0.7644	0.7193	1.1698	0.9285	0.9242	0.7959	0.8491	0.6036	0.7039	0.9895	1.0259	0.9571	0.7916	0.6093	0.9475	0.7703	0.9152	1.1489	0.9938	0.9733	1.0952	0.8253	0.6666	0.7581	0.9773	1.2372	0.8029	1.0189	0.9985	0.9829	0.9152	0.7525	0.8645	0.7572	1.0511	1.1177	0.9233	1.2667	0.6173	0.6925	0.7817	0.9575	1.1204
75.6388888889	3 days, 3:38:20	1.4331	1.4911	0.7926	0.7045	0.8349	0.7560	0.7126	1.1551	0.9147	0.9041	0.7841	0.8408	0.5954	0.6945	0.9772	1.0104	0.9441	0.7759	0.5984	0.9427	0.7636	0.9075	1.1408	0.9782	0.9611	1.0910	0.8242	0.6639	0.7523	0.9680	1.2283	0.7991	1.0043	0.9863	0.9741	0.9113	0.7458	0.8563	0.7469	1.0347	1.1101	0.9149	1.2617	0.6212	0.6831	0.7734	0.9450	1.1063
75.8058333333	3 days, 3:48:21	1.4369	1.4922	0.7839	0.6952	0.8338	0.7496	0.7088	1.1384	0.9027	0.8921	0.7717	0.8310	0.5861	0.6879	0.9682	0.9953	0.9320	0.7619	0.5886	0.9358	0.7579	0.9035	1.1311	0.9628	0.9479	1.0870	0.8184	0.6607	0.7481	0.9610	1.2198	0.7931	0.9931	0.9736	0.9672	0.9057	0.7405	0.8507	0.7388	1.0224	1.0988	0.9066	1.2514	0.6198	0.6740	0.7626	0.9304	1.0917
75.9725000000	3 days, 3:58:21	1.4375	1.4935	0.7754	0.6853	0.8306	0.7413	0.7033	1.1218	0.8926	0.8758	0.7562	0.8199	0.5752	0.6823	0.9597	0.9807	0.9212	0.7471	0.5778	0.9290	0.7485	0.8971	1.1200	0.9450	0.9371	1.0844	0.8088	0.6534	0.7413	0.9512	1.2098	0.7905	0.9796	0.9652	0.9584	0.9026	0.7328	0.8413	0.7262	1.0131	1.0905	0.8897	1.2433	0.6201	0.6640	0.7517	0.9189	1.0764
76.1391666667	3 days, 4:08:21	1.4419	1.4974	0.7660	0.6730	0.8287	0.7334	0.6980	1.1042	0.8820	0.8604	0.7406	0.8107	0.5651	0.6739	0.9501	0.9696	0.9083	0.7323	0.5617	0.9260	0.7419	0.8900	1.1076	0.9287	0.9274	1.0804	0.8039	0.6504	0.7367	0.9413	1.1979	0.7856	0.9719	0.9529	0.9485	0.8947	0.7262	0.8322	0.7148	1.0017	1.0806	0.8761	1.2385	0.6221	0.6520	0.7421	0.9058	1.0598
76.3055555556	3 days, 4:18:20	1.4455	1.4960	0.7561	0.6642	0.8252	0.7239	0.6947	1.0861	0.8739	0.8467	0.7269	0.8019	0.5563	0.6652	0.9380	0.9603	0.8953	0.7159	0.5474	0.9235	0.7355	0.8810	1.0980	0.9113	0.9157	1.0729	0.7958	0.6434	0.7282	0.9328	1.1826	0.7811	0.9630	0.9417	0.9358	0.8868	0.7208	0.8238	0.7014	0.9887	1.0755	0.8699	1.2306	0.6248	0.6414	0.7325	0.8897	1.0461
76.4727777778	3 days, 4:28:22	1.4456	1.4992	0.7452	0.6537	0.8235	0.7136	0.6901	1.0685	0.8630	0.8363	0.7130	0.7926	0.5462	0.6553	0.9223	0.9444	0.8826	0.7030	0.5352	0.9168	0.7296	0.8719	1.0878	0.8946	0.9031	1.0693	0.7912	0.6405	0.7240	0.9238	1.1687	0.7758	0.9475	0.9300	0.9250	0.8798	0.7155	0.8158	0.6912	0.9754	1.0668	0.8596	1.2169	0.6276	0.6285	0.7217	0.8773	1.0302
76.6394444444	3 days, 4:38:22	1.4467	1.5036	0.7353	0.6446	0.8206	0.7045	0.6855	1.0539	0.8509	0.8221	0.7013	0.7823	0.5385	0.6464	0.9112	0.9297	0.8723	0.6867	0.5215	0.9114	0.7196	0.8626	1.0762	0.8793	0.8888	1.0665	0.7846	0.6365	0.7208	0.9120	1.1564	0.7727	0.9318	0.9163	0.9112	0.8725	0.7086	0.8074	0.6760	0.9613	1.0571	0.8514	1.2046	0.6307	0.6159	0.7121	0.8622	1.0126
76.8061111111	3 days, 4:48:22	1.4501	1.5068	0.7242	0.6320	0.8192	0.6967	0.6789	1.0410	0.8370	0.8082	0.6875	0.7704	0.5291	0.6395	0.8982	0.9176	0.8587	0.6682	0.5081	0.9058	0.7099	0.8557	1.0645	0.8602	0.8737	1.0583	0.7780	0.6308	0.7162	0.9047	1.1413	0.7695	0.9152	0.9041	0.9023	0.8679	0.7018	0.7961	0.6656	0.9457	1.0500	0.8370	1.1969	0.6318	0.6036	0.7001	0.8479	0.9949
76.9730555556	3 days, 4:58:23	1.4523	1.5132	0.7133	0.6201	0.8159	0.6922	0.6724	1.0227	0.8265	0.7957	0.6748	0.7590	0.5179	0.6279	0.8864	0.9043	0.8462	0.6514	0.4950	0.9002	0.7012	0.8471	1.0554	0.8436	0.8559	1.0530	0.7720	0.6260	0.7095	0.8947	1.1288	0.7642	0.8993	0.8908	0.8915	0.8599	0.6976	0.7856	0.6548	0.9306	1.0416	0.8246	1.1854	0.6311	0.5914	0.6898	0.8315	0.9771
77.1402777778	3 days, 5:08:25	1.4578	1.5174	0.7019	0.6062	0.8119	0.6875	0.6673	1.0072	0.8207	0.7816	0.6626	0.7476	0.5085	0.6172	0.8753	0.8900	0.8343	0.6359	0.4788	0.8945	0.6934	0.8403	1.0482	0.8263	0.8383	1.0473	0.7689	0.6194	0.7080	0.8845	1.1200	0.7590	0.8832	0.8783	0.8822	0.8515	0.6923	0.7764	0.6443	0.9196	1.0316	0.8092	1.1725	0.6326	0.5827	0.6773	0.8183	0.9584
77.3063888889	3 days, 5:18:23	1.4631	1.5215	0.6893	0.5938	0.8082	0.6777	0.6622	0.9895	0.8073	0.7714	0.6485	0.7353	0.4979	0.6068	0.8640	0.8766	0.8238	0.6160	0.4664	0.8906	0.6854	0.8321	1.0342	0.8109	0.8196	1.0366	0.7626	0.6139	0.7031	0.8767	1.1101	0.7553	0.8640	0.8676	0.8683	0.8453	0.6927	0.7668	0.6315	0.9040	1.0226	0.7984	1.1603	0.6309	0.5759	0.6668	0.8051	0.9439
77.4733333333	3 days, 5:28:24	1.4674	1.5207	0.6764	0.5855	0.8076	0.6690	0.6571	0.9720	0.7974	0.7549	0.6351	0.7269	0.4893	0.5963	0.8503	0.8608	0.8090	0.6016	0.4538	0.8848	0.6805	0.8268	1.0203	0.7922	0.8018	1.0298	0.7561	0.6097	0.6974	0.8684	1.0982	0.7541	0.8518	0.8533	0.8548	0.8379	0.6862	0.7565	0.6203	0.8907	1.0101	0.7845	1.1485	0.6338	0.5668	0.6551	0.7890	0.9287
77.6400000000	3 days, 5:38:24	1.4704	1.5254	0.6654	0.5735	0.8056	0.6587	0.6497	0.9526	0.7849	0.7378	0.6237	0.7171	0.4819	0.5877	0.8342	0.8424	0.7978	0.5821	0.4375	0.8753	0.6724	0.8189	1.0060	0.7764	0.7889	1.0214	0.7523	0.6046	0.6922	0.8573	1.0907	0.7467	0.8362	0.8397	0.8452	0.8276	0.6798	0.7454	0.6071	0.8772	0.9974	0.7712	1.1364	0.6367	0.5576	0.6463	0.7737	0.9166
77.8066666667	3 days, 5:48:24	1.4749	1.5287	0.6546	0.5660	0.8043	0.6504	0.6419	0.9321	0.7714	0.7172	0.6107	0.7049	0.4712	0.5782	0.8214	0.8274	0.7823	0.5638	0.4240	0.8709	0.6644	0.8103	0.9931	0.7626	0.7762	1.0155	0.7422	0.5999	0.6855	0.8498	1.0774	0.7424	0.8220	0.8271	0.8316	0.8186	0.6743	0.7321	0.5952	0.8629	0.9873	0.7575	1.1241	0.6392	0.5441	0.6346	0.7582	0.8973
77.9730555556	3 days, 5:58:23	1.4760	1.5369	0.6441	0.5552	0.8002	0.6390	0.6339	0.9173	0.7601	0.7011	0.6009	0.6939	0.4596	0.5703	0.8080	0.8134	0.7735	0.5482	0.4063	0.8634	0.6552	0.8036	0.9804	0.7450	0.7595	1.0052	0.7362	0.5947	0.6828	0.8401	1.0635	0.7364	0.8076	0.8118	0.8198	0.8086	0.6656	0.7247	0.5840	0.8458	0.9745	0.7439	1.1114	0.6419	0.5312	0.6218	0.7437	0.8835
78.1402777778	3 days, 6:08:25	1.4801	1.5406	0.6322	0.5462	0.7970	0.6257	0.6249	0.9005	0.7454	0.6877	0.5882	0.6838	0.4486	0.5620	0.7931	0.7988	0.7559	0.5347	0.3906	0.8561	0.6459	0.8001	0.9664	0.7287	0.6450	0.9929	0.7287	0.5927	0.6777	0.8308	1.0487	0.7336	0.7865	0.7987	0.8057	0.8026	0.6597	0.7166	0.5727	0.8315	0.9644	0.7299	1.0974	0.6424	0.5195	0.6114	0.7305	0.8657
78.3069444444	3 days, 6:18:25	1.4808	1.5477	0.6227	0.5349	0.7918	0.6174	0.6186	0.8829	0.7294	0.6711	0.5775	0.6727	0.4368	0.5520	0.7793	0.7837	0.7435	0.5177	0.3760	0.8473	0.6363	0.7890	0.9536	0.7134	0.6095	0.9861	0.7196	0.5824	0.6692	0.8202	1.0363	0.7314	0.7724	0.7867	0.7935	0.7977	0.6525	0.7079	0.5588	0.8162	0.9537	0.7108	1.0881	0.6388	0.5074	0.5983	0.7159	0.8501
78.4736111111	3 days, 6:28:25	1.4835	1.5546	0.6117	0.5237	0.7869	0.6075	0.6114	0.8658	0.7197	0.6542	0.5665	0.6635	0.4282	0.5399	0.7614	0.7701	0.7281	0.5033	0.3625	0.8398	0.6272	0.7806	0.9419	0.6983	0.5879	0.9791	0.7106	0.5740	0.6600	0.8119	1.0234	0.7274	0.7572	0.7742	0.7816	0.7893	0.6450	0.7007	0.5458	0.7973	0.9411	0.6989	1.0780	0.6387	0.4959	0.5896	0.6994	0.8315
78.6405555556	3 days, 6:38:26	1.4856	1.5599	0.5981	0.5144	0.7812	0.5975	0.6045	0.8513	0.7071	0.6393	0.5526	0.6533	0.4217	0.5304	0.7488	0.7562	0.7127	0.4883	0.3468	0.8292	0.6183	0.7745	0.9264	0.6784	0.5673	0.9720	0.7001	0.5661	0.6538	0.7999	1.0075	0.7234	0.7428	0.7620	0.7688	0.7837	0.6380	0.6930	0.5337	0.7808	0.9251	0.6856	1.0674	0.6382	0.4808	0.5789	0.6850	0.8160
78.8072222222	3 days, 6:48:26	1.4856	1.5684	0.5880	0.5038	0.7790	0.5845	0.5974	0.8336	0.6944	0.6236	0.5393	0.6437	0.4106	0.5202	0.7363	0.7426	0.7021	0.4711	0.3326	0.8197	0.6101	0.7644	0.9112	0.6599	0.5473	0.9606	0.6940	0.5605	0.6461	0.7881	0.9943	0.7186	0.7294	0.7440	0.7565	0.7775	0.6317	0.6866	0.5228	0.7667	0.9122	0.6736	1.0570	0.6375	0.4689	0.5682	0.6678	0.8008
78.9738888889	3 days, 6:58:26	1.4865	1.5745	0.5745	0.4919	0.7765	0.5723	0.5904	0.8147	0.6815	0.6064	0.5267	0.6317	0.3988	0.5090	0.7286	0.7272	0.6859	0.4557	0.3190	0.8113	0.6045	0.7556	0.8998	0.6489	0.5315	0.9503	0.6867	0.5571	0.6370	0.7744	0.9805	0.7162	0.7128	0.7290	0.7450	0.7700	0.6253	0.6771	0.5114	0.7477	0.9011	0.6634	1.0449	0.6366	0.4543	0.5559	0.6552	0.7838
79.1397222222	3 days, 7:08:23	1.4872	1.5703	0.5622	0.4828	0.7722	0.5637	0.5833	0.7987	0.6734	0.5905	0.5140	0.6223	0.3888	0.5001	0.7161	0.7124	0.6713	0.4401	0.3090	0.8026	0.5948	0.7435	0.8893	0.6325	0.5114	0.9376	0.6795	0.5504	0.6279	0.7612	0.9644	0.7128	0.7008	0.7173	0.7367	0.7613	0.6184	0.6709	0.5009	0.7295	0.8893	0.6529	1.0334	0.6341	0.4420	0.5440	0.6416	0.7669
79.3063888889	3 days, 7:18:23	1.4882	1.5755	0.5500	0.4708	0.7669	0.5517	0.5775	0.7823	0.6612	0.5721	0.4986	0.6094	0.3781	0.4922	0.7030	0.6945	0.6557	0.4257	0.2963	0.7934	0.5846	0.7353	0.8778	0.6182	0.4948	0.9256	0.6679	0.5486	0.6215	0.7487	0.9503	0.7082	0.6812	0.7024	0.7265	0.7530	0.6104	0.6642	0.4937	0.7120	0.8767	0.6387	1.0192	0.6318	0.4284	0.5321	0.6304	0.7514
79.4736111111	3 days, 7:28:25	1.4903	1.5771	0.5379	0.4636	0.7647	0.5396	0.5716	0.7640	0.6468	0.5536	0.4858	0.6012	0.3689	0.4809	0.6880	0.6773	0.6419	0.4112	0.2849	0.7880	0.5744	0.7285	0.8616	0.6053	0.4773	0.9155	0.6599	0.5442	0.6160	0.7388	0.9370	0.7038	0.6705	0.6877	0.7124	0.7439	0.6042	0.6537	0.4792	0.6963	0.8641	0.6262	1.0088	0.6282	0.4173	0.5220	0.6157	0.7386
79.6402777778	3 days, 7:38:25	1.4899	1.5773	0.5252	0.4543	0.7608	0.5289	0.5645	0.7480	0.6337	0.5354	0.4736	0.5920	0.3584	0.4708	0.6712	0.6618	0.6280	0.3944	0.2748	0.7777	0.5639	0.7195	0.8485	0.5902	0.4646	0.9073	0.6477	0.5379	0.6093	0.7272	0.9235	0.6998	0.6559	0.6758	0.7003	0.7355	0.5939	0.6452	0.4688	0.6777	0.8548	0.6144	0.9960	0.6243	0.4052	0.5109	0.6016	0.7226
79.8072222222	3 days, 7:48:26	1.4886	1.5779	0.5143	0.4412	0.7574	0.5186	0.5582	0.7305	0.6214	0.5247	0.4626	0.5802	0.3501	0.4603	0.6576	0.6503	0.6141	0.3784	0.2655	0.7706	0.5555	0.7103	0.8314	0.5753	0.4502	0.8990	0.6369	0.5308	0.6034	0.7145	0.9089	0.6973	0.6435	0.6642	0.6888	0.7271	0.5885	0.6366	0.4584	0.6588	0.8429	0.6049	0.9833	0.6223	0.3939	0.5039	0.5862	0.7083
79.9738888889	3 days, 7:58:26	1.4923	1.5818	0.5083	0.4305	0.7555	0.5097	0.5509	0.7153	0.6102	0.5097	0.4520	0.5685	0.3416	0.4516	0.6448	0.6356	0.5978	0.3655	0.2576	0.7644	0.5442	0.6996	0.8161	0.5611	0.4335	0.8901	0.6266	0.5234	0.5959	0.7045	0.8917	0.6944	0.6299	0.6519	0.6773	0.7185	0.5797	0.6275	0.4493	0.6432	0.8291	0.5928	0.9737	0.6203	0.3824	0.4944	0.5677	0.6886
80.1405555556	3 days, 8:08:26	1.4952	1.5801	0.4971	0.4191	0.7508	0.5004	0.5416	0.6985	0.6002	0.4972	0.4430	0.5576	0.3341	0.4425	0.6340	0.6247	0.5845	0.3507	0.2494	0.7562	0.5347	0.6896	0.8022	0.5423	0.4194	0.8814	0.6169	0.5140	0.5875	0.6939	0.8779	0.6911	0.6212	0.6385	0.6656	0.7120	0.5711	0.6182	0.4385	0.6265	0.8157	0.5793	0.9590	0.6182	0.3712	0.4837	0.5509	0.6750
80.3069444444	3 days, 8:18:25	1.5008	1.5790	0.4886	0.4079	0.7469	0.4919	0.5358	0.6850	0.5882	0.4793	0.4334	0.5461	0.3240	0.4334	0.6223	0.6078	0.5695	0.3374	0.2365	0.7491	0.5229	0.6804	0.7877	0.5266	0.4029	0.8707	0.6089	0.5064	0.5781	0.6844	0.8651	0.6871	0.6037	0.6264	0.6489	0.7056	0.5669	0.6096	0.4267	0.6097	0.8034	0.5670	0.9431	0.6125	0.3590	0.4727	0.5381	0.6619
80.4741666667	3 days, 8:28:27	1.5032	1.5731	0.4787	0.3980	0.7447	0.4821	0.5259	0.6703	0.5764	0.4642	0.4217	0.5343	0.3143	0.4258	0.6088	0.5923	0.5559	0.3237	0.2249	0.7414	0.5142	0.6700	0.7701	0.5119	0.3858	0.8595	0.6001	0.5001	0.5687	0.6743	0.8492	0.6845	0.5905	0.6161	0.6341	0.6972	0.5593	0.6002	0.4157	0.5966	0.7895	0.5540	0.9321	0.6070	0.3480	0.4631	0.5223	0.6450
80.6408333333	3 days, 8:38:27	1.5051	1.5706	0.4698	0.3887	0.7391	0.4747	0.5169	0.6567	0.5628	0.4469	0.4108	0.5230	0.3029	0.4164	0.5968	0.5784	0.5427	0.3131	0.2134	0.7341	0.5040	0.6600	0.7533	0.4978	0.3715	0.8484	0.5884	0.4947	0.5601	0.6640	0.8353	0.6815	0.5762	0.5989	0.6208	0.6890	0.5515	0.5914	0.4050	0.5839	0.7785	0.5368	0.9148	0.6058	0.3367	0.4500	0.5088	0.6298
80.8069444444	3 days, 8:48:25	1.5025	1.5711	0.4646	0.3777	0.7325	0.4667	0.5084	0.6419	0.5485	0.4358	0.3974	0.5107	0.2920	0.4078	0.5867	0.5644	0.5277	0.3012	0.2020	0.7251	0.4950	0.6508	0.7377	0.4848	0.3568	0.8393	0.5771	0.4877	0.5530	0.6545	0.8178	0.6767	0.5616	0.5870	0.6077	0.6783	0.5428	0.5809	0.3937	0.5670	0.7638	0.5244	0.8997	0.6030	0.3270	0.4380	0.4928	0.6133
80.9738888889	3 days, 8:58:26	1.5063	1.5698	0.4521	0.3690	0.7254	0.4613	0.5006	0.6276	0.5378	0.4175	0.3841	0.4983	0.2802	0.3990	0.5752	0.5497	0.5116	0.2917	0.1883	0.7173	0.4835	0.6382	0.7246	0.4718	0.3405	0.8295	0.5681	0.4803	0.5456	0.6449	0.8019	0.6700	0.5462	0.5735	0.5927	0.6698	0.5372	0.5731	0.3831	0.5507	0.7521	0.5135	0.8836	0.5991	0.3148	0.4266	0.4799	0.5978
81.1405555556	3 days, 9:08:26	1.5137	1.5622	0.4450	0.3561	0.7233	0.4518	0.4933	0.6112	0.5271	0.4021	0.3708	0.4869	0.2686	0.3900	0.5628	0.5342	0.4958	0.2770	0.1779	0.7049	0.4709	0.6290	0.7139	0.4615	0.3292	0.8187	0.5556	0.4741	0.5362	0.6355	0.7859	0.6683	0.5323	0.5628	0.5794	0.6602	0.5286	0.5640	0.3767	0.5391	0.7378	0.5022	0.8688	0.5986	0.3034	0.4172	0.4647	0.5793
81.3072222222	3 days, 9:18:26	1.5183	1.5649	0.4368	0.3441	0.7195	0.4429	0.4837	0.5944	0.5149	0.3872	0.3571	0.4742	0.2572	0.3810	0.5534	0.5239	0.4834	0.2641	0.1690	0.6959	0.4625	0.6218	0.6986	0.4478	0.3151	0.8072	0.5439	0.4682	0.5272	0.6246	0.7681	0.6626	0.5184	0.5480	0.5653	0.6536	0.5189	0.5571	0.3679	0.5269	0.7213	0.4854	0.8582	0.5988	0.2946	0.4076	0.4511	0.5638
81.4736111111	3 days, 9:28:25	1.5255	1.5754	0.4257	0.3346	0.7162	0.4345	0.4743	0.5809	0.5042	0.3712	0.3473	0.4641	0.2496	0.3733	0.5409	0.5089	0.4711	0.2506	0.1573	0.6854	0.4527	0.6112	0.6826	0.4354	0.2959	0.7977	0.5313	0.4586	0.5165	0.6128	0.7528	0.6591	0.5044	0.5362	0.5502	0.6450	0.5096	0.5467	0.3557	0.5137	0.7097	0.4730	0.8462	0.5963	0.2846	0.3988	0.4383	0.5478
81.6408333333	3 days, 9:38:27	1.5282	1.5823	0.4154	0.3225	0.7139	0.4258	0.4686	0.5667	0.4960	0.3572	0.3351	0.4515	0.2382	0.3671	0.5300	0.4945	0.4583	0.2399	0.1468	0.6766	0.4428	0.6032	0.6715	0.4250	0.2852	0.7884	0.5187	0.4519	0.5093	0.5998	0.7341	0.6548	0.4859	0.5242	0.5376	0.6338	0.5045	0.5359	0.3471	0.4967	0.6954	0.4573	0.8326	0.5935	0.2747	0.3880	0.4238	0.5313
81.8075000000	3 days, 9:48:27	1.5332	1.5897	0.4021	0.3111	0.7092	0.4166	0.4610	0.5515	0.4816	0.3409	0.3246	0.4381	0.2297	0.3578	0.5176	0.4770	0.4442	0.2245	0.1325	0.6647	0.4343	0.5925	0.6572	0.4108	0.2670	0.7780	0.5063	0.4437	0.5008	0.5870	0.7173	0.6506	0.4691	0.5108	0.5279	0.6232	0.4969	0.5266	0.3382	0.4837	0.6840	0.4439	0.8177	0.5891	0.2632	0.3784	0.4105	0.5192
81.9736111111	3 days, 9:58:25	1.5423	1.5981	0.3935	0.3030	0.7055	0.4066	0.4528	0.5352	0.4741	0.3260	0.3102	0.4255	0.2201	0.3517	0.5076	0.4674	0.4310	0.2117	0.1221	0.6554	0.4231	0.5841	0.6440	0.3987	0.2536	0.7657	0.4962	0.4329	0.4896	0.5759	0.7018	0.6459	0.4537	0.4940	0.5130	0.6138	0.4891	0.5195	0.3276	0.4696	0.6691	0.4288	0.8033	0.5826	0.2514	0.3713	0.3974	0.5065
82.1405555556	3 days, 10:08:26	1.5441	1.6046	0.3830	0.2912	0.7004	0.3977	0.4462	0.5237	0.4607	0.3129	0.2996	0.4139	0.2106	0.3452	0.4990	0.4539	0.4154	0.1979	0.1119	0.6447	0.4143	0.5724	0.6305	0.3860	0.2385	0.7550	0.4908	0.4236	0.4780	0.5628	0.6823	0.6431	0.4403	0.4815	0.5007	0.6033	0.4819	0.5080	0.3205	0.4555	0.6538	0.4175	0.7912	0.5795	0.2396	0.3622	0.3850	0.4919
82.3072222222	3 days, 10:18:26	1.5461	1.6113	0.3718	0.2805	0.6954	0.3860	0.4374	0.5113	0.4456	0.2978	0.2888	0.4014	0.2011	0.3361	0.4890	0.4407	0.4007	0.1851	0.1006	0.6386	0.4033	0.5607	0.6172	0.3741	0.2245	0.7449	0.4777	0.4144	0.4677	0.5547	0.6639	0.6405	0.4238	0.4682	0.4909	0.5930	0.4740	0.4924	0.3105	0.4381	0.6420	0.4027	0.7727	0.5760	0.2306	0.3532	0.3720	0.4758
82.4738888889	3 days, 10:28:26	1.5481	1.6143	0.3641	0.2687	0.6884	0.3766	0.4297	0.4994	0.4352	0.2867	0.2778	0.3928	0.1950	0.3273	0.4805	0.4275	0.3884	0.1738	0.0915	0.6313	0.3956	0.5493	0.6032	0.3645	0.2111	0.7332	0.4681	0.4041	0.4594	0.5439	0.6440	0.6347	0.4100	0.4547	0.4791	0.5850	0.4717	0.4828	0.3020	0.4223	0.6291	0.3888	0.7576	0.5720	0.2222	0.3415	0.3599	0.4620
82.6408333333	3 days, 10:38:27	1.5483	1.6200	0.3541	0.2579	0.6808	0.3669	0.4204	0.4873	0.4251	0.2722	0.2654	0.3811	0.1875	0.3199	0.4743	0.4152	0.3731	0.1615	0.0825	0.6250	0.3870	0.5385	0.5908	0.3555	0.1997	0.7228	0.4559	0.3934	0.4514	0.5341	0.6278	0.6293	0.3953	0.4455	0.4694	0.5767	0.4665	0.4732	0.2952	0.4071	0.6157	0.3746	0.7405	0.5651	0.2126	0.3313	0.3473	0.4489
82.8075000000	3 days, 10:48:27	1.5479	1.6225	0.3458	0.2497	0.6757	0.3584	0.4107	0.4738	0.4102	0.2564	0.2557	0.3694	0.1789	0.3119	0.4649	0.4028	0.3611	0.1475	0.0730	0.6160	0.3774	0.5256	0.5786	0.3419	0.1868	0.7105	0.4438	0.3860	0.4447	0.5229	0.6088	0.6257	0.3840	0.4353	0.4563	0.5681	0.4582	0.4640	0.2882	0.3922	0.5998	0.3635	0.7262	0.5579	0.2025	0.3195	0.3383	0.4341
82.9741666667	3 days, 10:58:27	1.5469	1.6238	0.3352	0.2378	0.6712	0.3493	0.4013	0.4625	0.3956	0.2439	0.2435	0.3581	0.1697	0.3043	0.4564	0.3922	0.3470	0.1377	0.0622	0.6059	0.3686	0.5173	0.5653	0.3336	0.1714	0.6981	0.4336	0.3769	0.4358	0.5094	0.5937	0.6186	0.3696	0.4249	0.4451	0.5564	0.4503	0.4545	0.2802	0.3763	0.5869	0.3520	0.7141	0.5513	0.1921	0.3080	0.3259	0.4212
83.1402777778	3 days, 11:08:25	1.5544	1.6351	0.3257	0.2291	0.6664	0.3393	0.3921	0.4502	0.3858	0.2264	0.2356	0.3457	0.1603	0.2945	0.4465	0.3801	0.3353	0.1258	0.0523	0.5946	0.3584	0.5076	0.5499	0.3207	0.1603	0.6839	0.4212	0.3692	0.4284	0.5003	0.5793	0.6134	0.3590	0.4131	0.4337	0.5495	0.4416	0.4478	0.2744	0.3637	0.5747	0.3410	0.6986	0.5469	0.1831	0.2977	0.3155	0.4066
83.3066666667	3 days, 11:18:24	1.5543	1.6455	0.3186	0.2182	0.6608	0.3311	0.3843	0.4392	0.3744	0.2085	0.2263	0.3349	0.1533	0.2889	0.4364	0.3684	0.3208	0.1170	0.0420	0.5833	0.3486	0.4959	0.5349	0.3075	0.1498	0.6715	0.4071	0.3603	0.4221	0.4904	0.5651	0.6106	0.3478	0.4035	0.4214	0.5377	0.4350	0.4369	0.2651	0.3524	0.5637	0.3275	0.6856	0.5390	0.1728	0.2855	0.3031	0.3926
83.4733333333	3 days, 11:28:24	1.5497	1.6530	0.3131	0.2076	0.6532	0.3214	0.3731	0.4274	0.3652	0.1959	0.2156	0.3236	0.1432	0.2828	0.4259	0.3554	0.3057	0.1067	0.0347	0.5732	0.3382	0.4835	0.5236	0.3000	0.1399	0.6591	0.3956	0.3519	0.4160	0.4813	0.5528	0.6058	0.3343	0.3933	0.4110	0.5311	0.4281	0.4292	0.2578	0.3401	0.5522	0.3167	0.6740	0.5317	0.1627	0.2778	0.2919	0.3793
83.6400000000	3 days, 11:38:24	1.5494	1.6581	0.3046	0.2011	0.6437	0.3140	0.3632	0.4135	0.3521	0.1797	0.2064	0.3078	0.1356	0.2763	0.4181	0.3425	0.2931	0.0964	0.0268	0.5620	0.3319	0.4733	0.5075	0.2933	0.1262	0.6472	0.3822	0.3410	0.4073	0.4741	0.5395	0.6028	0.3242	0.3791	0.3977	0.5207	0.4199	0.4216	0.2479	0.3286	0.5416	0.3114	0.6613	0.5230	0.1535	0.2723	0.2797	0.3641
83.8063888889	3 days, 11:48:23	1.5427	1.6626	0.2962	0.1897	0.6377	0.3052	0.3542	0.4021	0.3437	0.1685	0.1974	0.2979	0.1274	0.2693	0.4089	0.3307	0.2816	0.0845	0.0171	0.5456	0.3227	0.4611	0.4933	0.2847	0.1165	0.6331	0.3679	0.3317	0.3987	0.4673	0.5281	0.6003	0.3134	0.3653	0.3852	0.5129	0.4117	0.4147	0.2398	0.3148	0.5306	0.2975	0.6466	0.5147	0.1456	0.2631	0.2685	0.3509
83.9730555556	3 days, 11:58:23	1.5386	1.6654	0.2863	0.1795	0.6292	0.2959	0.3455	0.3852	0.3360	0.1567	0.1870	0.2863	0.1184	0.2629	0.3993	0.3202	0.2704	0.0757	0.0086	0.5334	0.3125	0.4498	0.4789	0.2767	0.1016	0.6208	0.3538	0.3239	0.3890	0.4575	0.5110	0.5961	0.3009	0.3546	0.3724	0.5013	0.4073	0.4050	0.2343	0.3006	0.5166	0.2867	0.6340	0.5087	0.1395	0.2545	0.2570	0.3406
84.1397222222	3 days, 12:08:23	1.5391	1.6645	0.2764	0.1709	0.6247	0.2876	0.3385	0.3749	0.3238	0.1433	0.1801	0.2756	0.1117	0.2549	0.3874	0.3076	0.2582	0.0629	-0.0012	0.5249	0.3014	0.4404	0.4645	0.2678	0.0894	0.6092	0.3423	0.3147	0.3795	0.4505	0.4965	0.5923	0.2945	0.3440	0.3612	0.4917	0.4024	0.4001	0.2270	0.2905	0.5038	0.2757	0.6226	0.5033	0.1321	0.2448	0.2452	0.3312
84.3058333333	3 days, 12:18:21	1.5417	1.6635	0.2673	0.1619	0.6186	0.2821	0.3316	0.3624	0.3151	0.1337	0.1722	0.2646	0.1052	0.2477	0.3804	0.2969	0.2457	0.0563	-0.0089	0.5153	0.2942	0.4312	0.4525	0.2589	0.0779	0.5987	0.3286	0.3061	0.3698	0.4398	0.4830	0.5890	0.2824	0.3329	0.3486	0.4825	0.3945	0.3925	0.2191	0.2804	0.4886	0.2646	0.6076	0.4959	0.1234	0.2357	0.2342	0.3203
84.4727777778	3 days, 12:28:22	1.5437	1.6646	0.2585	0.1506	0.6140	0.2732	0.3249	0.3511	0.3036	0.1197	0.1652	0.2569	0.0994	0.2400	0.3721	0.2872	0.2347	0.0463	-0.0152	0.5035	0.2842	0.4227	0.4389	0.2495	0.0659	0.5881	0.3168	0.2957	0.3614	0.4308	0.4679	0.5875	0.2725	0.3243	0.3393	0.4714	0.3846	0.3824	0.2143	0.2699	0.4728	0.2524	0.5977	0.4916	0.1140	0.2281	0.2224	0.3083
84.6394444444	3 days, 12:38:22	1.5482	1.6633	0.2494	0.1405	0.6072	0.2656	0.3164	0.3401	0.2903	0.1084	0.1581	0.2459	0.0904	0.2311	0.3626	0.2791	0.2212	0.0363	-0.0233	0.4929	0.2751	0.4134	0.4289	0.2384	0.0529	0.5740	0.3064	0.2885	0.3540	0.4222	0.4557	0.5845	0.2618	0.3110	0.3264	0.4636	0.3747	0.3754	0.2086	0.2591	0.4599	0.2417	0.5852	0.4832	0.1056	0.2199	0.2127	0.2960
84.8061111111	3 days, 12:48:22	1.5538	1.6604	0.2412	0.1306	0.6012	0.2597	0.3098	0.3308	0.2819	0.0966	0.1501	0.2344	0.0854	0.2236	0.3541	0.2705	0.2124	0.0277	-0.0290	0.4844	0.2687	0.4038	0.4169	0.2276	0.0408	0.5630	0.2952	0.2806	0.3439	0.4111	0.4409	0.5785	0.2523	0.3005	0.3161	0.4542	0.3645	0.3691	0.2026	0.2484	0.4485	0.2317	0.5728	0.4785	0.0985	0.2116	0.2045	0.2854
84.9730555556	3 days, 12:58:23	1.5591	1.6588	0.2325	0.1224	0.5958	0.2512	0.3027	0.3192	0.2689	0.0850	0.1405	0.2244	0.0774	0.2152	0.3419	0.2605	0.2028	0.0174	-0.0366	0.4752	0.2606	0.3950	0.4071	0.2217	0.0294	0.5514	0.2831	0.2709	0.3356	0.3986	0.4295	0.5758	0.2448	0.2914	0.3030	0.4451	0.3575	0.3612	0.1963	0.2384	0.4360	0.2235	0.5600	0.4729	0.0907	0.2033	0.1956	0.2733
85.1397222222	3 days, 13:08:23	1.5639	1.6565	0.2239	0.1105	0.5907	0.2443	0.2950	0.3093	0.2647	0.0728	0.1294	0.2134	0.0734	0.2069	0.3349	0.2498	0.1926	0.0082	-0.0438	0.4637	0.2534	0.3845	0.3930	0.2109	0.0198	0.5408	0.2692	0.2607	0.3290	0.3893	0.4142	0.5723	0.2344	0.2808	0.2887	0.4357	0.3514	0.3529	0.1900	0.2291	0.4229	0.2150	0.5467	0.4674	0.0838	0.1947	0.1850	0.2640
85.3063888889	3 days, 13:18:23	1.5662	1.6500	0.2179	0.1003	0.5843	0.2361	0.2871	0.3002	0.2543	0.0595	0.1224	0.2005	0.0678	0.2007	0.3248	0.2397	0.1818	0.0022	-0.0521	0.4547	0.2449	0.3766	0.3814	0.2039	0.0092	0.5305	0.2585	0.2492	0.3186	0.3810	0.3995	0.5694	0.2263	0.2677	0.2775	0.4263	0.3427	0.3455	0.1851	0.2188	0.4121	0.2052	0.5357	0.4611	0.0773	0.1870	0.1752	0.2520
85.4725000000	3 days, 13:28:21	1.5723	1.6342	0.2092	0.0893	0.5791	0.2272	0.2807	0.2888	0.2470	0.0454	0.1127	0.1900	0.0631	0.1946	0.3163	0.2297	0.1713	-0.0060	-0.0595	0.4451	0.2369	0.3685	0.3690	0.1950	-0.0007	0.5200	0.2475	0.2387	0.3090	0.3742	0.3881	0.5667	0.2167	0.2572	0.2658	0.4163	0.3349	0.3390	0.1819	0.2098	0.4028	0.1963	0.5225	0.4554	0.0687	0.1818	0.1669	0.2417
85.6394444444	3 days, 13:38:22	1.5787	1.6237	0.2029	0.0806	0.5745	0.2199	0.2718	0.2791	0.2393	0.0338	0.1060	0.1788	0.0559	0.1893	0.3100	0.2200	0.1630	-0.0151	-0.0668	0.4338	0.2283	0.3571	0.3550	0.1877	-0.0134	0.5098	0.2367	0.2318	0.3015	0.3653	0.3730	0.5618	0.2090	0.2461	0.2539	0.4066	0.3280	0.3295	0.1764	0.2015	0.3892	0.1863	0.5094	0.4487	0.0606	0.1742	0.1572	0.2325
85.8061111111	3 days, 13:48:22	1.5799	1.6167	0.1947	0.0689	0.5706	0.2122	0.2652	0.2741	0.2316	0.0204	0.0972	0.1673	0.0493	0.1801	0.3017	0.2081	0.1513	-0.0215	-0.0735	0.4209	0.2192	0.3486	0.3397	0.1814	-0.0223	0.4973	0.2249	0.2235	0.2911	0.3573	0.3585	0.5585	0.1992	0.2371	0.2410	0.3991	0.3190	0.3220	0.1709	0.1909	0.3781	0.1779	0.4986	0.4428	0.0518	0.1675	0.1522	0.2238
85.9727777778	3 days, 13:58:22	1.5842	1.6208	0.1866	0.0610	0.5642	0.2070	0.2578	0.2646	0.2232	0.0105	0.0915	0.1553	0.0434	0.1726	0.2959	0.1988	0.1435	-0.0284	-0.0791	0.4103	0.2112	0.3398	0.3320	0.1754	-0.0306	0.4886	0.2147	0.2142	0.2830	0.3481	0.3438	0.5575	0.1914	0.2240	0.2304	0.3871	0.3105	0.3147	0.1649	0.1821	0.3671	0.1695	0.4890	0.4346	0.0466	0.1618	0.1425	0.2143
86.1397222222	3 days, 14:08:23	1.5932	1.6279	0.1782	0.0510	0.5578	0.2006	0.2497	0.2549	0.2103	-0.0014	0.0834	0.1443	0.0360	0.1630	0.2878	0.1898	0.1339	-0.0346	-0.0872	0.3984	0.2022	0.3314	0.3189	0.1671	-0.0374	0.4780	0.2046	0.2072	0.2754	0.3418	0.3303	0.5498	0.1838	0.2163	0.2204	0.3756	0.3015	0.3088	0.1592	0.1716	0.3569	0.1617	0.4780	0.4279	0.0384	0.1552	0.1353	0.2028
86.3063888889	3 days, 14:18:23	1.6001	1.6349	0.1719	0.0433	0.5523	0.1928	0.2435	0.2433	0.2019	-0.0116	0.0748	0.1352	0.0291	0.1568	0.2817	0.1800	0.1273	-0.0416	-0.0942	0.3888	0.1934	0.3238	0.3076	0.1603	-0.0468	0.4650	0.1946	0.1976	0.2680	0.3296	0.3206	0.5458	0.1780	0.2055	0.2091	0.3653	0.2944	0.3005	0.1528	0.1644	0.3416	0.1523	0.4681	0.4207	0.0328	0.1464	0.1277	0.1952
86.4730555556	3 days, 14:28:23	1.6105	1.6403	0.1633	0.0346	0.5441	0.1852	0.2347	0.2364	0.1936	-0.0209	0.0691	0.1239	0.0216	0.1497	0.2741	0.1701	0.1170	-0.0490	-0.1010	0.3798	0.1868	0.3124	0.3005	0.1520	-0.0542	0.4540	0.1841	0.1908	0.2602	0.3213	0.3090	0.5422	0.1690	0.1947	0.2000	0.3523	0.2867	0.2903	0.1470	0.1569	0.3324	0.1437	0.4575	0.4106	0.0247	0.1391	0.1197	0.1841
86.6391666667	3 days, 14:38:21	1.6174	1.6505	0.1531	0.0262	0.5388	0.1766	0.2267	0.2230	0.1841	-0.0327	0.0609	0.1144	0.0152	0.1435	0.2662	0.1627	0.1062	-0.0564	-0.1076	0.3684	0.1788	0.3001	0.2900	0.1449	-0.0596	0.4428	0.1734	0.1813	0.2529	0.3087	0.2986	0.5400	0.1611	0.1839	0.1892	0.3402	0.2786	0.2803	0.1411	0.1493	0.3227	0.1357	0.4441	0.4028	0.0167	0.1337	0.1098	0.1747
86.8061111111	3 days, 14:48:22	1.6284	1.6654	0.1479	0.0170	0.5319	0.1671	0.2204	0.2151	0.1777	-0.0427	0.0541	0.1049	0.0088	0.1385	0.2610	0.1537	0.0980	-0.0607	-0.1115	0.3585	0.1709	0.2904	0.2817	0.1378	-0.0698	0.4301	0.1659	0.1717	0.2444	0.2971	0.2887	0.5358	0.1564	0.1714	0.1784	0.3287	0.2702	0.2711	0.1379	0.1409	0.3139	0.1274	0.4303	0.3929	0.0099	0.1277	0.1003	0.1675
86.9733333333	3 days, 14:58:24	1.6330	1.6742	0.1412	0.0111	0.5266	0.1612	0.2134	0.2061	0.1687	-0.0553	0.0470	0.0964	0.0043	0.1317	0.2520	0.1452	0.0913	-0.0678	-0.1180	0.3482	0.1628	0.2782	0.2723	0.1307	-0.0776	0.4224	0.1558	0.1631	0.2375	0.2891	0.2745	0.5305	0.1503	0.1622	0.1675	0.3201	0.2622	0.2625	0.1341	0.1314	0.3046	0.1213	0.4167	0.3849	0.0034	0.1215	0.0947	0.1603
87.1400000000	3 days, 15:08:24	1.6392	1.6828	0.1333	0.0037	0.5217	0.1535	0.2089	0.1974	0.1609	-0.0641	0.0405	0.0898	-0.0024	0.1255	0.2435	0.1386	0.0836	-0.0748	-0.1228	0.3343	0.1559	0.2705	0.2607	0.1231	-0.0851	0.4131	0.1445	0.1542	0.2291	0.2817	0.2627	0.5267	0.1424	0.1547	0.1537	0.3108	0.2536	0.2564	0.1311	0.1256	0.2911	0.1133	0.4043	0.3747	-0.0033	0.1146	0.0889	0.1520
87.3063888889	3 days, 15:18:23	1.6443	1.6905	0.1254	-0.0029	0.5161	0.1473	0.1996	0.1875	0.1533	-0.0749	0.0336	0.0812	-0.0089	0.1222	0.2362	0.1289	0.0729	-0.0792	-0.1283	0.3222	0.1480	0.2611	0.2503	0.1179	-0.0927	0.4042	0.1352	0.1463	0.2215	0.2737	0.2529	0.5226	0.1359	0.1452	0.1446	0.3004	0.2466	0.2492	0.1262	0.1182	0.2835	0.1050	0.3921	0.3680	-0.0083	0.1083	0.0833	0.1428
87.4730555556	3 days, 15:28:23	1.6449	1.7002	0.1176	-0.0084	0.5113	0.1415	0.1951	0.1782	0.1462	-0.0825	0.0304	0.0727	-0.0141	0.1153	0.2284	0.1213	0.0638	-0.0895	-0.1350	0.3082	0.1402	0.2519	0.2378	0.1094	-0.1008	0.3935	0.1263	0.1390	0.2132	0.2662	0.2392	0.5219	0.1282	0.1364	0.1348	0.2922	0.2412	0.2415	0.1214	0.1137	0.2760	0.1005	0.3832	0.3597	-0.0153	0.1038	0.0759	0.1351
87.6397222222	3 days, 15:38:23	1.6477	1.7069	0.1094	-0.0152	0.5033	0.1345	0.1863	0.1685	0.1400	-0.0903	0.0212	0.0646	-0.0186	0.1106	0.2209	0.1136	0.0536	-0.0932	-0.1389	0.2989	0.1342	0.2426	0.2275	0.1029	-0.1082	0.3836	0.1187	0.1302	0.2050	0.2593	0.2253	0.5171	0.1206	0.1278	0.1237	0.2815	0.2340	0.2346	0.1181	0.1049	0.2656	0.0927	0.3717	0.3508	-0.0212	0.0998	0.0693	0.1304
87.8063888889	3 days, 15:48:23	1.6446	1.7115	0.1014	-0.0210	0.4953	0.1261	0.1806	0.1603	0.1340	-0.0976	0.0149	0.0560	-0.0248	0.1038	0.2139	0.1093	0.0451	-0.0986	-0.1450	0.2891	0.1261	0.2346	0.2169	0.0934	-0.1153	0.3746	0.1114	0.1233	0.1962	0.2506	0.2131	0.5138	0.1139	0.1198	0.1137	0.2738	0.2267	0.2266	0.1138	0.0996	0.2561	0.0852	0.3583	0.3413	-0.0254	0.0930	0.0633	0.1226
87.9733333333	3 days, 15:58:24	1.6466	1.7133	0.0917	-0.0283	0.4889	0.1177	0.1738	0.1503	0.1286	-0.1057	0.0092	0.0468	-0.0296	0.0974	0.2071	0.1004	0.0379	-0.1029	-0.1495	0.2781	0.1187	0.2255	0.2092	0.0896	-0.1219	0.3647	0.1029	0.1170	0.1876	0.2413	0.2037	0.5108	0.1097	0.1122	0.1043	0.2617	0.2195	0.2162	0.1104	0.0937	0.2462	0.0779	0.3478	0.3340	-0.0320	0.0883	0.0565	0.1131
88.1400000000	3 days, 16:08:24	1.6472	1.7184	0.0854	-0.0330	0.4820	0.1111	0.1688	0.1434	0.1211	-0.1144	0.0052	0.0389	-0.0333	0.0914	0.2027	0.0951	0.0299	-0.1101	-0.1552	0.2656	0.1096	0.2161	0.1981	0.0826	-0.1272	0.3577	0.0951	0.1078	0.1777	0.2351	0.1958	0.5068	0.1020	0.1033	0.0943	0.2542	0.2114	0.2091	0.1070	0.0878	0.2397	0.0712	0.3360	0.3253	-0.0388	0.0822	0.0516	0.1059
88.3066666667	3 days, 16:18:24	1.6425	1.7263	0.0778	-0.0391	0.4759	0.1033	0.1610	0.1357	0.1155	-0.1234	-0.0015	0.0282	-0.0400	0.0845	0.1942	0.0869	0.0240	-0.1147	-0.1613	0.2536	0.1033	0.2087	0.1917	0.0764	-0.1354	0.3475	0.0862	0.1011	0.1694	0.2272	0.1874	0.5024	0.0990	0.0941	0.0857	0.2463	0.2050	0.2018	0.0992	0.0799	0.2261	0.0660	0.3264	0.3167	-0.0438	0.0776	0.0480	0.1003
88.4730555556	3 days, 16:28:23	1.6410	1.7322	0.0702	-0.0449	0.4679	0.0962	0.1563	0.1290	0.1096	-0.1334	-0.0078	0.0203	-0.0434	0.0806	0.1871	0.0808	0.0161	-0.1214	-0.1660	0.2430	0.0965	0.1999	0.1827	0.0705	-0.1414	0.3388	0.0781	0.0925	0.1633	0.2220	0.1768	0.4979	0.0925	0.0869	0.0781	0.2362	0.1992	0.1955	0.0976	0.0748	0.2184	0.0611	0.3171	0.3064	-0.0485	0.0716	0.0411	0.0948
88.6397222222	3 days, 16:38:23	1.6401	1.7383	0.0650	-0.0503	0.4588	0.0887	0.1484	0.1213	0.1040	-0.1396	-0.0148	0.0121	-0.0499	0.0739	0.1786	0.0728	0.0087	-0.1269	-0.1701	0.2332	0.0897	0.1911	0.1754	0.0656	-0.1457	0.3277	0.0707	0.0850	0.1582	0.2119	0.1678	0.4931	0.0877	0.0805	0.0704	0.2275	0.1924	0.1858	0.0936	0.0700	0.2092	0.0548	0.3066	0.2985	-0.0535	0.0654	0.0379	0.0896
88.8063888889	3 days, 16:48:23	1.6348	1.7430	0.0585	-0.0553	0.4507	0.0831	0.1418	0.1134	0.0968	-0.1492	-0.0223	0.0041	-0.0537	0.0680	0.1736	0.0685	-0.0008	-0.1304	-0.1751	0.2202	0.0832	0.1827	0.1649	0.0589	-0.1520	0.3162	0.0625	0.0757	0.1517	0.2061	0.1600	0.4892	0.0824	0.0714	0.0624	0.2164	0.1873	0.1801	0.0916	0.0655	0.1999	0.0490	0.2954	0.2910	-0.0586	0.0610	0.0311	0.0847
88.9727777778	3 days, 16:58:22	1.6189	1.7486	0.0540	-0.0608	0.4434	0.0778	0.1379	0.1072	0.0916	-0.1572	-0.0283	-0.0054	-0.0591	0.0619	0.1675	0.0606	-0.0059	-0.1370	-0.1795	0.2098	0.0770	0.1738	0.1571	0.0539	-0.1562	0.3040	0.0532	0.0687	0.1452	0.2012	0.1516	0.4831	0.0774	0.0644	0.0561	0.2058	0.1809	0.1736	0.0877	0.0603	0.1915	0.0416	0.2865	0.2823	-0.0636	0.0550	0.0261	0.0782
89.1400000000	3 days, 17:08:24	1.6055	1.7525	0.0449	-0.0650	0.4339	0.0724	0.1294	0.1017	0.0859	-0.1643	-0.0356	-0.0121	-0.0639	0.0575	0.1581	0.0544	-0.0113	-0.1423	-0.1827	0.2005	0.0725	0.1639	0.1493	0.0488	-0.1611	0.2947	0.0444	0.0588	0.1378	0.1944	0.1427	0.4814	0.0724	0.0584	0.0480	0.2001	0.1743	0.1663	0.0833	0.0566	0.1833	0.0347	0.2781	0.2750	-0.0699	0.0502	0.0214	0.0726
89.3072222222	3 days, 17:18:26	1.6016	1.7549	0.0389	-0.0716	0.4233	0.0678	0.1241	0.0951	0.0807	-0.1728	-0.0421	-0.0200	-0.0683	0.0515	0.1501	0.0485	-0.0167	-0.1468	-0.1858	0.1911	0.0623	0.1574	0.1419	0.0408	-0.1059	0.2851	0.0372	0.0496	0.1305	0.1859	0.1339	0.4779	0.0696	0.0511	0.0425	0.1904	0.1675	0.1599	0.0825	0.0500	0.1746	0.0296	0.2654	0.2647	-0.0733	0.0454	0.0182	0.0661
89.4738888889	3 days, 17:28:26	1.6011	1.7610	0.0328	-0.0770	0.4176	0.0613	0.1176	0.0889	0.0736	-0.1778	-0.0472	-0.0283	-0.0719	0.0477	0.1419	0.0424	-0.0227	-0.1488	-0.1908	0.1827	0.0559	0.1486	0.1363	0.0351	-0.1067	0.2766	0.0300	0.0433	0.1223	0.1789	0.1240	0.4750	0.0626	0.0446	0.0348	0.1803	0.1607	0.1492	0.0790	0.0441	0.1680	0.0232	0.2538	0.2580	-0.0781	0.0406	0.0143	0.0610
89.6408333333	3 days, 17:38:27	1.6058	1.7741	0.0260	-0.0827	0.4111	0.0562	0.1117	0.0834	0.0667	-0.1856	-0.0525	-0.0354	-0.0763	0.0429	0.1332	0.0389	-0.0271	-0.1541	-0.1958	0.1697	0.0498	0.1384	0.1270	0.0288	-0.1087	0.2662	0.0210	0.0358	0.1133	0.1718	0.1166	0.4711	0.0580	0.0377	0.0266	0.1702	0.1537	0.1435	0.0734	0.0404	0.1612	0.0206	0.2439	0.2495	-0.0818	0.0363	0.0092	0.0567
89.8080555556	3 days, 17:48:29	1.6100	1.7881	0.0182	-0.0870	0.4044	0.0508	0.1063	0.0768	0.0616	-0.1930	-0.0593	-0.0442	-0.0792	0.0386	0.1282	0.0321	-0.0326	-0.1595	-0.1999	0.1618	0.0433	0.1317	0.1178	0.0227	-0.1088	0.2566	0.0152	0.0295	0.1073	0.1638	0.1096	0.4673	0.0551	0.0318	0.0220	0.1610	0.1451	0.1373	0.0688	0.0348	0.1526	0.0162	0.2339	0.2410	-0.0860	0.0300	0.0045	0.0510
89.9744444444	3 days, 17:58:28	1.6140	1.7892	0.0118	-0.0926	0.3992	0.0460	0.1018	0.0706	0.0548	-0.1999	-0.0657	-0.0512	-0.0824	0.0330	0.1227	0.0249	-0.0400	-0.1648	-0.2031	0.1508	0.0376	0.1235	0.1128	0.0182	-0.1117	0.2466	0.0086	0.0245	0.0997	0.1556	0.1020	0.4618	0.0498	0.0253	0.0160	0.1521	0.1373	0.1318	0.0659	0.0321	0.1448	0.0123	0.2242	0.2346	-0.0900	0.0256	0.0010	0.0488
90.1402777778	3 days, 18:08:25	1.6189	1.7858	0.0088	-0.0979	0.3930	0.0409	0.0973	0.0668	0.0509	-0.2079	-0.0732	-0.0594	-0.0867	0.0294	0.1171	0.0206	-0.0460	-0.1684	-0.2060	0.1408	0.0322	0.1190	0.1048	0.0123	-0.1119	0.2393	0.0046	0.0179	0.0928	0.1491	0.0953	0.4582	0.0442	0.0197	0.0103	0.1438	0.1321	0.1267	0.0663	0.0247	0.1370	0.0081	0.2156	0.2257	-0.0933	0.0195	-0.0037	0.0407
90.3069444444	3 days, 18:18:25	1.6218	1.7868	0.0009	-0.1037	0.3865	0.0352	0.0890	0.0610	0.0453	-0.2149	-0.0772	-0.0674	-0.0901	0.0231	0.1106	0.0144	-0.0513	-0.1710	-0.2094	0.1300	0.0283	0.1114	0.0985	0.0072	-0.1143	0.2287	-0.0001	0.0098	0.0847	0.1399	0.0857	0.4554	0.0406	0.0136	0.0026	0.1360	0.1270	0.1209	0.0596	0.0212	0.1322	0.0056	0.2078	0.2181	-0.0954	0.0154	-0.0055	0.0386
90.4733333333	3 days, 18:28:24	1.6293	1.7842	-0.0045	-0.1076	0.3772	0.0305	0.0859	0.0549	0.0443	-0.2226	-0.0835	-0.0748	-0.0950	0.0190	0.1077	0.0093	-0.0566	-0.1753	-0.2140	0.1185	0.0223	0.1032	0.0916	0.0014	-0.1169	0.2208	-0.0077	0.0023	0.0765	0.1333	0.0781	0.4479	0.0380	0.0091	-0.0034	0.1269	0.1186	0.1145	0.0569	0.0166	0.1241	-0.0006	0.1980	0.2105	-0.0996	0.0105	-0.0118	0.0357
90.6383333333	3 days, 18:38:18	1.6346	1.7767	-0.0090	-0.1124	0.3715	0.0262	0.0816	0.0469	0.0378	-0.2279	-0.0895	-0.0820	-0.0969	0.0133	0.1011	0.0033	-0.0621	-0.1795	-0.2171	0.1075	0.0172	0.0980	0.0864	-0.0038	-0.1217	0.2123	-0.0136	-0.0044	0.0727	0.1248	0.0715	0.4490	0.0344	0.0019	-0.0098	0.1185	0.1115	0.1088	0.0525	0.0132	0.1153	-0.0034	0.1918	0.2022	-0.1033	0.0064	-0.0112	0.0303
90.8050000000	3 days, 18:48:18	1.6410	1.7682	-0.0160	-0.1170	0.3629	0.0200	0.0787	0.0443	0.0301	-0.2323	-0.0953	-0.0882	-0.0985	0.0115	0.0934	-0.0024	-0.0682	-0.1839	-0.2192	0.0972	0.0112	0.0906	0.0792	-0.0096	-0.1224	0.2036	-0.0179	-0.0069	0.0682	0.1190	0.0633	0.4431	0.0277	-0.0036	-0.0171	0.1126	0.1034	0.1032	0.0491	0.0088	0.1119	-0.0065	0.1859	0.1945	-0.1077	0.0011	-0.0139	0.0235
90.9713888889	3 days, 18:58:17	1.6467	1.7570	-0.0216	-0.1216	0.3568	0.0151	0.0712	0.0379	0.0251	-0.2379	-0.1017	-0.0968	-0.1041	0.0076	0.0876	-0.0051	-0.0706	-0.1873	-0.2221	0.0898	0.0046	0.0853	0.0753	-0.0114	-0.1252	0.1930	-0.0249	-0.0128	0.0600	0.1099	0.0553	0.4416	0.0276	-0.0080	-0.0219	0.1033	0.0951	0.0985	0.0452	0.0077	0.1086	-0.0109	0.1738	0.1881	-0.1116	-0.0014	-0.0178	0.0217
91.1383333333	3 days, 19:08:18	1.6482	1.7515	-0.0282	-0.1280	0.3469	0.0110	0.0665	0.0317	0.0191	-0.2434	-0.1065	-0.1010	-0.1062	0.0022	0.0847	-0.0087	-0.0770	-0.1920	-0.2265	0.0799	-0.0008	0.0797	0.0679	-0.0147	-0.1265	0.1845	-0.0310	-0.0196	0.0519	0.1038	0.0477	0.4392	0.0204	-0.0143	-0.0268	0.0973	0.0882	0.0935	0.0433	0.0032	0.1023	-0.0141	0.1702	0.1776	-0.1151	-0.0061	-0.0243	0.0137
91.3050000000	3 days, 19:18:18	1.6481	1.7514	-0.0313	-0.1313	0.3389	0.0035	0.0636	0.0292	0.0146	-0.2480	-0.1117	-0.1072	-0.1092	-0.0007	0.0779	-0.0119	-0.0815	-0.1977	-0.2289	0.0709	-0.0053	0.0716	0.0626	-0.0205	-0.1316	0.1767	-0.0348	-0.0274	0.0476	0.0982	0.0408	0.4344	0.0196	-0.0179	-0.0337	0.0875	0.0797	0.0863	0.0416	-0.0003	0.0944	-0.0167	0.1611	0.1688	-0.1191	-0.0093	-0.0229	0.0123
91.4716666667	3 days, 19:28:18	1.6557	1.7464	-0.0345	-0.1377	0.3344	-0.0019	0.0591	0.0231	0.0092	-0.2565	-0.1180	-0.1149	-0.1133	-0.0042	0.0738	-0.0161	-0.0888	-0.2006	-0.2321	0.0617	-0.0120	0.0676	0.0554	-0.0233	-0.1338	0.1677	-0.0414	-0.0342	0.0411	0.0910	0.0344	0.4303	0.0177	-0.0220	-0.0374	0.0779	0.0718	0.0798	0.0380	-0.0016	0.0923	-0.0181	0.1546	0.1615	-0.1220	-0.0147	-0.0276	0.0091
91.6383333333	3 days, 19:38:18	1.6601	1.7297	-0.0413	-0.1425	0.3260	-0.0072	0.0551	0.0148	0.0050	-0.2595	-0.1256	-0.1211	-0.1153	-0.0088	0.0705	-0.0204	-0.0920	-0.2049	-0.2345	0.0499	-0.0180	0.0594	0.0472	-0.0254	-0.1344	0.1590	-0.0499	-0.0390	0.0342	0.0816	0.0306	0.4262	0.0134	-0.0268	-0.0428	0.0718	0.0671	0.0733	0.0370	-0.0055	0.0840	-0.0225	0.1457	0.1527	-0.1234	-0.0164	-0.0311	0.0058
91.8041666667	3 days, 19:48:15	1.6621	1.7124	-0.0484	-0.1464	0.3174	-0.0124	0.0481	0.0099	0.0002	-0.2656	-0.1285	-0.1246	-0.1178	-0.0155	0.0657	-0.0239	-0.0977	-0.2082	-0.2377	0.0411	-0.0231	0.0526	0.0403	-0.0275	-0.1389	0.1567	-0.0554	-0.0439	0.0288	0.0733	0.0223	0.4241	0.0093	-0.0312	-0.0454	0.0644	0.0591	0.0670	0.0276	-0.0098	0.0814	-0.0259	0.1389	0.1428	-0.1271	-0.0207	-0.0351	0.0025
91.9694444444	3 days, 19:58:10	1.6627	1.7065	-0.0531	-0.1504	0.3123	-0.0158	0.0424	0.0066	-0.0066	-0.2708	-0.1328	-0.1320	-0.1192	-0.0195	0.0577	-0.0287	-0.1027	-0.2160	-0.2412	0.0316	-0.0276	0.0464	0.0352	-0.0317	-0.1392	0.1459	-0.0591	-0.0493	0.0209	0.0686	0.0169	0.4221	0.0068	-0.0369	-0.0499	0.0574	0.0531	0.0617	0.0245	-0.0098	0.0769	-0.0278	0.1303	0.1339	-0.1288	-0.0252	-0.0355	-0.0018
92.1363888889	3 days, 20:08:11	1.6678	1.7140	-0.0611	-0.1534	0.3037	-0.0228	0.0376	0.0026	-0.0079	-0.2754	-0.1407	-0.1372	-0.1216	-0.0231	0.0531	-0.0309	-0.1074	-0.2153	-0.2454	0.0211	-0.0327	0.0409	0.0297	-0.0338	-0.1415	0.1383	-0.0621	-0.0558	0.0149	0.0613	0.0111	0.4169	0.0034	-0.0377	-0.0536	0.0508	0.0461	0.0560	0.0213	-0.0156	0.0676	-0.0317	0.1190	0.1248	-0.1305	-0.0278	-0.0378	-0.0047
92.3033333333	3 days, 20:18:12	1.6700	1.7235	-0.0638	-0.1589	0.2963	-0.0271	0.0335	-0.0012	-0.0130	-0.2810	-0.1463	-0.1428	-0.1240	-0.0268	0.0501	-0.0337	-0.1104	-0.2220	-0.2457	0.0122	-0.0391	0.0344	0.0246	-0.0391	-0.1457	0.1319	-0.0653	-0.0625	0.0069	0.0522	0.0047	0.4128	-0.0007	-0.0432	-0.0592	0.0441	0.0402	0.0508	0.0172	-0.0179	0.0637	-0.0323	0.1132	0.1151	-0.1336	-0.0328	-0.0404	-0.0056
92.4697222222	3 days, 20:28:11	1.6727	1.7393	-0.0701	-0.1620	0.2871	-0.0299	0.0281	-0.0043	-0.0174	-0.2867	-0.1524	-0.1484	-0.1248	-0.0297	0.0450	-0.0385	-0.1163	-0.2276	-0.2502	0.0024	-0.0432	0.0293	0.0162	-0.0434	-0.1464	0.1257	-0.0704	-0.0675	0.0007	0.0495	-0.0020	0.4087	-0.0033	-0.0480	-0.0653	0.0352	0.0368	0.0460	0.0132	-0.0197	0.0577	-0.0360	0.1066	0.1066	-0.1359	-0.0353	-0.0439	-0.0094
92.6366666667	3 days, 20:38:12	1.6726	1.7487	-0.0736	-0.1679	0.2792	-0.0359	0.0245	-0.0112	-0.0229	-0.2903	-0.1579	-0.1513	-0.1275	-0.0338	0.0361	-0.0428	-0.1208	-0.2330	-0.2530	-0.0051	-0.0475	0.0220	0.0140	-0.0472	-0.1470	0.1189	-0.0732	-0.0759	-0.0049	0.0445	-0.0054	0.4072	-0.0041	-0.0499	-0.0680	0.0301	0.0292	0.0414	0.0109	-0.0217	0.0539	-0.0371	0.1016	0.0995	-0.1381	-0.0397	-0.0467	-0.0132
92.8036111111	3 days, 20:48:13	1.6810	1.7599	-0.0800	-0.1703	0.2702	-0.0399	0.0198	-0.0143	-0.0270	-0.2970	-0.1591	-0.1549	-0.1291	-0.0369	0.0321	-0.0466	-0.1219	-0.2368	-0.2540	-0.0145	-0.0523	0.0172	0.0056	-0.0538	-0.1486	0.1100	-0.0779	-0.0820	-0.0106	0.0381	-0.0117	0.4046	-0.0076	-0.0535	-0.0717	0.0242	0.0229	0.0336	0.0107	-0.0234	0.0483	-0.0399	0.0954	0.0886	-0.1394	-0.0403	-0.0491	-0.0154
92.9702777778	3 days, 20:58:13	1.6880	1.7697	-0.0846	-0.1726	0.2646	-0.0414	0.0141	-0.0186	-0.0331	-0.2982	-0.1664	-0.1618	-0.1315	-0.0403	0.0272	-0.0523	-0.1287	-0.2386	-0.2559	-0.0233	-0.0571	0.0155	0.0031	-0.0543	-0.1525	0.1056	-0.0827	-0.0880	-0.0184	0.0326	-0.0159	0.4002	-0.0113	-0.0575	-0.0748	0.0156	0.0162	0.0322	0.0049	-0.0276	0.0429	-0.0418	0.0877	0.0795	-0.1430	-0.0464	-0.0515	-0.0176
93.1369444444	3 days, 21:08:13	1.6923	1.7841	-0.0892	-0.1785	0.2563	-0.0451	0.0125	-0.0243	-0.0369	-0.3063	-0.1687	-0.1629	-0.1331	-0.0430	0.0193	-0.0537	-0.1317	-0.2421	-0.2578	-0.0324	-0.0601	0.0089	-0.0021	-0.0586	-0.1547	0.0964	-0.0863	-0.0930	-0.0244	0.0282	-0.0207	0.3938	-0.0177	-0.0617	-0.0787	0.0103	0.0117	0.0258	0.0034	-0.0310	0.0384	-0.0435	0.0823	0.0708	-0.1432	-0.0495	-0.0540	-0.0185
93.3038888889	3 days, 21:18:14	1.7031	1.7936	-0.0952	-0.1801	0.2491	-0.0478	0.0097	-0.0287	-0.0417	-0.3079	-0.1721	-0.1675	-0.1332	-0.0485	0.0141	-0.0567	-0.1364	-0.2472	-0.2599	-0.0430	-0.0643	0.0070	-0.0083	-0.0594	-0.1553	0.0896	-0.0904	-0.0985	-0.0311	0.0210	-0.0243	0.3950	-0.0167	-0.0645	-0.0817	0.0030	0.0055	0.0208	-0.0002	-0.0311	0.0314	-0.0456	0.0794	0.0621	-0.1456	-0.0529	-0.0574	-0.0223
93.4705555556	3 days, 21:28:14	1.7067	1.8054	-0.0993	-0.1842	0.2424	-0.0532	0.0043	-0.0309	-0.0473	-0.3134	-0.1781	-0.1735	-0.1353	-0.0508	0.0103	-0.0601	-0.1421	-0.2516	-0.2630	-0.0513	-0.0677	0.0017	-0.0110	-0.0613	-0.1584	0.0809	-0.0952	-0.1069	-0.0352	0.0166	-0.0305	0.3905	-0.0195	-0.0672	-0.0852	-0.0042	-0.0017	0.0140	-0.0037	-0.0351	0.0283	-0.0475	0.0724	0.0556	-0.1477	-0.0551	-0.0599	-0.0252
93.6372222222	3 days, 21:38:14	1.7144	1.8150	-0.1028	-0.1883	0.2345	-0.0540	-0.0018	-0.0340	-0.0505	-0.3171	-0.1817	-0.1776	-0.1368	-0.0535	0.0062	-0.0605	-0.1449	-0.2567	-0.2657	-0.0576	-0.0719	-0.0031	-0.0150	-0.0667	-0.1594	0.0763	-0.0994	-0.1097	-0.0416	0.0104	-0.0338	0.3858	-0.0251	-0.0685	-0.0910	-0.0119	-0.0065	0.0126	-0.0071	-0.0350	0.0257	-0.0495	0.0675	0.0474	-0.1506	-0.0587	-0.0609	-0.0265
93.8041666667	3 days, 21:48:15	1.7197	1.8222	-0.1061	-0.1915	0.2267	-0.0569	-0.0020	-0.0362	-0.0521	-0.3181	-0.1869	-0.1800	-0.1377	-0.0567	-0.0016	-0.0650	-0.1505	-0.2607	-0.2671	-0.0661	-0.0761	-0.0057	-0.0207	-0.0689	-0.1631	0.0658	-0.1061	-0.1138	-0.0461	0.0057	-0.0369	0.3833	-0.0274	-0.0718	-0.0915	-0.0166	-0.0113	0.0076	-0.0089	-0.0364	0.0225	-0.0507	0.0623	0.0383	-0.1509	-0.0619	-0.0615	-0.0286
93.9708333333	3 days, 21:58:15	1.7256	1.8264	-0.1102	-0.1956	0.2213	-0.0607	-0.0070	-0.0412	-0.0578	-0.3228	-0.1897	-0.1827	-0.1388	-0.0610	-0.0049	-0.0684	-0.1532	-0.2655	-0.2677	-0.0748	-0.0784	-0.0106	-0.0264	-0.0728	-0.1617	0.0607	-0.1069	-0.1204	-0.0516	0.0022	-0.0432	0.3775	-0.0296	-0.0756	-0.0942	-0.0214	-0.0157	0.0036	-0.0108	-0.0388	0.0158	-0.0534	0.0586	0.0327	-0.1522	-0.0660	-0.0659	-0.0315
94.1375000000	3 days, 22:08:15	1.7322	1.8347	-0.1147	-0.1979	0.2118	-0.0651	-0.0110	-0.0486	-0.0591	-0.3269	-0.1951	-0.1865	-0.1404	-0.0639	-0.0099	-0.0726	-0.1554	-0.2664	-0.2712	-0.0806	-0.0821	-0.0141	-0.0292	-0.0742	-0.1641	0.0561	-0.1108	-0.1253	-0.0570	-0.0034	-0.0466	0.3736	-0.0306	-0.0773	-0.0974	-0.0245	-0.0206	-0.0027	-0.0126	-0.0413	0.0141	-0.0534	0.0529	0.0241	-0.1547	-0.0691	-0.0651	-0.0327
94.3041666667	3 days, 22:18:15	1.7355	1.8431	-0.1219	-0.2024	0.2052	-0.0659	-0.0125	-0.0502	-0.0638	-0.3317	-0.1992	-0.1917	-0.1420	-0.0688	-0.0148	-0.0742	-0.1619	-0.2691	-0.2731	-0.0866	-0.0879	-0.0200	-0.0344	-0.0790	-0.1667	0.0491	-0.1134	-0.1308	-0.0596	-0.0088	-0.0501	0.3706	-0.0323	-0.0825	-0.1045	-0.0312	-0.0262	-0.0052	-0.0156	-0.0438	0.0085	-0.0561	0.0456	0.0175	-0.1570	-0.0706	-0.0682	-0.0336
94.4708333333	3 days, 22:28:15	1.7383	1.8492	-0.1260	-0.2044	0.1971	-0.0697	-0.0167	-0.0543	-0.0688	-0.3348	-0.2032	-0.1962	-0.1418	-0.0695	-0.0194	-0.0770	-0.1661	-0.2725	-0.2735	-0.0905	-0.0907	-0.0255	-0.0364	-0.0830	-0.1688	0.0414	-0.1161	-0.1340	-0.0653	-0.0117	-0.0514	0.3661	-0.0364	-0.0841	-0.1064	-0.0361	-0.0342	-0.0103	-0.0191	-0.0422	0.0055	-0.0589	0.0418	0.0093	-0.1567	-0.0746	-0.0686	-0.0363
94.6372222222	3 days, 22:38:14	1.7345	1.8519	-0.1289	-0.2081	0.1875	-0.0697	-0.0198	-0.0589	-0.0703	-0.3418	-0.2075	-0.1996	-0.1440	-0.0727	-0.0226	-0.0802	-0.1685	-0.2739	-0.2762	-0.0996	-0.0931	-0.0284	-0.0411	-0.0840	-0.1711	0.0357	-0.1204	-0.1383	-0.0687	-0.0157	-0.0566	0.3652	-0.0375	-0.0863	-0.1092	-0.0430	-0.0384	-0.0124	-0.0219	-0.0445	-0.0006	-0.0601	0.0360	0.0044	-0.1593	-0.0782	-0.0690	-0.0398
94.8038888889	3 days, 22:48:14	1.7323	1.8608	-0.1324	-0.2121	0.1788	-0.0734	-0.0216	-0.0613	-0.0746	-0.3401	-0.2117	-0.2009	-0.1446	-0.0742	-0.0244	-0.0805	-0.1709	-0.2778	-0.2782	-0.1059	-0.0982	-0.0333	-0.0445	-0.0883	-0.1701	0.0307	-0.1229	-0.1432	-0.0714	-0.0194	-0.0616	0.3590	-0.0404	-0.0884	-0.1130	-0.0502	-0.0431	-0.0186	-0.0263	-0.0459	-0.0026	-0.0615	0.0294	-0.0020	-0.1600	-0.0789	-0.0728	-0.0379
94.9708333333	3 days, 22:58:15	1.7349	1.8632	-0.1357	-0.2133	0.1735	-0.0759	-0.0250	-0.0647	-0.0827	-0.3472	-0.2152	-0.2059	-0.1469	-0.0783	-0.0284	-0.0840	-0.1728	-0.2798	-0.2806	-0.1140	-0.1005	-0.0385	-0.0490	-0.0888	-0.1731	0.0222	-0.1276	-0.1468	-0.0755	-0.0235	-0.0669	0.3570	-0.0418	-0.0915	-0.1153	-0.0564	-0.0477	-0.0210	-0.0290	-0.0497	-0.0076	-0.0655	0.0222	-0.0092	-0.1602	-0.0814	-0.0730	-0.0411
95.1375000000	3 days, 23:08:15	1.7314	1.8672	-0.1399	-0.2162	0.1669	-0.0789	-0.0286	-0.0659	-0.0818	-0.3483	-0.2195	-0.2083	-0.1468	-0.0813	-0.0357	-0.0858	-0.1768	-0.2829	-0.2824	-0.1199	-0.1026	-0.0423	-0.0518	-0.0908	-0.1744	0.0178	-0.1288	-0.1512	-0.0791	-0.0264	-0.0709	0.3531	-0.0471	-0.0955	-0.1166	-0.0601	-0.0536	-0.0261	-0.0336	-0.0521	-0.0093	-0.0657	0.0185	-0.0180	-0.1629	-0.0852	-0.0736	-0.0423
95.3041666667	3 days, 23:18:15	1.7293	1.8673	-0.1419	-0.2190	0.1587	-0.0824	-0.0290	-0.0703	-0.0831	-0.3520	-0.2239	-0.2113	-0.1494	-0.0824	-0.0367	-0.0903	-0.1805	-0.2867	-0.2829	-0.1237	-0.1054	-0.0460	-0.0577	-0.0928	-0.1769	0.0116	-0.1296	-0.1537	-0.0812	-0.0309	-0.0732	0.3493	-0.0458	-0.0965	-0.1198	-0.0657	-0.0585	-0.0281	-0.0370	-0.0494	-0.0141	-0.0652	0.0139	-0.0237	-0.1634	-0.0878	-0.0751	-0.0417
95.4708333333	3 days, 23:28:15	1.7268	1.8758	-0.1478	-0.2204	0.1558	-0.0853	-0.0338	-0.0747	-0.0870	-0.3555	-0.2279	-0.2158	-0.1485	-0.0833	-0.0417	-0.0943	-0.1847	-0.2914	-0.2846	-0.1321	-0.1075	-0.0487	-0.0629	-0.0942	-0.1764	0.0088	-0.1352	-0.1591	-0.0841	-0.0356	-0.0751	0.3481	-0.0482	-0.0974	-0.1239	-0.0711	-0.0621	-0.0331	-0.0377	-0.0532	-0.0167	-0.0689	0.0096	-0.0301	-0.1635	-0.0884	-0.0746	-0.0455
95.6377777778	3 days, 23:38:16	1.7088	1.8820	-0.1488	-0.2224	0.1487	-0.0891	-0.0386	-0.0801	-0.0906	-0.3563	-0.2309	-0.2175	-0.1501	-0.0865	-0.0435	-0.0949	-0.1861	-0.2931	-0.2855	-0.1368	-0.1107	-0.0523	-0.0646	-0.0956	-0.1798	0.0020	-0.1365	-0.1618	-0.0888	-0.0399	-0.0809	0.3419	-0.0520	-0.1011	-0.1251	-0.0765	-0.0678	-0.0376	-0.0394	-0.0548	-0.0207	-0.0698	0.0044	-0.0362	-0.1663	-0.0903	-0.0764	-0.0469
95.8044444444	3 days, 23:48:16	1.6905	1.8866	-0.1528	-0.2249	0.1411	-0.0904	-0.0400	-0.0812	-0.0928	-0.3612	-0.2348	-0.2193	-0.1512	-0.0880	-0.0479	-0.0990	-0.1897	-0.2964	-0.2881	-0.1427	-0.1142	-0.0558	-0.0669	-0.0997	-0.1798	-0.0014	-0.1386	-0.1654	-0.0910	-0.0452	-0.0834	0.3401	-0.0528	-0.1033	-0.1286	-0.0814	-0.0715	-0.0417	-0.0412	-0.0581	-0.0237	-0.0711	0.0018	-0.0413	-0.1668	-0.0932	-0.0789	-0.0467
95.9711111111	3 days, 23:58:16	1.6843	1.8917	-0.1550	-0.2271	0.1355	-0.0922	-0.0445	-0.0834	-0.0971	-0.3641	-0.2377	-0.2218	-0.1529	-0.0899	-0.0528	-0.0998	-0.1925	-0.2977	-0.2901	-0.1476	-0.1168	-0.0599	-0.0716	-0.0995	-0.1828	-0.0061	-0.1408	-0.1694	-0.0954	-0.0473	-0.0876	0.3341	-0.0551	-0.1023	-0.1300	-0.0862	-0.0758	-0.0449	-0.0446	-0.0577	-0.0252	-0.0692	-0.0031	-0.0466	-0.1665	-0.0962	-0.0787	-0.0463
96.1380555556	4 days, 0:08:17	1.6881	1.8995	-0.1598	-0.2301	0.1265	-0.0969	-0.0452	-0.0862	-0.0997	-0.3668	-0.2443	-0.2234	-0.1537	-0.0934	-0.0550	-0.0997	-0.1964	-0.3008	-0.2893	-0.1527	-0.1182	-0.0637	-0.0741	-0.1019	-0.1821	-0.0111	-0.1436	-0.1721	-0.0989	-0.0506	-0.0908	0.3349	-0.0547	-0.1045	-0.1320	-0.0914	-0.0810	-0.0493	-0.0471	-0.0579	-0.0288	-0.0713	-0.0056	-0.0529	-0.1701	-0.0967	-0.0806	-0.0504
96.3050000000	4 days, 0:18:18	1.6917	1.9089	-0.1612	-0.2325	0.1201	-0.0977	-0.0468	-0.0879	-0.0997	-0.3699	-0.2474	-0.2252	-0.1532	-0.0941	-0.0574	-0.1017	-0.2005	-0.3040	-0.2937	-0.1576	-0.1211	-0.0681	-0.0742	-0.1063	-0.1840	-0.0154	-0.1453	-0.1759	-0.1015	-0.0541	-0.0945	0.3301	-0.0553	-0.1071	-0.1337	-0.0976	-0.0865	-0.0511	-0.0504	-0.0592	-0.0324	-0.0736	-0.0090	-0.0608	-0.1698	-0.1002	-0.0812	-0.0511
96.4716666667	4 days, 0:28:18	1.6978	1.9177	-0.1654	-0.2356	0.1127	-0.1003	-0.0512	-0.0937	-0.1035	-0.3710	-0.2507	-0.2286	-0.1543	-0.0953	-0.0622	-0.1034	-0.1990	-0.3060	-0.2952	-0.1625	-0.1231	-0.0694	-0.0767	-0.1061	-0.1845	-0.0215	-0.1491	-0.1808	-0.1041	-0.0596	-0.0976	0.3253	-0.0589	-0.1086	-0.1375	-0.1013	-0.0899	-0.0552	-0.0523	-0.0611	-0.0312	-0.0760	-0.0138	-0.0650	-0.1733	-0.1011	-0.0820	-0.0520
96.6386111111	4 days, 0:38:19	1.7001	1.9224	-0.1678	-0.2356	0.1051	-0.1005	-0.0517	-0.0964	-0.1038	-0.3744	-0.2538	-0.2291	-0.1541	-0.0967	-0.0639	-0.1066	-0.2064	-0.3112	-0.2964	-0.1682	-0.1254	-0.0719	-0.0811	-0.1077	-0.1876	-0.0258	-0.1503	-0.1846	-0.1076	-0.0622	-0.0991	0.3214	-0.0616	-0.1104	-0.1397	-0.1065	-0.0939	-0.0572	-0.0532	-0.0594	-0.0349	-0.0762	-0.0190	-0.0707	-0.1719	-0.1035	-0.0828	-0.0523
96.8055555556	4 days, 0:48:20	1.7091	1.9288	-0.1691	-0.2396	0.0993	-0.1026	-0.0539	-0.0979	-0.1095	-0.3778	-0.2574	-0.2323	-0.1563	-0.0987	-0.0670	-0.1094	-0.2061	-0.3149	-0.2974	-0.1693	-0.1277	-0.0749	-0.0848	-0.1106	-0.1876	-0.0298	-0.1523	-0.1856	-0.1098	-0.0642	-0.1025	0.3196	-0.0643	-0.1119	-0.1398	-0.1125	-0.0979	-0.0614	-0.0555	-0.0615	-0.0340	-0.0762	-0.0234	-0.0746	-0.1746	-0.1056	-0.0821	-0.0539
96.9722222222	4 days, 0:58:20	1.7168	1.9355	-0.1710	-0.2427	0.0922	-0.1048	-0.0555	-0.1006	-0.1106	-0.3768	-0.2615	-0.2346	-0.1563	-0.1005	-0.0695	-0.1119	-0.2102	-0.3153	-0.2985	-0.1744	-0.1289	-0.0787	-0.0852	-0.1124	-0.1899	-0.0334	-0.1556	-0.1902	-0.1141	-0.0677	-0.1048	0.3161	-0.0670	-0.1130	-0.1413	-0.1176	-0.1014	-0.0628	-0.0570	-0.0608	-0.0398	-0.0771	-0.0271	-0.0804	-0.1748	-0.1068	-0.0832	-0.0543
97.1388888889	4 days, 1:08:20	1.7211	1.9399	-0.1734	-0.2415	0.0851	-0.1050	-0.0605	-0.1066	-0.1137	-0.3790	-0.2637	-0.2362	-0.1571	-0.1016	-0.0720	-0.1106	-0.2119	-0.3208	-0.3000	-0.1798	-0.1330	-0.0798	-0.0911	-0.1142	-0.1901	-0.0360	-0.1580	-0.1933	-0.1154	-0.0713	-0.1058	0.3150	-0.0693	-0.1142	-0.1449	-0.1232	-0.1041	-0.0654	-0.0609	-0.0627	-0.0417	-0.0800	-0.0312	-0.0855	-0.1756	-0.1074	-0.0849	-0.0550
97.3058333333	4 days, 1:18:21	1.7325	1.9437	-0.1755	-0.2461	0.0788	-0.1088	-0.0622	-0.1043	-0.1155	-0.3824	-0.2657	-0.2381	-0.1588	-0.1022	-0.0738	-0.1163	-0.2133	-0.3233	-0.3001	-0.1824	-0.1341	-0.0828	-0.0916	-0.1167	-0.1917	-0.0407	-0.1593	-0.1962	-0.1203	-0.0728	-0.1077	0.3093	-0.0711	-0.1163	-0.1459	-0.1291	-0.1073	-0.0683	-0.0619	-0.0635	-0.0433	-0.0787	-0.0353	-0.0896	-0.1780	-0.1073	-0.0857	-0.0566
97.4725000000	4 days, 1:28:21	1.7379	1.9442	-0.1773	-0.2485	0.0716	-0.1090	-0.0632	-0.1099	-0.1189	-0.3842	-0.2705	-0.2416	-0.1585	-0.1036	-0.0770	-0.1161	-0.2155	-0.3256	-0.3015	-0.1868	-0.1375	-0.0864	-0.0936	-0.1172	-0.1933	-0.0469	-0.1611	-0.2006	-0.1207	-0.0753	-0.1121	0.3055	-0.0728	-0.1186	-0.1479	-0.1326	-0.1112	-0.0706	-0.0644	-0.0656	-0.0462	-0.0788	-0.0392	-0.0942	-0.1765	-0.1097	-0.0877	-0.0564
97.6391666667	4 days, 1:38:21	1.7464	1.9406	-0.1789	-0.2497	0.0645	-0.1109	-0.0675	-0.1100	-0.1205	-0.3855	-0.2722	-0.2427	-0.1598	-0.1062	-0.0806	-0.1191	-0.2179	-0.3286	-0.3036	-0.1913	-0.1376	-0.0878	-0.0975	-0.1195	-0.1948	-0.0486	-0.1627	-0.2018	-0.1248	-0.0799	-0.1142	0.3035	-0.0719	-0.1186	-0.1481	-0.1372	-0.1153	-0.0742	-0.0657	-0.0641	-0.0481	-0.0805	-0.0414	-0.0969	-0.1778	-0.1101	-0.0873	-0.0585
97.8061111111	4 days, 1:48:22	1.7514	1.9401	-0.1818	-0.2536	0.0595	-0.1130	-0.0689	-0.1112	-0.1205	-0.3889	-0.2759	-0.2452	-0.1587	-0.1069	-0.0805	-0.1217	-0.2194	-0.3317	-0.3051	-0.1964	-0.1394	-0.0923	-0.0981	-0.1215	-0.1955	-0.0541	-0.1628	-0.2048	-0.1254	-0.0829	-0.1157	0.3017	-0.0727	-0.1218	-0.1499	-0.1416	-0.1181	-0.0760	-0.0663	-0.0657	-0.0492	-0.0809	-0.0445	-0.1009	-0.1782	-0.1139	-0.0882	-0.0578
97.9730555556	4 days, 1:58:23	1.7556	1.9334	-0.1838	-0.2557	0.0531	-0.1150	-0.0708	-0.1146	-0.1247	-0.3902	-0.2764	-0.2483	-0.1601	-0.1073	-0.0829	-0.1223	-0.2195	-0.3337	-0.3051	-0.1986	-0.1408	-0.0925	-0.0999	-0.1215	-0.1981	-0.0561	-0.1654	-0.2065	-0.1286	-0.0852	-0.1187	0.2995	-0.0754	-0.1227	-0.1537	-0.1440	-0.1222	-0.0793	-0.0686	-0.0671	-0.0504	-0.0794	-0.0479	-0.1059	-0.1800	-0.1150	-0.0888	-0.0583
98.1397222222	4 days, 2:08:23	1.7569	1.9308	-0.1849	-0.2566	0.0460	-0.1152	-0.0726	-0.1146	-0.1266	-0.3935	-0.2791	-0.2486	-0.1605	-0.1085	-0.0860	-0.1230	-0.2211	-0.3368	-0.3057	-0.2012	-0.1429	-0.0960	-0.1013	-0.1237	-0.1965	-0.0603	-0.1671	-0.2092	-0.1309	-0.0883	-0.1194	0.2983	-0.0774	-0.1238	-0.1543	-0.1507	-0.1245	-0.0813	-0.0690	-0.0669	-0.0503	-0.0818	-0.0514	-0.1091	-0.1802	-0.1137	-0.0883	-0.0607
98.3063888889	4 days, 2:18:23	1.7601	1.9252	-0.1854	-0.2595	0.0398	-0.1158	-0.0741	-0.1170	-0.1286	-0.3930	-0.2811	-0.2508	-0.1602	-0.1103	-0.0874	-0.1263	-0.2223	-0.3389	-0.3078	-0.2041	-0.1435	-0.0995	-0.1017	-0.1231	-0.1967	-0.0619	-0.1690	-0.2107	-0.1347	-0.0915	-0.1208	0.2946	-0.0766	-0.1252	-0.1575	-0.1551	-0.1291	-0.0852	-0.0723	-0.0701	-0.0542	-0.0822	-0.0541	-0.1129	-0.1801	-0.1177	-0.0906	-0.0586
98.4733333333	4 days, 2:28:24	1.7608	1.9156	-0.1863	-0.2607	0.0315	-0.1185	-0.0767	-0.1219	-0.1323	-0.3966	-0.2833	-0.2544	-0.1620	-0.1123	-0.0897	-0.1257	-0.2268	-0.3382	-0.3078	-0.2075	-0.1450	-0.1010	-0.1060	-0.1272	-0.1987	-0.0656	-0.1693	-0.2146	-0.1353	-0.0941	-0.1231	0.2923	-0.0789	-0.1235	-0.1596	-0.1580	-0.1327	-0.0868	-0.0744	-0.0703	-0.0574	-0.0827	-0.0564	-0.1181	-0.1810	-0.1187	-0.0895	-0.0621
98.6400000000	4 days, 2:38:24	1.7694	1.9138	-0.1904	-0.2622	0.0236	-0.1206	-0.0785	-0.1214	-0.1336	-0.3984	-0.2853	-0.2548	-0.1616	-0.1125	-0.0924	-0.1278	-0.2266	-0.3416	-0.3094	-0.2101	-0.1476	-0.1037	-0.1074	-0.1265	-0.2005	-0.0687	-0.1711	-0.2173	-0.1380	-0.0983	-0.1242	0.2899	-0.0785	-0.1260	-0.1598	-0.1620	-0.1351	-0.0887	-0.0757	-0.0698	-0.0570	-0.0840	-0.0606	-0.1228	-0.1815	-0.1185	-0.0903	-0.0634
98.8066666667	4 days, 2:48:24	1.7723	1.8878	-0.1904	-0.2628	0.0176	-0.1208	-0.0799	-0.1248	-0.1345	-0.3991	-0.2895	-0.2559	-0.1624	-0.1139	-0.0962	-0.1290	-0.2283	-0.3420	-0.3097	-0.2124	-0.1473	-0.1059	-0.1077	-0.1289	-0.2017	-0.0728	-0.1734	-0.2200	-0.1395	-0.1022	-0.1258	0.2850	-0.0829	-0.1259	-0.1607	-0.1651	-0.1380	-0.0914	-0.0767	-0.0706	-0.0594	-0.0831	-0.0622	-0.1249	-0.1823	-0.1206	-0.0907	-0.0643
98.9736111111	4 days, 2:58:25	1.7789	1.8683	-0.1924	-0.2672	0.0116	-0.1235	-0.0810	-0.1272	-0.1367	-0.4011	-0.2912	-0.2562	-0.1622	-0.1145	-0.0979	-0.1288	-0.2310	-0.3435	-0.3103	-0.2155	-0.1488	-0.1078	-0.1108	-0.1306	-0.2014	-0.0757	-0.1734	-0.2209	-0.1421	-0.1056	-0.1269	0.2811	-0.0825	-0.1277	-0.1605	-0.1674	-0.1413	-0.0949	-0.0779	-0.0707	-0.0618	-0.0825	-0.0658	-0.1290	-0.1826	-0.1201	-0.0928	-0.0647
99.1405555556	4 days, 3:08:26	1.7811	1.8604	-0.1931	-0.2674	0.0055	-0.1247	-0.0820	-0.1289	-0.1377	-0.4013	-0.2924	-0.2593	-0.1632	-0.1161	-0.1010	-0.1317	-0.2320	-0.3480	-0.3111	-0.2187	-0.1501	-0.1094	-0.1110	-0.1312	-0.2021	-0.0783	-0.1757	-0.2244	-0.1433	-0.1089	-0.1281	0.2779	-0.0843	-0.1289	-0.1610	-0.1710	-0.1432	-0.0960	-0.0797	-0.0741	-0.0616	-0.0842	-0.0682	-0.1326	-0.1835	-0.1232	-0.0918	-0.0657
99.3072222222	4 days, 3:18:26	1.7899	1.8640	-0.1942	-0.2685	0.0013	-0.1256	-0.0827	-0.1299	-0.1395	-0.4035	-0.2948	-0.2605	-0.1642	-0.1176	-0.1029	-0.1329	-0.2347	-0.3476	-0.3122	-0.2208	-0.1519	-0.1098	-0.1121	-0.1317	-0.2041	-0.0817	-0.1755	-0.2257	-0.1459	-0.1119	-0.1283	0.2739	-0.0841	-0.1290	-0.1632	-0.1750	-0.1463	-0.0982	-0.0809	-0.0733	-0.0615	-0.0848	-0.0716	-0.1367	-0.1835	-0.1242	-0.0920	-0.0654
99.4741666667	4 days, 3:28:27	1.7909	1.8742	-0.1939	-0.2709	-0.0036	-0.1280	-0.0848	-0.1326	-0.1411	-0.4057	-0.2968	-0.2616	-0.1646	-0.1181	-0.1047	-0.1356	-0.2352	-0.3487	-0.3125	-0.2235	-0.1525	-0.1118	-0.1143	-0.1332	-0.2037	-0.0858	-0.1778	-0.2283	-0.1469	-0.1143	-0.1306	0.2703	-0.0849	-0.1314	-0.1646	-0.1804	-0.1481	-0.0988	-0.0836	-0.0735	-0.0630	-0.0860	-0.0745	-0.1392	-0.1849	-0.1244	-0.0931	-0.0684
99.6411111111	4 days, 3:38:28	1.7960	1.8880	-0.1966	-0.2719	-0.0079	-0.1289	-0.0867	-0.1346	-0.1426	-0.4059	-0.2992	-0.2628	-0.1648	-0.1196	-0.1077	-0.1374	-0.2349	-0.3516	-0.3141	-0.2276	-0.1541	-0.1146	-0.1164	-0.1348	-0.2059	-0.0859	-0.1797	-0.2298	-0.1468	-0.1164	-0.1317	0.2693	-0.0873	-0.1306	-0.1670	-0.1830	-0.1512	-0.1019	-0.0852	-0.0745	-0.0647	-0.0860	-0.0764	-0.1409	-0.1843	-0.1265	-0.0936	-0.0681
99.8077777778	4 days, 3:48:28	1.8009	1.8910	-0.1976	-0.2730	-0.0134	-0.1289	-0.0874	-0.1355	-0.1442	-0.4077	-0.3021	-0.2634	-0.1657	-0.1202	-0.1079	-0.1373	-0.2395	-0.3526	-0.3153	-0.2298	-0.1549	-0.1162	-0.1179	-0.1359	-0.2077	-0.0892	-0.1798	-0.2322	-0.1491	-0.1186	-0.1338	0.2652	-0.0862	-0.1299	-0.1667	-0.1864	-0.1520	-0.1028	-0.0867	-0.0757	-0.0672	-0.0867	-0.0797	-0.1437	-0.1849	-0.1283	-0.0940	-0.0683
99.9744444444	4 days, 3:58:28	1.8063	1.9007	-0.1991	-0.2760	-0.0179	-0.1297	-0.0883	-0.1367	-0.1457	-0.4091	-0.3034	-0.2644	-0.1656	-0.1209	-0.1092	-0.1387	-0.2402	-0.3535	-0.3153	-0.2318	-0.1558	-0.1178	-0.1193	-0.1362	-0.2076	-0.0925	-0.1823	-0.2343	-0.1502	-0.1226	-0.1340	0.2643	-0.0886	-0.1331	-0.1677	-0.1880	-0.1546	-0.1068	-0.0872	-0.0747	-0.0685	-0.0858	-0.0822	-0.1459	-0.1849	-0.1286	-0.0948	-0.0683
100.1413888889	4 days, 4:08:29	1.8085	1.9099	-0.2006	-0.2761	-0.0241	-0.1310	-0.0891	-0.1369	-0.1474	-0.4120	-0.3052	-0.2665	-0.1662	-0.1215	-0.1131	-0.1402	-0.2428	-0.3554	-0.3167	-0.2349	-0.1568	-0.1196	-0.1214	-0.1353	-0.2091	-0.0951	-0.1813	-0.2371	-0.1520	-0.1261	-0.1353	0.2586	-0.0913	-0.1330	-0.1695	-0.1933	-0.1552	-0.1076	-0.0904	-0.0762	-0.0690	-0.0875	-0.0836	-0.1506	-0.1857	-0.1294	-0.0955	-0.0704
100.3080555556	4 days, 4:18:29	1.8130	1.9165	-0.2003	-0.2781	-0.0273	-0.1433	-0.1178	-0.1393	-0.1483	-0.4129	-0.3054	-0.2670	-0.1661	-0.1240	-0.1137	-0.1398	-0.2459	-0.3585	-0.3170	-0.2372	-0.1576	-0.1215	-0.1224	-0.1374	-0.2083	-0.0950	-0.1839	-0.2381	-0.1529	-0.1272	-0.1366	0.2577	-0.0909	-0.1323	-0.1714	-0.1959	-0.1579	-0.1094	-0.0896	-0.0772	-0.0715	-0.0901	-0.0864	-0.1552	-0.1863	-0.1290	-0.0956	-0.0714
100.4747222222	4 days, 4:28:29	1.8192	1.9186	-0.2025	-0.2802	-0.0329	-0.1463	-0.1191	-0.1417	-0.1493	-0.4142	-0.3097	-0.2673	-0.1674	-0.1228	-0.1172	-0.1418	-0.2443	-0.3593	-0.3173	-0.2388	-0.1591	-0.1220	-0.1223	-0.1399	-0.2097	-0.0973	-0.1846	-0.2401	-0.1535	-0.1300	-0.1363	0.2502	-0.0910	-0.1341	-0.1714	-0.1990	-0.1598	-0.1109	-0.0910	-0.0784	-0.0716	-0.0891	-0.0882	-0.1580	-0.1871	-0.1305	-0.0949	-0.0708
100.6416666667	4 days, 4:38:30	1.8211	1.9204	-0.2021	-0.2816	-0.0393	-0.1476	-0.1220	-0.1438	-0.1509	-0.4150	-0.3109	-0.2689	-0.1676	-0.1249	-0.1169	-0.1419	-0.2456	-0.3622	-0.3178	-0.2410	-0.1596	-0.1234	-0.1247	-0.1394	-0.2092	-0.1021	-0.1859	-0.2416	-0.1551	-0.1324	-0.1365	0.2479	-0.0929	-0.1346	-0.1719	-0.2019	-0.1633	-0.1134	-0.0909	-0.0785	-0.0715	-0.0877	-0.0915	-0.1596	-0.1871	-0.1311	-0.0963	-0.0713
100.8086111111	4 days, 4:48:31	1.8263	1.9134	-0.2048	-0.2811	-0.0459	-0.1479	-0.1240	-0.1453	-0.1528	-0.4162	-0.3113	-0.2701	-0.1677	-0.1265	-0.1196	-0.1440	-0.2473	-0.3619	-0.3184	-0.2437	-0.1608	-0.1261	-0.1264	-0.1409	-0.2113	-0.1008	-0.1869	-0.2443	-0.1554	-0.1347	-0.1385	0.2469	-0.0923	-0.1359	-0.1734	-0.2032	-0.1640	-0.1155	-0.0928	-0.0789	-0.0747	-0.0906	-0.0928	-0.1636	-0.1874	-0.1314	-0.0967	-0.0729
100.9752777778	4 days, 4:58:31	1.8314	1.9071	-0.2046	-0.2841	-0.0508	-0.1501	-0.1264	-0.1467	-0.1518	-0.4175	-0.3143	-0.2715	-0.1687	-0.1264	-0.1217	-0.1443	-0.2505	-0.3634	-0.3193	-0.2445	-0.1616	-0.1269	-0.1264	-0.1417	-0.2114	-0.1044	-0.1860	-0.2457	-0.1565	-0.1368	-0.1388	0.2441	-0.0942	-0.1354	-0.1737	-0.2059	-0.1657	-0.1166	-0.0935	-0.0802	-0.0741	-0.0901	-0.0934	-0.1647	-0.1880	-0.1333	-0.0976	-0.0723
101.1419444444	4 days, 5:08:31	1.8314	1.9068	-0.2047	-0.2855	-0.0554	-0.1497	-0.1286	-0.1497	-0.1547	-0.4176	-0.3152	-0.2717	-0.1685	-0.1279	-0.1205	-0.1446	-0.2505	-0.3647	-0.3186	-0.2454	-0.1622	-0.1277	-0.1265	-0.1443	-0.2123	-0.1053	-0.1878	-0.2480	-0.1574	-0.1394	-0.1389	0.2393	-0.0942	-0.1359	-0.1745	-0.2090	-0.1679	-0.1175	-0.0928	-0.0798	-0.0769	-0.0912	-0.0957	-0.1681	-0.1886	-0.1336	-0.0980	-0.0749
101.3088888889	4 days, 5:18:32	1.8348	1.9108	-0.2042	-0.2849	-0.0609	-0.1536	-0.1298	-0.1504	-0.1558	-0.4199	-0.3172	-0.2719	-0.1692	-0.1279	-0.1215	-0.1456	-0.2532	-0.3657	-0.3212	-0.2479	-0.1643	-0.1281	-0.1278	-0.1416	-0.2131	-0.1071	-0.1884	-0.2495	-0.1591	-0.1417	-0.1409	0.2371	-0.0944	-0.1375	-0.1753	-0.2109	-0.1705	-0.1181	-0.0958	-0.0797	-0.0761	-0.0909	-0.0982	-0.1715	-0.1893	-0.1351	-0.0979	-0.0749
101.4755555556	4 days, 5:28:32	1.8392	1.9188	-0.2069	-0.2860	-0.0665	-0.1529	-0.1307	-0.1529	-0.1567	-0.4218	-0.3185	-0.2744	-0.1693	-0.1274	-0.1251	-0.1455	-0.2530	-0.3678	-0.3204	-0.2492	-0.1650	-0.1286	-0.1292	-0.1445	-0.2150	-0.1095	-0.1900	-0.2523	-0.1581	-0.1411	-0.1416	0.2336	-0.0958	-0.1395	-0.1754	-0.2135	-0.1717	-0.1197	-0.0955	-0.0811	-0.0758	-0.0912	-0.0997	-0.1737	-0.1883	-0.1349	-0.0984	-0.0759
101.6422222222	4 days, 5:38:32	1.8488	1.9369	-0.2070	-0.2866	-0.0695	-0.1554	-0.1314	-0.1530	-0.1582	-0.4224	-0.3207	-0.2742	-0.1703	-0.1304	-0.1261	-0.1470	-0.2560	-0.3702	-0.3198	-0.2513	-0.1646	-0.1320	-0.1316	-0.1449	-0.2156	-0.1099	-0.1899	-0.2538	-0.1611	-0.1461	-0.1434	0.2319	-0.0957	-0.1388	-0.1778	-0.2159	-0.1731	-0.1222	-0.0965	-0.0806	-0.0751	-0.0926	-0.1014	-0.1752	-0.1883	-0.1356	-0.0985	-0.0742
101.8091666667	4 days, 5:48:33	1.8539	1.9538	-0.2075	-0.2880	-0.0747	-0.1557	-0.1337	-0.1545	-0.1595	-0.4238	-0.3223	-0.2769	-0.1705	-0.1291	-0.1261	-0.1467	-0.2585	-0.3704	-0.3227	-0.2529	-0.1658	-0.1328	-0.1318	-0.1444	-0.2161	-0.1131	-0.1902	-0.2553	-0.1615	-0.1459	-0.1442	0.2300	-0.0959	-0.1386	-0.1767	-0.2172	-0.1753	-0.1228	-0.0987	-0.0810	-0.0774	-0.0909	-0.1044	-0.1787	-0.1895	-0.1360	-0.0998	-0.0762
101.9758333333	4 days, 5:58:33	1.8637	1.9638	-0.2093	-0.2893	-0.0793	-0.1574	-0.1363	-0.1549	-0.1606	-0.4235	-0.3246	-0.2772	-0.1707	-0.1307	-0.1269	-0.1475	-0.2597	-0.3723	-0.3233	-0.2543	-0.1664	-0.1329	-0.1333	-0.1475	-0.2161	-0.1139	-0.1919	-0.2559	-0.1632	-0.1467	-0.1447	0.2242	-0.0975	-0.1396	-0.1782	-0.2206	-0.1758	-0.1241	-0.0986	-0.0825	-0.0798	-0.0927	-0.1054	-0.1801	-0.1896	-0.1364	-0.0991	-0.0764
102.1425000000	4 days, 6:08:33	1.8716	1.9765	-0.2097	-0.2903	-0.0841	-0.1578	-0.1368	-0.1582	-0.1608	-0.4258	-0.3260	-0.2785	-0.1715	-0.1317	-0.1298	-0.1501	-0.2585	-0.3730	-0.3240	-0.2554	-0.1671	-0.1341	-0.1339	-0.1488	-0.2171	-0.1173	-0.1932	-0.2578	-0.1640	-0.1493	-0.1451	0.2239	-0.0971	-0.1402	-0.1778	-0.2220	-0.1775	-0.1260	-0.1002	-0.0815	-0.0802	-0.0929	-0.1062	-0.1833	-0.1903	-0.1385	-0.1012	-0.0764
102.3094444444	4 days, 6:18:34	1.8728	1.9833	-0.2100	-0.2909	-0.0884	-0.1597	-0.1377	-0.1568	-0.1624	-0.4249	-0.3267	-0.2799	-0.1715	-0.1323	-0.1303	-0.1493	-0.2601	-0.3748	-0.3248	-0.2573	-0.1667	-0.1356	-0.1364	-0.1500	-0.2190	-0.1196	-0.1936	-0.2583	-0.1651	-0.1509	-0.1464	0.2209	-0.1002	-0.1390	-0.1791	-0.2232	-0.1806	-0.1272	-0.1002	-0.0830	-0.0825	-0.0929	-0.1084	-0.1848	-0.1898	-0.1390	-0.1003	-0.0787
102.4763888889	4 days, 6:28:35	1.8756	1.9931	-0.2102	-0.2914	-0.0908	-0.1600	-0.1397	-0.1585	-0.1615	-0.4253	-0.3290	-0.2797	-0.1724	-0.1326	-0.1317	-0.1496	-0.2611	-0.3747	-0.3253	-0.2587	-0.1688	-0.1376	-0.1348	-0.1473	-0.2207	-0.1210	-0.1954	-0.2599	-0.1662	-0.1512	-0.1468	0.2151	-0.0977	-0.1410	-0.1797	-0.2243	-0.1808	-0.1280	-0.1004	-0.0817	-0.0820	-0.0926	-0.1088	-0.1875	-0.1907	-0.1377	-0.1014	-0.0790
102.6430555556	4 days, 6:38:35	1.8775	2.0054	-0.2109	-0.2908	-0.0961	-0.1616	-0.1411	-0.1610	-0.1629	-0.4264	-0.3300	-0.2818	-0.1717	-0.1327	-0.1324	-0.1506	-0.2619	-0.3756	-0.3244	-0.2595	-0.1681	-0.1361	-0.1379	-0.1485	-0.2196	-0.1231	-0.1964	-0.2613	-0.1672	-0.1538	-0.1484	0.2142	-0.0994	-0.1420	-0.1802	-0.2279	-0.1824	-0.1288	-0.1024	-0.0833	-0.0843	-0.0930	-0.1119	-0.1894	-0.1912	-0.1395	-0.1019	-0.0778
102.8097222222	4 days, 6:48:35	1.8767	2.0141	-0.2128	-0.2920	-0.1002	-0.1617	-0.1415	-0.1611	-0.1637	-0.4280	-0.3313	-0.2815	-0.1725	-0.1327	-0.1351	-0.1499	-0.2650	-0.3780	-0.3262	-0.2619	-0.1699	-0.1371	-0.1381	-0.1498	-0.2200	-0.1239	-0.1967	-0.2632	-0.1676	-0.1547	-0.1475	0.2096	-0.0999	-0.1419	-0.1795	-0.2290	-0.1838	-0.1283	-0.1031	-0.0843	-0.0841	-0.0937	-0.1115	-0.1913	-0.1920	-0.1405	-0.1023	-0.0788
[truncated: 366 more rows]
[truncated: 36 more columns]

## Sheet: 02
Experiment ID: 1902181434P4
[truncated: 1,451 more rows]
[truncated: 36 more columns]

## Sheet: 03
Experiment ID: 1902181434P5
[truncated: 1,450 more rows]
[truncated: 36 more columns]

## Sheet: 04
Experiment ID: 1902251426P4
[truncated: 1,376 more rows]
[truncated: 38 more columns]

## Sheet: 05
Experiment ID: 1902251426P4
[truncated: 1,376 more rows]
[truncated: 38 more columns]

## Sheet: 06
Experiment ID: 1902251426P6
[truncated: 1,377 more rows]
[truncated: 38 more columns]

## Sheet: 07
Experiment ID: 1903041459P4
[truncated: 1,456 more rows]
[truncated: 38 more columns]

[truncated: 23 more sheets: 08, 09, 10, 11, 12, 13, 14, 15, 16, 17, 18, 19, 20, 21, 22, 23, 24, 25, 26, 27 …]
