# Supplementary material for: Screening of potential antiviral molecules against equid herpesvirus-1 using cellular impedance measurement: Dataset of 2,891 compounds
Source: Data Brief. 2020 Nov 5;33:106492. doi: 10.1016/j.dib.2020.106492 (PMC7689375; doi:10.1016/j.dib.2020.106492)
Supplement: Supplementary file 3 [file mmc3.xlsx]

## Sheet: 01
Experiment ID: 1807091005P1
		Control cells + DMSO	Control cells + DMSO	Control cells + DMSO	Control cells + DMSO	Infected cells + DMSO	Infected cells + DMSO	Infected cells + DMSO	Infected cells + DMSO	Didanosine (50 µM)	Didanosine (10 µM)	Didanosine (2 µM)	Didanosine (0.4 µM)	Stavidine (50 µM)	Stavidine (10 µM)	Stavidine (2 µM)	Stavidine (0.4 µM)	Lamivudine (50 µM)	Lamivudine (10 µM)	Lamivudine (2 µM)	Lamivudine (0.4 µM)	Mercaptopurine (50 µM)	Mercaptopurine (10 µM)	Mercaptopurine (2 µM)	Mercaptopurine (0.4 µM)	Abacavir (50 µM)	Abacavir (10 µM)	Abacavir (2 µM)	Abacavir (0.4 µM)	Thioguanine (50 µM)	Thioguanine (10 µM)	Thioguanine (2 µM)	Thioguanine (0.4 µM)	Adefovir dipivoxil (50 µM)	Adefovir dipivoxil (10 µM)	Adefovir dipivoxil (2 µM)	Adefovir dipivoxil (0.4 µM)	Valganciclovir (50 µM)	Valganciclovir (10 µM)	Valganciclovir (2 µM)	Valganciclovir (0.4 µM)	Tenofovir disoproxil (50 µM)	Tenofovir disoproxil (10 µM)	Tenofovir disoproxil (2 µM)	Tenofovir disoproxil (0.4 µM)	Valaciclovir (50 µM)	Valaciclovir (10 µM)	Valaciclovir (2 µM)	Valaciclovir (0.4 µM)
Time-Interval(Hour)	Time-Interval	Y (E1)	Y (F1)	Y (G1)	Y (H1)	Y (A12)	Y (B12)	Y (C12)	Y (D12)	Y (E2)	Y (F2)	Y (G2)	Y (H2)	Y (E3)	Y (F3)	Y (G3)	Y (H3)	Y (E4)	Y (F4)	Y (G4)	Y (H4)	Y (A5)	Y (B5)	Y (C5)	Y (D5)	Y (E5)	Y (F5)	Y (G5)	Y (H5)	Y (A6)	Y (B6)	Y (C6)	Y (D6)	Y (E6)	Y (F6)	Y (G6)	Y (H6)	Y (A7)	Y (B7)	Y (C7)	Y (D7)	Y (E7)	Y (F7)	Y (G7)	Y (H7)	Y (A8)	Y (B8)	Y (C8)	Y (D8)
0.0000000000	00:00:00	0.0000	0.0000	0.0000	0.0000	0.0000	0.0000	0.0000	0.0000	0.0000	0.0000	0.0000	0.0000	0.0000	0.0000	0.0000	0.0000	0.0000	0.0000	0.0000	0.0000	0.0000	0.0000	0.0000	0.0000	0.0000	0.0000	0.0000	0.0000	0.0000	0.0000	0.0000	0.0000	0.0000	0.0000	0.0000	0.0000	0.0000	0.0000	0.0000	0.0000	0.0000	0.0000	0.0000	0.0000	0.0000	0.0000	0.0000	0.0000
0.0036111111	00:00:13	-0.0012	0.0022	0.0040	-0.0010	-0.0009	-0.0032	0.0011	0.0008	0.0050	0.0004	-0.0017	-0.0045	0.0055	-0.0026	-0.0024	-0.0035	-0.0028	-0.0019	0.0005	-0.0030	-0.0026	-0.0021	-0.0000	0.0000	0.0036	0.0024	-0.0000	-0.0040	-0.0012	-0.0010	0.0021	0.0008	-0.0015	-0.0028	-0.0014	-0.0058	-0.0057	-0.0032	-0.0013	-0.0005	0.0001	-0.0011	-0.0020	-0.0011	-0.0017	0.0003	-0.0006	-0.0009
1.2141666667	01:12:51	-0.0298	-0.0460	-0.0351	-0.0745	-0.0275	-0.0184	-0.0052	-0.0124	-0.0036	-0.0243	-0.0146	-0.0645	-0.0142	-0.0320	-0.0550	-0.0584	-0.0335	-0.0332	-0.0470	-0.0595	-0.0574	-0.0311	-0.0211	-0.0227	-0.0357	-0.0339	-0.0496	-0.0638	-0.0720	-0.0223	-0.0103	-0.0208	-0.0247	-0.0352	-0.0392	-0.0308	-0.0541	-0.0260	-0.0367	-0.0196	-0.0228	-0.0244	-0.0349	-0.0522	-0.0458	-0.0163	-0.0124	-0.0185
1.2308333333	01:13:51	-0.0267	-0.0440	-0.0374	-0.0808	-0.0296	-0.0174	-0.0046	-0.0110	-0.0074	-0.0225	-0.0153	-0.0688	-0.0149	-0.0310	-0.0561	-0.0634	-0.0328	-0.0337	-0.0484	-0.0630	-0.0618	-0.0335	-0.0189	-0.0206	-0.0276	-0.0348	-0.0499	-0.0669	-0.0748	-0.0263	-0.0119	-0.0216	-0.0202	-0.0311	-0.0396	-0.0377	-0.0580	-0.0290	-0.0349	-0.0192	-0.0221	-0.0230	-0.0371	-0.0544	-0.0519	-0.0165	-0.0104	-0.0174
1.2477777778	01:14:52	-0.0281	-0.0478	-0.0357	-0.0927	-0.0340	-0.0174	-0.0070	-0.0121	-0.0048	-0.0221	-0.0132	-0.0755	-0.0172	-0.0295	-0.0559	-0.0710	-0.0309	-0.0334	-0.0477	-0.0705	-0.0693	-0.0339	-0.0217	-0.0218	-0.0281	-0.0309	-0.0523	-0.0731	-0.0813	-0.0247	-0.0128	-0.0229	-0.0205	-0.0304	-0.0416	-0.0469	-0.0633	-0.0281	-0.0357	-0.0165	-0.0225	-0.0232	-0.0389	-0.0604	-0.0549	-0.0182	-0.0139	-0.0175
1.2647222222	01:15:53	-0.0255	-0.0480	-0.0410	-0.0983	-0.0380	-0.0198	-0.0057	-0.0085	-0.0040	-0.0227	-0.0164	-0.0835	-0.0161	-0.0284	-0.0588	-0.0766	-0.0288	-0.0335	-0.0501	-0.0770	-0.0739	-0.0387	-0.0234	-0.0220	-0.0266	-0.0303	-0.0519	-0.0814	-0.0825	-0.0287	-0.0118	-0.0216	-0.0189	-0.0296	-0.0438	-0.0546	-0.0689	-0.0311	-0.0385	-0.0140	-0.0193	-0.0215	-0.0411	-0.0662	-0.0572	-0.0198	-0.0121	-0.0146
1.2813888889	01:16:53	-0.0220	-0.0482	-0.0439	-0.1028	-0.0401	-0.0179	-0.0042	-0.0090	-0.0022	-0.0189	-0.0190	-0.0886	-0.0133	-0.0290	-0.0607	-0.0791	-0.0262	-0.0323	-0.0505	-0.0826	-0.0765	-0.0398	-0.0239	-0.0183	-0.0202	-0.0276	-0.0532	-0.0849	-0.0848	-0.0298	-0.0109	-0.0178	-0.0162	-0.0300	-0.0420	-0.0618	-0.0714	-0.0319	-0.0359	-0.0127	-0.0152	-0.0195	-0.0412	-0.0694	-0.0591	-0.0197	-0.0130	-0.0172
1.2983333333	01:17:54	-0.0224	-0.0469	-0.0448	-0.1072	-0.0377	-0.0191	-0.0025	-0.0026	0.0011	-0.0200	-0.0219	-0.0912	-0.0093	-0.0258	-0.0601	-0.0848	-0.0262	-0.0298	-0.0514	-0.0851	-0.0786	-0.0425	-0.0250	-0.0161	-0.0210	-0.0275	-0.0582	-0.0880	-0.0875	-0.0327	-0.0112	-0.0172	-0.0150	-0.0274	-0.0429	-0.0640	-0.0725	-0.0314	-0.0357	-0.0172	-0.0145	-0.0145	-0.0415	-0.0722	-0.0579	-0.0211	-0.0080	-0.0139
1.3152777778	01:18:55	-0.0189	-0.0465	-0.0460	-0.1068	-0.0343	-0.0184	-0.0021	-0.0033	0.0080	-0.0178	-0.0237	-0.0923	-0.0062	-0.0244	-0.0649	-0.0876	-0.0213	-0.0279	-0.0537	-0.0849	-0.0799	-0.0434	-0.0219	-0.0140	-0.0181	-0.0275	-0.0567	-0.0888	-0.0852	-0.0328	-0.0127	-0.0147	-0.0122	-0.0254	-0.0456	-0.0671	-0.0729	-0.0324	-0.0333	-0.0097	-0.0120	-0.0136	-0.0422	-0.0737	-0.0561	-0.0185	-0.0078	-0.0121
1.3319444444	01:19:55	-0.0171	-0.0437	-0.0475	-0.1085	-0.0294	-0.0153	0.0026	0.0028	0.0091	-0.0158	-0.0254	-0.0930	-0.0057	-0.0241	-0.0647	-0.0852	-0.0216	-0.0241	-0.0540	-0.0852	-0.0790	-0.0434	-0.0220	-0.0111	-0.0136	-0.0247	-0.0597	-0.0882	-0.0848	-0.0317	-0.0068	-0.0141	-0.0076	-0.0218	-0.0453	-0.0666	-0.0719	-0.0297	-0.0318	-0.0083	-0.0066	-0.0118	-0.0441	-0.0709	-0.0534	-0.0167	-0.0064	-0.0077
1.3486111111	01:20:55	-0.0123	-0.0450	-0.0469	-0.1071	-0.0235	-0.0118	0.0056	0.0099	0.0118	-0.0143	-0.0283	-0.0918	-0.0001	-0.0244	-0.0682	-0.0845	-0.0150	-0.0250	-0.0546	-0.0843	-0.0753	-0.0424	-0.0208	-0.0078	-0.0121	-0.0240	-0.0593	-0.0903	-0.0799	-0.0313	-0.0058	-0.0118	-0.0047	-0.0233	-0.0460	-0.0664	-0.0698	-0.0273	-0.0305	-0.0052	-0.0062	-0.0092	-0.0441	-0.0709	-0.0499	-0.0132	-0.0030	-0.0055
1.3652777778	01:21:55	-0.0120	-0.0416	-0.0436	-0.1014	-0.0147	-0.0068	0.0114	0.0162	0.0142	-0.0100	-0.0264	-0.0906	0.0026	-0.0212	-0.0674	-0.0836	-0.0119	-0.0236	-0.0525	-0.0816	-0.0739	-0.0381	-0.0165	-0.0058	-0.0087	-0.0200	-0.0598	-0.0867	-0.0753	-0.0269	-0.0030	-0.0073	0.0013	-0.0215	-0.0449	-0.0644	-0.0660	-0.0250	-0.0277	-0.0011	-0.0022	-0.0094	-0.0440	-0.0676	-0.0462	-0.0117	0.0013	-0.0020
1.3822222222	01:22:56	-0.0036	-0.0371	-0.0388	-0.0976	-0.0065	-0.0002	0.0184	0.0238	0.0164	-0.0096	-0.0224	-0.0877	0.0060	-0.0208	-0.0660	-0.0825	-0.0086	-0.0208	-0.0518	-0.0802	-0.0676	-0.0341	-0.0135	-0.0023	-0.0044	-0.0174	-0.0575	-0.0824	-0.0694	-0.0223	0.0004	-0.0046	0.0050	-0.0180	-0.0448	-0.0592	-0.0610	-0.0208	-0.0244	-0.0002	0.0040	-0.0054	-0.0418	-0.0623	-0.0431	-0.0045	0.0053	0.0011
1.3988888889	01:23:56	0.0011	-0.0329	-0.0326	-0.0916	0.0040	0.0073	0.0255	0.0321	0.0227	-0.0037	-0.0198	-0.0843	0.0116	-0.0195	-0.0649	-0.0796	-0.0044	-0.0175	-0.0485	-0.0756	-0.0623	-0.0269	-0.0080	0.0029	-0.0004	-0.0162	-0.0540	-0.0764	-0.0630	-0.0167	0.0027	0.0017	0.0088	-0.0154	-0.0412	-0.0559	-0.0558	-0.0141	-0.0196	0.0046	0.0082	-0.0025	-0.0380	-0.0583	-0.0380	0.0016	0.0103	0.0069
1.4158333333	01:24:57	0.0089	-0.0289	-0.0272	-0.0863	0.0153	0.0163	0.0343	0.0416	0.0260	-0.0009	-0.0164	-0.0773	0.0154	-0.0181	-0.0601	-0.0726	0.0010	-0.0142	-0.0444	-0.0690	-0.0551	-0.0214	-0.0047	0.0087	0.0051	-0.0115	-0.0506	-0.0706	-0.0543	-0.0120	0.0120	0.0035	0.0130	-0.0124	-0.0357	-0.0510	-0.0491	-0.0067	-0.0173	0.0086	0.0140	0.0038	-0.0353	-0.0527	-0.0283	0.0077	0.0154	0.0109
1.4325000000	01:25:57	0.0130	-0.0231	-0.0201	-0.0769	0.0269	0.0273	0.0439	0.0519	0.0336	0.0046	-0.0090	-0.0712	0.0234	-0.0141	-0.0571	-0.0673	0.0060	-0.0141	-0.0406	-0.0635	-0.0483	-0.0146	0.0037	0.0152	0.0108	-0.0079	-0.0447	-0.0651	-0.0441	-0.0031	0.0189	0.0118	0.0185	-0.0066	-0.0299	-0.0420	-0.0425	0.0019	-0.0103	0.0137	0.0190	0.0087	-0.0300	-0.0475	-0.0220	0.0191	0.0234	0.0165
1.4494444444	01:26:58	0.0226	-0.0160	-0.0106	-0.0681	0.0369	0.0385	0.0546	0.0641	0.0402	0.0146	-0.0040	-0.0636	0.0267	-0.0080	-0.0502	-0.0616	0.0131	-0.0053	-0.0334	-0.0554	-0.0408	-0.0049	0.0104	0.0202	0.0168	0.0020	-0.0395	-0.0568	-0.0371	0.0065	0.0248	0.0159	0.0254	-0.0036	-0.0244	-0.0364	-0.0353	0.0125	-0.0032	0.0208	0.0268	0.0155	-0.0223	-0.0403	-0.0158	0.0267	0.0331	0.0218
1.4663888889	01:27:59	0.0275	-0.0063	-0.0027	-0.0595	0.0475	0.0516	0.0648	0.0773	0.0454	0.0239	0.0043	-0.0552	0.0338	-0.0005	-0.0450	-0.0531	0.0182	0.0011	-0.0266	-0.0484	-0.0341	0.0052	0.0171	0.0263	0.0213	0.0063	-0.0364	-0.0513	-0.0289	0.0143	0.0344	0.0206	0.0316	0.0048	-0.0169	-0.0294	-0.0261	0.0230	0.0060	0.0289	0.0312	0.0221	-0.0139	-0.0325	-0.0080	0.0368	0.0402	0.0290
1.4833333333	01:29:00	0.0383	-0.0025	0.0071	-0.0486	0.0592	0.0656	0.0752	0.0880	0.0566	0.0335	0.0101	-0.0482	0.0403	0.0040	-0.0391	-0.0470	0.0265	0.0044	-0.0197	-0.0387	-0.0247	0.0157	0.0257	0.0375	0.0297	0.0152	-0.0297	-0.0426	-0.0182	0.0253	0.0425	0.0293	0.0401	0.0099	-0.0100	-0.0204	-0.0199	0.0333	0.0130	0.0323	0.0394	0.0317	-0.0079	-0.0246	0.0015	0.0484	0.0497	0.0369
1.5002777778	01:30:01	0.0469	0.0054	0.0176	-0.0399	0.0720	0.0775	0.0864	0.1017	0.0644	0.0445	0.0225	-0.0391	0.0504	0.0136	-0.0303	-0.0403	0.0327	0.0152	-0.0120	-0.0312	-0.0136	0.0253	0.0372	0.0433	0.0355	0.0243	-0.0209	-0.0343	-0.0083	0.0359	0.0564	0.0374	0.0478	0.0223	-0.0026	-0.0119	-0.0085	0.0446	0.0199	0.0410	0.0474	0.0400	0.0011	-0.0179	0.0102	0.0598	0.0625	0.0490
1.5169444444	01:31:01	0.0572	0.0173	0.0272	-0.0274	0.0842	0.0923	0.1001	0.1148	0.0739	0.0557	0.0312	-0.0299	0.0536	0.0200	-0.0220	-0.0319	0.0408	0.0241	-0.0016	-0.0192	-0.0058	0.0390	0.0462	0.0516	0.0395	0.0337	-0.0142	-0.0242	0.0007	0.0448	0.0642	0.0474	0.0527	0.0296	0.0100	-0.0056	-0.0029	0.0546	0.0300	0.0492	0.0550	0.0469	0.0128	-0.0084	0.0148	0.0717	0.0715	0.0562
1.5336111111	01:32:01	0.0683	0.0245	0.0371	-0.0197	0.0954	0.1055	0.1114	0.1277	0.0844	0.0678	0.0400	-0.0222	0.0633	0.0290	-0.0167	-0.0232	0.0505	0.0344	0.0074	-0.0117	0.0028	0.0480	0.0583	0.0606	0.0509	0.0391	-0.0063	-0.0170	0.0113	0.0583	0.0746	0.0575	0.0610	0.0383	0.0188	0.0036	0.0074	0.0679	0.0409	0.0546	0.0647	0.0600	0.0196	-0.0007	0.0230	0.0836	0.0820	0.0662
1.5502777778	01:33:01	0.0753	0.0312	0.0480	-0.0083	0.1049	0.1186	0.1230	0.1391	0.0933	0.0833	0.0484	-0.0127	0.0709	0.0408	-0.0062	-0.0173	0.0586	0.0403	0.0156	-0.0027	0.0121	0.0586	0.0693	0.0713	0.0589	0.0517	0.0035	-0.0082	0.0213	0.0683	0.0861	0.0679	0.0677	0.0494	0.0288	0.0113	0.0161	0.0822	0.0498	0.0680	0.0723	0.0679	0.0296	0.0060	0.0323	0.0940	0.0954	0.0772
1.5672222222	01:34:02	0.0869	0.0410	0.0594	-0.0001	0.1155	0.1312	0.1361	0.1534	0.1079	0.0924	0.0618	-0.0053	0.0801	0.0488	0.0031	-0.0093	0.0680	0.0502	0.0245	0.0060	0.0214	0.0721	0.0774	0.0811	0.0682	0.0615	0.0112	0.0005	0.0303	0.0798	0.0996	0.0767	0.0787	0.0559	0.0370	0.0190	0.0246	0.0909	0.0605	0.0747	0.0803	0.0793	0.0402	0.0133	0.0404	0.1093	0.1089	0.0873
1.5841666667	01:35:03	0.0961	0.0488	0.0711	0.0104	0.1263	0.1441	0.1488	0.1666	0.1195	0.0997	0.0731	0.0049	0.0922	0.0624	0.0119	0.0000	0.0773	0.0618	0.0319	0.0141	0.0286	0.0840	0.0890	0.0914	0.0764	0.0720	0.0193	0.0075	0.0397	0.0922	0.1111	0.0886	0.0883	0.0673	0.0468	0.0271	0.0313	0.1059	0.0716	0.0858	0.0929	0.0908	0.0481	0.0227	0.0509	0.1197	0.1206	0.0990
1.6013888889	01:36:05	0.1074	0.0603	0.0810	0.0191	0.1360	0.1577	0.1611	0.1759	0.1292	0.1091	0.0847	0.0128	0.1024	0.0721	0.0212	0.0068	0.0900	0.0739	0.0420	0.0219	0.0370	0.0957	0.1021	0.1032	0.0913	0.0815	0.0256	0.0152	0.0487	0.1032	0.1262	0.1000	0.0992	0.0805	0.0558	0.0330	0.0418	0.1189	0.0844	0.0966	0.1005	0.1009	0.0582	0.0286	0.0578	0.1347	0.1326	0.1095
1.6183333333	01:37:06	0.1149	0.0677	0.0917	0.0283	0.1460	0.1708	0.1723	0.1907	0.1435	0.1207	0.0964	0.0215	0.1144	0.0817	0.0298	0.0123	0.0992	0.0842	0.0505	0.0307	0.0454	0.1080	0.1141	0.1159	0.1020	0.0924	0.0355	0.0227	0.0575	0.1149	0.1371	0.1128	0.1109	0.0899	0.0640	0.0400	0.0488	0.1301	0.0922	0.1093	0.1154	0.1133	0.0683	0.0356	0.0686	0.1447	0.1447	0.1214
1.6352777778	01:38:07	0.1271	0.0770	0.1023	0.0369	0.1527	0.1810	0.1813	0.2022	0.1560	0.1333	0.1064	0.0286	0.1267	0.0952	0.0375	0.0203	0.1103	0.0952	0.0614	0.0377	0.0530	0.1172	0.1253	0.1265	0.1117	0.1041	0.0439	0.0289	0.0664	0.1241	0.1497	0.1236	0.1178	0.0995	0.0737	0.0481	0.0543	0.1398	0.1011	0.1182	0.1258	0.1236	0.0785	0.0426	0.0730	0.1583	0.1542	0.1342
1.6519444444	01:39:07	0.1375	0.0837	0.1076	0.0403	0.1614	0.1918	0.1939	0.2129	0.1667	0.1469	0.1167	0.0372	0.1385	0.1046	0.0456	0.0264	0.1196	0.1052	0.0687	0.0455	0.0597	0.1296	0.1345	0.1378	0.1224	0.1134	0.0511	0.0373	0.0732	0.1351	0.1613	0.1332	0.1306	0.1109	0.0828	0.0515	0.0612	0.1514	0.1146	0.1310	0.1358	0.1334	0.0863	0.0484	0.0832	0.1679	0.1676	0.1443
1.6686111111	01:40:07	0.1431	0.0939	0.1167	0.0493	0.1686	0.2026	0.2039	0.2199	0.1806	0.1570	0.1295	0.0437	0.1501	0.1147	0.0526	0.0334	0.1309	0.1122	0.0781	0.0523	0.0668	0.1392	0.1470	0.1502	0.1356	0.1251	0.0600	0.0441	0.0799	0.1443	0.1698	0.1470	0.1402	0.1185	0.0911	0.0566	0.0671	0.1610	0.1243	0.1390	0.1483	0.1421	0.0932	0.0547	0.0877	0.1768	0.1783	0.1542
1.6852777778	01:41:07	0.1514	0.1007	0.1245	0.0546	0.1761	0.2125	0.2114	0.2322	0.1904	0.1696	0.1366	0.0503	0.1626	0.1229	0.0595	0.0355	0.1379	0.1221	0.0842	0.0581	0.0763	0.1504	0.1569	0.1612	0.1420	0.1325	0.0663	0.0490	0.0866	0.1547	0.1819	0.1574	0.1502	0.1278	0.0987	0.0633	0.0742	0.1732	0.1328	0.1485	0.1581	0.1534	0.1018	0.0609	0.0959	0.1899	0.1890	0.1669
1.7022222222	01:42:08	0.1638	0.1084	0.1310	0.0615	0.1837	0.2230	0.2224	0.2403	0.1993	0.1791	0.1481	0.0551	0.1716	0.1346	0.0682	0.0428	0.1516	0.1311	0.0925	0.0641	0.0826	0.1579	0.1661	0.1725	0.1569	0.1447	0.0711	0.0548	0.0939	0.1630	0.1957	0.1658	0.1645	0.1374	0.1075	0.0690	0.0788	0.1809	0.1430	0.1598	0.1681	0.1637	0.1086	0.0649	0.1024	0.1972	0.1991	0.1756
1.7191666667	01:43:09	0.1716	0.1152	0.1390	0.0679	0.1900	0.2339	0.2314	0.2492	0.2098	0.1897	0.1582	0.0605	0.1833	0.1448	0.0735	0.0469	0.1627	0.1386	0.0960	0.0708	0.0897	0.1687	0.1768	0.1836	0.1662	0.1551	0.0792	0.0628	0.1003	0.1714	0.2016	0.1804	0.1734	0.1448	0.1135	0.0741	0.0847	0.1902	0.1515	0.1737	0.1837	0.1719	0.1163	0.0698	0.1080	0.2082	0.2097	0.1893
1.7361111111	01:44:10	0.1797	0.1243	0.1457	0.0717	0.1956	0.2414	0.2379	0.2572	0.2226	0.1996	0.1766	0.0647	0.1933	0.1530	0.0793	0.0531	0.1736	0.1487	0.1057	0.0750	0.0950	0.1792	0.1880	0.1945	0.1781	0.1611	0.0825	0.0667	0.1067	0.1795	0.2144	0.1856	0.1840	0.1524	0.1196	0.0765	0.0897	0.1988	0.1607	0.1805	0.1914	0.1820	0.1240	0.0756	0.1147	0.2166	0.2182	0.1988
1.7527777778	01:45:10	0.1864	0.1301	0.1514	0.0786	0.2025	0.2488	0.2451	0.2653	0.2299	0.2099	0.1947	0.0738	0.2082	0.1637	0.0863	0.0566	0.1812	0.1576	0.1106	0.0810	0.1008	0.1840	0.1960	0.2021	0.1892	0.1725	0.0892	0.0727	0.1114	0.1883	0.2222	0.1988	0.1937	0.1607	0.1278	0.0823	0.0952	0.2072	0.1669	0.1907	0.2007	0.1904	0.1298	0.0790	0.1202	0.2239	0.2268	0.2109
1.7694444444	01:46:10	0.1973	0.1369	0.1576	0.0822	0.2055	0.2565	0.2557	0.2726	0.2401	0.2175	0.1914	0.0754	0.2146	0.1719	0.0912	0.0595	0.1911	0.1621	0.1160	0.0847	0.1088	0.1939	0.2065	0.2143	0.1975	0.1760	0.0964	0.0767	0.1154	0.1938	0.2304	0.2065	0.2009	0.1688	0.1347	0.0845	0.0984	0.2151	0.1742	0.1979	0.2086	0.1965	0.1361	0.0826	0.1261	0.2334	0.2345	0.2172
1.7863888889	01:47:11	0.2040	0.1449	0.1623	0.0858	0.2121	0.2627	0.2623	0.2790	0.2510	0.2264	0.1999	0.0807	0.2240	0.1802	0.0957	0.0661	0.2019	0.1703	0.1200	0.0918	0.1155	0.2011	0.2117	0.2226	0.2081	0.1855	0.0988	0.0794	0.1213	0.2039	0.2402	0.2150	0.2126	0.1774	0.1399	0.0904	0.1038	0.2204	0.1818	0.2071	0.2203	0.2053	0.1377	0.0871	0.1313	0.2415	0.2433	0.2256
1.8033333333	01:48:12	0.2091	0.1499	0.1674	0.0902	0.2180	0.2708	0.2688	0.2850	0.2552	0.2340	0.2085	0.0860	0.2331	0.1889	0.1011	0.0710	0.2120	0.1791	0.1282	0.0945	0.1199	0.2069	0.2209	0.2314	0.2162	0.1946	0.1056	0.0858	0.1250	0.2078	0.2489	0.2268	0.2194	0.1828	0.1455	0.0934	0.1082	0.2287	0.1912	0.2165	0.2284	0.2137	0.1451	0.0933	0.1368	0.2474	0.2503	0.2345
1.8202777778	01:49:13	0.2162	0.1562	0.1717	0.0946	0.2213	0.2780	0.2757	0.2931	0.2639	0.2426	0.2165	0.0894	0.2413	0.1965	0.1044	0.0724	0.2214	0.1858	0.1323	0.0993	0.1254	0.2155	0.2286	0.2407	0.2236	0.2015	0.1087	0.0911	0.1315	0.2158	0.2558	0.2316	0.2316	0.1904	0.1491	0.0966	0.1108	0.2350	0.1984	0.2281	0.2348	0.2219	0.1511	0.0954	0.1395	0.2549	0.2582	0.2458
1.8372222222	01:50:14	0.2251	0.1627	0.1768	0.0983	0.2271	0.2840	0.2805	0.2964	0.2706	0.2514	0.2222	0.0938	0.2519	0.2068	0.1104	0.0759	0.2272	0.1923	0.1366	0.1024	0.1291	0.2236	0.2355	0.2483	0.2349	0.2072	0.1145	0.0951	0.1370	0.2207	0.2635	0.2423	0.2359	0.1981	0.1547	0.1003	0.1154	0.2401	0.2041	0.2334	0.2452	0.2280	0.1548	0.0995	0.1443	0.2606	0.2675	0.2521
1.8538888889	01:51:14	0.2282	0.1687	0.1816	0.1004	0.2312	0.2903	0.2853	0.3069	0.2771	0.2556	0.2285	0.0963	0.2593	0.2104	0.1134	0.0820	0.2377	0.1981	0.1396	0.1058	0.1334	0.2295	0.2451	0.2587	0.2393	0.2151	0.1195	0.0989	0.1395	0.2268	0.2712	0.2489	0.2433	0.2027	0.1599	0.1032	0.1190	0.2470	0.2086	0.2407	0.2524	0.2339	0.1596	0.1028	0.1494	0.2673	0.2703	0.2593
1.8705555556	01:52:14	0.2325	0.1751	0.1845	0.1056	0.2363	0.2970	0.2923	0.3108	0.2883	0.2631	0.2380	0.1015	0.2622	0.2174	0.1180	0.0839	0.2426	0.2048	0.1438	0.1098	0.1353	0.2352	0.2491	0.2669	0.2495	0.2184	0.1243	0.1031	0.1441	0.2315	0.2773	0.2544	0.2503	0.2064	0.1637	0.1055	0.1224	0.2524	0.2138	0.2490	0.2596	0.2404	0.1652	0.1062	0.1538	0.2721	0.2784	0.2680
1.8875000000	01:53:15	0.2386	0.1796	0.1896	0.1088	0.2385	0.3017	0.2976	0.3166	0.2922	0.2690	0.2411	0.1040	0.2732	0.2230	0.1221	0.0849	0.2518	0.2062	0.1481	0.1142	0.1401	0.2387	0.2585	0.2718	0.2557	0.2249	0.1282	0.1081	0.1489	0.2373	0.2814	0.2607	0.2577	0.2157	0.1687	0.1089	0.1269	0.2568	0.2212	0.2567	0.2651	0.2452	0.1692	0.1105	0.1569	0.2787	0.2834	0.2742
1.9044444444	01:54:16	0.2440	0.1876	0.1917	0.1121	0.2433	0.3098	0.3034	0.3218	0.3020	0.2749	0.2461	0.1076	0.2827	0.2314	0.1256	0.0890	0.2570	0.2153	0.1519	0.1177	0.1422	0.2463	0.2625	0.2807	0.2632	0.2313	0.1304	0.1114	0.1522	0.2412	0.2883	0.2679	0.2648	0.2179	0.1731	0.1117	0.1302	0.2640	0.2268	0.2624	0.2714	0.2515	0.1739	0.1126	0.1619	0.2856	0.2895	0.2822
1.9211111111	01:55:16	0.2522	0.1910	0.1971	0.1159	0.2476	0.3141	0.3072	0.3269	0.3056	0.2824	0.2556	0.1111	0.2891	0.2380	0.1295	0.0916	0.2658	0.2186	0.1556	0.1209	0.1444	0.2522	0.2691	0.2853	0.2727	0.2348	0.1359	0.1149	0.1552	0.2473	0.2955	0.2779	0.2717	0.2263	0.1772	0.1146	0.1312	0.2679	0.2309	0.2711	0.2796	0.2580	0.1782	0.1162	0.1662	0.2907	0.2959	0.2849
1.9380555556	01:56:17	0.2565	0.1953	0.2005	0.1170	0.2499	0.3188	0.3111	0.3324	0.3118	0.2892	0.2582	0.1160	0.2915	0.2423	0.1320	0.0942	0.2709	0.2220	0.1603	0.1235	0.1472	0.2593	0.2745	0.2932	0.2770	0.2416	0.1405	0.1185	0.1600	0.2516	0.2974	0.2817	0.2806	0.2299	0.1822	0.1171	0.1349	0.2750	0.2361	0.2767	0.2823	0.2636	0.1814	0.1181	0.1693	0.2962	0.3004	0.2961
1.9547222222	01:57:17	0.2586	0.2011	0.2045	0.1211	0.2544	0.3237	0.3178	0.3363	0.3167	0.2949	0.2623	0.1172	0.2964	0.2491	0.1381	0.0984	0.2781	0.2292	0.1640	0.1278	0.1512	0.2723	0.2785	0.3028	0.2850	0.2486	0.1416	0.1207	0.1631	0.2562	0.3046	0.2860	0.2832	0.2339	0.1866	0.1210	0.1375	0.2791	0.2420	0.2825	0.2919	0.2685	0.1861	0.1219	0.1748	0.3008	0.3084	0.2988
1.9713888889	01:58:17	0.2693	0.2027	0.2088	0.1232	0.2586	0.3271	0.3219	0.3432	0.3231	0.2963	0.2687	0.1213	0.3031	0.2528	0.1387	0.1010	0.2860	0.2309	0.1648	0.1306	0.1528	0.2760	0.2842	0.3109	0.2889	0.2506	0.1466	0.1247	0.1666	0.2620	0.3106	0.2911	0.2906	0.2406	0.1896	0.1227	0.1418	0.2837	0.2446	0.2877	0.2939	0.2707	0.1895	0.1258	0.1775	0.3061	0.3099	0.3053
1.9883333333	01:59:18	0.2726	0.2080	0.2137	0.1251	0.2616	0.3325	0.3270	0.3436	0.3304	0.3025	0.2738	0.1226	0.3102	0.2591	0.1441	0.1031	0.2937	0.2354	0.1696	0.1330	0.1558	0.2809	0.2909	0.3146	0.2954	0.2581	0.1512	0.1297	0.1700	0.2653	0.3155	0.2985	0.2981	0.2444	0.1951	0.1250	0.1451	0.2885	0.2501	0.2937	0.3025	0.2801	0.1934	0.1291	0.1784	0.3105	0.3161	0.3112
2.0050000000	02:00:18	0.2774	0.2129	0.2139	0.1269	0.2654	0.3369	0.3307	0.3510	0.3324	0.3091	0.2779	0.1256	0.3139	0.2621	0.1475	0.1055	0.2976	0.2411	0.1736	0.1351	0.1599	0.2862	0.2926	0.3213	0.3016	0.2618	0.1544	0.1307	0.1726	0.2675	0.3183	0.3003	0.3050	0.2503	0.1998	0.1279	0.1470	0.2917	0.2523	0.2994	0.3095	0.2873	0.1990	0.1309	0.1837	0.3160	0.3215	0.3182
2.0219444444	02:01:19	0.2829	0.2175	0.2177	0.1290	0.2681	0.3422	0.3350	0.3539	0.3394	0.3163	0.2827	0.1285	0.3199	0.2680	0.1510	0.1099	0.3007	0.2456	0.1770	0.1391	0.1629	0.2906	0.3005	0.3259	0.3051	0.2666	0.1595	0.1354	0.1763	0.2732	0.3222	0.3080	0.3095	0.2544	0.2029	0.1304	0.1521	0.2980	0.2579	0.3040	0.3150	0.2888	0.2030	0.1334	0.1872	0.3199	0.3259	0.3201
2.0388888889	02:02:20	0.2869	0.2199	0.2203	0.1324	0.2707	0.3478	0.3403	0.3608	0.3467	0.3185	0.2863	0.1326	0.3244	0.2735	0.1530	0.1101	0.3072	0.2499	0.1783	0.1419	0.1655	0.2957	0.3045	0.3311	0.3140	0.2719	0.1626	0.1391	0.1792	0.2759	0.3305	0.3127	0.3156	0.2628	0.2055	0.1328	0.1521	0.3024	0.2622	0.3120	0.3194	0.2961	0.2059	0.1362	0.1905	0.3246	0.3314	0.3299
2.0555555556	02:03:20	0.2916	0.2263	0.2250	0.1372	0.2742	0.3509	0.3429	0.3643	0.3490	0.3243	0.2890	0.1350	0.3297	0.2779	0.1568	0.1137	0.3150	0.2514	0.1799	0.1412	0.1666	0.3015	0.3079	0.3375	0.3209	0.2771	0.1646	0.1425	0.1839	0.2798	0.3338	0.3178	0.3246	0.2622	0.2080	0.1331	0.1544	0.3039	0.2655	0.3161	0.3241	0.3004	0.2088	0.1396	0.1924	0.3287	0.3351	0.3307
2.0722222222	02:04:20	0.2925	0.2301	0.2278	0.1366	0.2785	0.3548	0.3480	0.3668	0.3524	0.3261	0.2959	0.1393	0.3328	0.2820	0.1593	0.1170	0.3177	0.2577	0.1843	0.1411	0.1699	0.3034	0.3109	0.3402	0.3260	0.2790	0.1681	0.1457	0.1861	0.2816	0.3387	0.3239	0.3272	0.2679	0.2115	0.1352	0.1570	0.3108	0.2701	0.3215	0.3310	0.3045	0.2129	0.1433	0.1969	0.3336	0.3406	0.3376
2.0888888889	02:05:20	0.2968	0.2333	0.2306	0.1400	0.2811	0.3591	0.3514	0.3734	0.3559	0.3328	0.2978	0.1412	0.3369	0.2861	0.1634	0.1189	0.3221	0.2631	0.1893	0.1438	0.1707	0.3072	0.3157	0.3474	0.3289	0.2854	0.1726	0.1486	0.1904	0.2875	0.3434	0.3273	0.3329	0.2727	0.2148	0.1383	0.1599	0.3145	0.2747	0.3251	0.3361	0.3100	0.2156	0.1439	0.1998	0.3345	0.3446	0.3435
2.1058333333	02:06:21	0.3058	0.2359	0.2328	0.1435	0.2840	0.3615	0.3561	0.3759	0.3638	0.3365	0.3024	0.1439	0.3434	0.2899	0.1652	0.1215	0.3247	0.2640	0.1918	0.1464	0.1752	0.3117	0.3225	0.3516	0.3362	0.2893	0.1755	0.1505	0.1925	0.2923	0.3467	0.3337	0.3398	0.2772	0.2209	0.1407	0.1615	0.3166	0.2779	0.3318	0.3391	0.3130	0.2214	0.1475	0.2024	0.3385	0.3475	0.3485
2.1227777778	02:07:22	0.3072	0.2392	0.2357	0.1456	0.2866	0.3684	0.3599	0.3823	0.3673	0.3386	0.3069	0.1457	0.3485	0.2920	0.1698	0.1240	0.3302	0.2703	0.1969	0.1480	0.1769	0.3170	0.3237	0.3565	0.3412	0.2943	0.1794	0.1553	0.1944	0.2942	0.3508	0.3364	0.3442	0.2815	0.2228	0.1439	0.1637	0.3215	0.2819	0.3353	0.3465	0.3188	0.2230	0.1510	0.2052	0.3405	0.3526	0.3517
2.1397222222	02:08:23	0.3140	0.2427	0.2399	0.1473	0.2891	0.3716	0.3644	0.3863	0.3687	0.3452	0.3106	0.1474	0.3496	0.2962	0.1718	0.1261	0.3367	0.2713	0.1978	0.1516	0.1800	0.3203	0.3287	0.3611	0.3477	0.3001	0.1850	0.1602	0.1983	0.2968	0.3562	0.3390	0.3520	0.2870	0.2256	0.1460	0.1669	0.3234	0.2847	0.3431	0.3499	0.3235	0.2273	0.1525	0.2095	0.3453	0.3565	0.3557
2.1563888889	02:09:23	0.3142	0.2467	0.2425	0.1513	0.2927	0.3747	0.3681	0.3910	0.3762	0.3461	0.3145	0.1508	0.3570	0.2998	0.1738	0.1273	0.3413	0.2750	0.2020	0.1516	0.1820	0.3231	0.3325	0.3671	0.3498	0.3059	0.1866	0.1616	0.2022	0.3017	0.3599	0.3454	0.3565	0.2898	0.2278	0.1486	0.1684	0.3274	0.2900	0.3464	0.3563	0.3294	0.2300	0.1563	0.2117	0.3487	0.3586	0.3613
2.1730555556	02:10:23	0.3178	0.2504	0.2451	0.1531	0.2945	0.3780	0.3722	0.3940	0.3786	0.3503	0.3183	0.1523	0.3605	0.3060	0.1778	0.1309	0.3475	0.2816	0.2039	0.1550	0.1852	0.3263	0.3335	0.3716	0.3580	0.3087	0.1903	0.1643	0.2035	0.3036	0.3628	0.3508	0.3630	0.2942	0.2322	0.1502	0.1713	0.3326	0.2935	0.3522	0.3578	0.3335	0.2343	0.1585	0.2136	0.3518	0.3649	0.3661
2.1900000000	02:11:24	0.3219	0.2547	0.2486	0.1674	0.2977	0.3830	0.3753	0.3963	0.3851	0.3553	0.3216	0.1541	0.3629	0.3066	0.1795	0.1315	0.3473	0.2833	0.2095	0.1569	0.1885	0.3315	0.3400	0.3791	0.3589	0.3120	0.1936	0.1684	0.2067	0.3061	0.3688	0.3540	0.3679	0.2986	0.2353	0.1537	0.1761	0.3335	0.2966	0.3581	0.3647	0.3389	0.2381	0.1619	0.2170	0.3551	0.3665	0.3747
2.2066666667	02:12:24	0.3268	0.2582	0.2493	0.1689	0.3002	0.3850	0.3791	0.4024	0.3860	0.3567	0.3224	0.1585	0.3677	0.3126	0.1838	0.1361	0.3522	0.2857	0.2106	0.1585	0.1890	0.3357	0.3431	0.3802	0.3636	0.3165	0.1965	0.1716	0.2085	0.3120	0.3733	0.3557	0.3730	0.3037	0.2389	0.1543	0.1762	0.3399	0.3010	0.3624	0.3688	0.3429	0.2397	0.1632	0.2193	0.3574	0.3730	0.3773
2.2236111111	02:13:25	0.3283	0.2590	0.2557	0.1721	0.3052	0.3881	0.3831	0.4065	0.3900	0.3606	0.3286	0.1594	0.3727	0.3177	0.1860	0.1370	0.3567	0.2896	0.2157	0.1605	0.1944	0.3377	0.3474	0.3860	0.3700	0.3184	0.2013	0.1747	0.2106	0.3126	0.3731	0.3630	0.3774	0.3075	0.2434	0.1577	0.1787	0.3421	0.3032	0.3662	0.3734	0.3439	0.2424	0.1668	0.2222	0.3613	0.3776	0.3829
2.2402777778	02:14:25	0.3302	0.2593	0.2552	0.1736	0.3073	0.3916	0.3872	0.4098	0.3930	0.3640	0.3331	0.1619	0.3726	0.3197	0.1889	0.1387	0.3607	0.2931	0.2174	0.1613	0.1932	0.3396	0.3509	0.3913	0.3723	0.3237	0.2039	0.1784	0.2132	0.3173	0.3772	0.3675	0.3845	0.3108	0.2439	0.1598	0.1807	0.3466	0.3075	0.3710	0.3782	0.3506	0.2462	0.1687	0.2252	0.3647	0.3798	0.3840
2.2569444444	02:15:25	0.3334	0.2634	0.2566	0.1766	0.3086	0.3963	0.3889	0.4134	0.3979	0.3674	0.3361	0.1648	0.3793	0.3248	0.1930	0.1420	0.3629	0.2996	0.2203	0.1632	0.1963	0.3448	0.3530	0.3912	0.3791	0.3272	0.2075	0.1812	0.2157	0.3209	0.3820	0.3698	0.3888	0.3146	0.2482	0.1619	0.1841	0.3490	0.3104	0.3761	0.3803	0.3530	0.2484	0.1733	0.2273	0.3695	0.3857	0.3878
2.2736111111	02:16:25	0.3379	0.2663	0.2608	0.1784	0.3112	0.3998	0.3954	0.4156	0.3994	0.3744	0.3380	0.1688	0.3833	0.3281	0.1950	0.1434	0.3671	0.3002	0.2248	0.1682	0.1998	0.3482	0.3591	0.3989	0.3814	0.3324	0.2114	0.1827	0.2178	0.3246	0.3864	0.3736	0.3928	0.3195	0.2538	0.1645	0.1852	0.3520	0.3139	0.3826	0.3856	0.3543	0.2540	0.1736	0.2295	0.3740	0.3893	0.3938
2.2902777778	02:17:25	0.3424	0.2680	0.2615	0.1789	0.3146	0.4048	0.3984	0.4206	0.4030	0.3734	0.3418	0.1683	0.3887	0.3320	0.2000	0.1456	0.3734	0.3051	0.2262	0.1687	0.2017	0.3496	0.3585	0.4020	0.3848	0.3356	0.2162	0.1849	0.2219	0.3266	0.3904	0.3762	0.3980	0.3215	0.2553	0.1666	0.1880	0.3541	0.3153	0.3874	0.3902	0.3612	0.2560	0.1769	0.2323	0.3779	0.3931	0.3959
2.3072222222	02:18:26	0.3412	0.2707	0.2664	0.1811	0.3181	0.4064	0.4033	0.4273	0.4067	0.3775	0.3455	0.1706	0.3916	0.3351	0.2004	0.1484	0.3762	0.3074	0.2303	0.1697	0.2025	0.3537	0.3645	0.4069	0.3885	0.3401	0.2170	0.1884	0.2229	0.3278	0.3916	0.3796	0.4032	0.3264	0.2605	0.1712	0.1908	0.3586	0.3212	0.3901	0.3932	0.3645	0.2589	0.1796	0.2346	0.3847	0.3949	0.3996
2.3241666667	02:19:27	0.3483	0.2733	0.2671	0.1844	0.3193	0.4087	0.4041	0.4298	0.4090	0.3797	0.3480	0.1739	0.4004	0.3386	0.2047	0.1490	0.3807	0.3112	0.2345	0.1727	0.2053	0.3558	0.3666	0.4116	0.3943	0.3410	0.2200	0.1913	0.2258	0.3313	0.3959	0.3834	0.4045	0.3299	0.2618	0.1728	0.1938	0.3603	0.3236	0.3946	0.3948	0.3685	0.2625	0.1815	0.2372	0.3868	0.3999	0.4039
2.3411111111	02:20:28	0.3512	0.2768	0.2709	0.1847	0.3239	0.4129	0.4097	0.4320	0.4132	0.3836	0.3508	0.1762	0.4016	0.3406	0.2073	0.1519	0.3824	0.3136	0.2375	0.1771	0.2077	0.3600	0.3708	0.4130	0.3996	0.3457	0.2240	0.1942	0.2270	0.3331	0.3980	0.3871	0.4098	0.3315	0.2644	0.1730	0.1965	0.3640	0.3280	0.3996	0.4020	0.3731	0.2648	0.1836	0.2388	0.3914	0.4045	0.4064
2.3575000000	02:21:27	0.3529	0.2777	0.2740	0.1883	0.3249	0.4173	0.4134	0.4371	0.4157	0.3860	0.3556	0.1797	0.4070	0.3473	0.2110	0.1527	0.3847	0.3190	0.2397	0.1775	0.2086	0.3608	0.3740	0.4166	0.4034	0.3488	0.2291	0.1992	0.2310	0.3352	0.4023	0.3921	0.4140	0.3363	0.2684	0.1776	0.1992	0.3710	0.3289	0.4050	0.4031	0.3770	0.2668	0.1865	0.2413	0.3957	0.4062	0.4111
2.3741666667	02:22:27	0.3586	0.2825	0.2742	0.1887	0.3294	0.4196	0.4159	0.4409	0.4153	0.3909	0.3593	0.1803	0.4114	0.3466	0.2130	0.1559	0.3861	0.3201	0.2433	0.1793	0.2120	0.3649	0.3781	0.4207	0.4040	0.3521	0.2284	0.2006	0.2328	0.3380	0.4048	0.3938	0.4173	0.3394	0.2722	0.1808	0.2021	0.3697	0.3333	0.4068	0.4069	0.3807	0.2692	0.1882	0.2437	0.4002	0.4098	0.4141
2.3911111111	02:23:28	0.3620	0.2890	0.2776	0.1913	0.3295	0.4220	0.4216	0.4458	0.4200	0.3950	0.3612	0.1751	0.4135	0.3508	0.2158	0.1575	0.3925	0.3227	0.2463	0.1810	0.2145	0.3689	0.3817	0.4262	0.4098	0.3570	0.2337	0.2040	0.2369	0.3431	0.4102	0.3964	0.4232	0.3441	0.2761	0.1836	0.2036	0.3736	0.3377	0.4107	0.4097	0.3817	0.2715	0.1917	0.2474	0.4048	0.4130	0.4197
2.4077777778	02:24:28	0.3640	0.2868	0.2813	0.1922	0.3330	0.4255	0.4266	0.4483	0.4269	0.3969	0.3641	0.1740	0.4192	0.3552	0.2201	0.1603	0.3935	0.3272	0.2495	0.1834	0.2163	0.3700	0.3821	0.4302	0.4101	0.3604	0.2363	0.2065	0.2374	0.3451	0.4116	0.4002	0.4271	0.3442	0.2774	0.1837	0.2049	0.3760	0.3408	0.4160	0.4122	0.3861	0.2767	0.1942	0.2505	0.4099	0.4175	0.4210
2.4247222222	02:25:29	0.3688	0.2904	0.2857	0.1962	0.3357	0.4289	0.4273	0.4548	0.4307	0.3969	0.3643	0.1749	0.4220	0.3561	0.2229	0.1632	0.3984	0.3311	0.2551	0.1864	0.2190	0.3741	0.3868	0.4335	0.4164	0.3647	0.2359	0.2092	0.2389	0.3496	0.4141	0.4036	0.4338	0.3520	0.2821	0.1874	0.2084	0.3785	0.3434	0.4206	0.4163	0.3909	0.2772	0.1971	0.2527	0.4154	0.4196	0.4268
2.4413888889	02:26:29	0.3736	0.2899	0.2875	0.1957	0.3382	0.4327	0.4307	0.4566	0.4303	0.4032	0.3692	0.1767	0.4277	0.3606	0.2246	0.1652	0.4007	0.3339	0.2581	0.1870	0.2202	0.3774	0.3884	0.4363	0.4177	0.3685	0.2420	0.2135	0.2415	0.3507	0.4187	0.4067	0.4374	0.3558	0.2841	0.1884	0.2118	0.3828	0.3469	0.4222	0.4221	0.3940	0.2812	0.1983	0.2546	0.4202	0.4240	0.4297
2.4580555556	02:27:29	0.3735	0.2965	0.2883	0.1980	0.3415	0.4350	0.4362	0.4607	0.4349	0.4037	0.3730	0.1780	0.4320	0.3659	0.2297	0.1665	0.4055	0.3383	0.2595	0.1887	0.2240	0.3801	0.3931	0.4404	0.4223	0.3695	0.2451	0.2139	0.2434	0.3517	0.4222	0.4087	0.4372	0.3570	0.2886	0.1903	0.2149	0.3866	0.3488	0.4272	0.4242	0.3995	0.2835	0.2001	0.2577	0.4235	0.4266	0.4321
2.4747222222	02:28:29	0.3757	0.3004	0.2912	0.1996	0.3458	0.4390	0.4401	0.4655	0.4375	0.4049	0.3730	0.1796	0.4329	0.3675	0.2305	0.1665	0.4073	0.3397	0.2637	0.1914	0.2258	0.3830	0.3968	0.4437	0.4261	0.3751	0.2450	0.2162	0.2463	0.3553	0.4242	0.4146	0.4427	0.3620	0.2906	0.1929	0.2141	0.3908	0.3535	0.4277	0.4275	0.4021	0.2859	0.2053	0.2596	0.4258	0.4281	0.4359
2.4916666667	02:29:30	0.3800	0.3012	0.2965	0.2002	0.3466	0.4412	0.4446	0.4687	0.4368	0.4100	0.3793	0.1820	0.4378	0.3707	0.2334	0.1684	0.4090	0.3435	0.2670	0.1920	0.2272	0.3886	0.3992	0.4472	0.4271	0.3790	0.2497	0.2196	0.2483	0.3588	0.4277	0.4183	0.4442	0.3661	0.2930	0.1935	0.2190	0.3913	0.3549	0.4358	0.4282	0.4034	0.2885	0.2047	0.2631	0.4313	0.4346	0.4408
2.5086111111	02:30:31	0.3871	0.3043	0.2978	0.2046	0.3498	0.4434	0.4486	0.4724	0.4404	0.4139	0.3824	0.1840	0.4403	0.3734	0.2356	0.1712	0.4134	0.3467	0.2686	0.1966	0.2287	0.3902	0.4049	0.4533	0.4327	0.3829	0.2524	0.2228	0.2507	0.3613	0.4305	0.4149	0.4500	0.3675	0.2985	0.1966	0.2208	0.3950	0.3592	0.4367	0.4317	0.4091	0.2920	0.2092	0.2657	0.4329	0.4368	0.4432
2.5252777778	02:31:31	0.3898	0.3079	0.2992	0.2053	0.3520	0.4463	0.4518	0.4787	0.4456	0.4149	0.3856	0.1859	0.4452	0.3772	0.2401	0.1747	0.4171	0.3489	0.2730	0.1999	0.2324	0.3927	0.4071	0.4550	0.4357	0.3856	0.2572	0.2249	0.2532	0.3635	0.4308	0.4206	0.4548	0.3711	0.3022	0.1987	0.2231	0.3967	0.3635	0.4405	0.4362	0.4139	0.2965	0.2106	0.2676	0.4354	0.4408	0.4458
2.5422222222	02:32:32	0.3908	0.3125	0.3040	0.2065	0.3549	0.4498	0.4552	0.4829	0.4494	0.4168	0.3865	0.1871	0.4472	0.3822	0.2436	0.1760	0.4201	0.3517	0.2772	0.2010	0.2348	0.3967	0.4078	0.4577	0.4410	0.3925	0.2598	0.2283	0.2555	0.3669	0.4388	0.4232	0.4586	0.3770	0.3062	0.2001	0.2282	0.4002	0.3657	0.4455	0.4369	0.4149	0.2989	0.2129	0.2703	0.4388	0.4458	0.4478
2.5583333333	02:33:30	0.3959	0.3146	0.3070	0.2058	0.3551	0.4532	0.4689	0.4838	0.4530	0.4177	0.3879	0.1891	0.4509	0.3816	0.2454	0.1763	0.4210	0.3553	0.2798	0.2018	0.2360	0.3974	0.4118	0.4606	0.4441	0.3934	0.2604	0.2302	0.2585	0.3691	0.4396	0.4267	0.4612	0.3782	0.3090	0.2046	0.2357	0.4046	0.3676	0.4492	0.4408	0.4186	0.2999	0.2152	0.2713	0.4431	0.4496	0.4494
2.5752777778	02:34:31	0.3999	0.3161	0.3090	0.2060	0.3601	0.4561	0.4724	0.4882	0.4547	0.4211	0.3932	0.1923	0.4509	0.3876	0.2487	0.1797	0.4236	0.3596	0.2846	0.2035	0.2372	0.3997	0.4119	0.4643	0.4464	0.3990	0.2649	0.2324	0.2595	0.3729	0.4435	0.4304	0.4632	0.3822	0.3143	0.2051	0.2388	0.4047	0.3705	0.4518	0.4454	0.4208	0.3044	0.2186	0.2755	0.4460	0.4506	0.4502
2.5922222222	02:35:32	0.4030	0.3231	0.3145	0.2065	0.3635	0.4576	0.4759	0.4913	0.4565	0.4264	0.3952	0.1921	0.4547	0.3917	0.2507	0.1799	0.4272	0.3639	0.2865	0.2052	0.2396	0.4038	0.4168	0.4653	0.4445	0.4029	0.2697	0.2351	0.2618	0.3748	0.4461	0.4326	0.4678	0.3864	0.3175	0.2069	0.2400	0.4085	0.3758	0.4563	0.4487	0.4267	0.3051	0.2209	0.2773	0.4480	0.4536	0.4565
2.6088888889	02:36:32	0.4047	0.3247	0.3168	0.2070	0.3650	0.4611	0.4784	0.4963	0.4580	0.4264	0.3978	0.1946	0.4595	0.3925	0.2564	0.1824	0.4311	0.3642	0.2899	0.2066	0.2426	0.4053	0.4211	0.4674	0.4519	0.4067	0.2715	0.2375	0.2657	0.3756	0.4500	0.4368	0.4742	0.3884	0.3192	0.2093	0.2431	0.4109	0.3779	0.4573	0.4495	0.4303	0.3084	0.2233	0.2801	0.4507	0.4583	0.4587
2.6258333333	02:37:33	0.4070	0.3249	0.3190	0.2071	0.3685	0.4648	0.4835	0.5024	0.4643	0.4300	0.4003	0.1977	0.4609	0.3955	0.2540	0.1842	0.4333	0.3692	0.2936	0.2108	0.2439	0.4082	0.4251	0.4755	0.4534	0.4077	0.2752	0.2412	0.2659	0.3801	0.4541	0.4392	0.4771	0.3936	0.3224	0.2118	0.2446	0.4142	0.3812	0.4582	0.4524	0.4327	0.3122	0.2235	0.2836	0.4542	0.4590	0.4626
2.6427777778	02:38:34	0.4112	0.3293	0.3219	0.2095	0.3721	0.4679	0.4866	0.5044	0.4658	0.4338	0.4022	0.1994	0.4625	0.4003	0.2601	0.1862	0.4352	0.3720	0.2978	0.2108	0.2470	0.4112	0.4231	0.4750	0.4554	0.4139	0.2780	0.2424	0.2696	0.3821	0.4548	0.4415	0.4775	0.3946	0.3261	0.2121	0.2484	0.4175	0.3836	0.4648	0.4539	0.4377	0.3162	0.2260	0.2851	0.4574	0.4656	0.4642
2.6594444444	02:39:34	0.4142	0.3324	0.3238	0.2105	0.3731	0.4702	0.4900	0.5072	0.4678	0.4347	0.4057	0.2012	0.4653	0.4009	0.2621	0.1887	0.4378	0.3750	0.2954	0.2131	0.2491	0.4129	0.4269	0.4799	0.4605	0.4151	0.2828	0.2449	0.2708	0.3851	0.4563	0.4423	0.4803	0.4002	0.3291	0.2157	0.2502	0.4197	0.3891	0.4666	0.4568	0.4404	0.3196	0.2288	0.2892	0.4592	0.4690	0.4661
2.6761111111	02:40:34	0.4212	0.3352	0.3276	0.2024	0.3752	0.4725	0.4949	0.5110	0.4728	0.4380	0.4057	0.2023	0.4680	0.4042	0.2644	0.1898	0.4402	0.3758	0.2999	0.2158	0.2523	0.4157	0.4310	0.4831	0.4658	0.4208	0.2833	0.2460	0.2726	0.3870	0.4594	0.4476	0.4857	0.4035	0.3341	0.2165	0.2536	0.4216	0.3901	0.4693	0.4596	0.4447	0.3185	0.2309	0.2910	0.4630	0.4707	0.4674
2.6930555556	02:41:35	0.4239	0.3416	0.3292	0.1998	0.3795	0.4770	0.4962	0.5157	0.4760	0.4398	0.4091	0.2035	0.4717	0.4084	0.2686	0.1928	0.4400	0.3789	0.3003	0.2160	0.2539	0.4177	0.4330	0.4838	0.4647	0.4225	0.2887	0.2423	0.2758	0.3913	0.4633	0.4464	0.4861	0.4088	0.3376	0.2197	0.2545	0.4265	0.3944	0.4739	0.4643	0.4477	0.3238	0.2347	0.2907	0.4657	0.4726	0.4688
2.7100000000	02:42:36	0.4264	0.3405	0.3336	0.1995	0.3833	0.4782	0.5025	0.5181	0.4777	0.4421	0.4104	0.2049	0.4766	0.4092	0.2699	0.1845	0.4430	0.3843	0.3051	0.2202	0.2564	0.4229	0.4379	0.4867	0.4650	0.4269	0.2917	0.2461	0.2785	0.3918	0.4667	0.4497	0.4912	0.4110	0.3436	0.2224	0.2569	0.4302	0.3958	0.4753	0.4656	0.4509	0.3264	0.2358	0.2947	0.4695	0.4773	0.4728
2.7269444444	02:43:37	0.4285	0.3448	0.3367	0.2017	0.3856	0.4826	0.5079	0.5222	0.4788	0.4473	0.4106	0.2085	0.4766	0.4132	0.2720	0.1866	0.4467	0.3856	0.3097	0.2188	0.2569	0.4230	0.4394	0.4911	0.4692	0.4305	0.2933	0.2477	0.2799	0.3940	0.4703	0.4513	0.4923	0.4157	0.3449	0.2234	0.2593	0.4311	0.4014	0.4777	0.4691	0.4547	0.3295	0.2379	0.2974	0.4703	0.4798	0.4727
2.7438888889	02:44:38	0.4327	0.3471	0.3407	0.2015	0.3882	0.4860	0.5097	0.5265	0.4815	0.4483	0.4141	0.2089	0.4815	0.4154	0.2756	0.1894	0.4493	0.3912	0.3128	0.2214	0.2597	0.4269	0.4396	0.4929	0.4728	0.4344	0.2967	0.2518	0.2828	0.3979	0.4720	0.4541	0.4951	0.4201	0.3468	0.2249	0.2627	0.4327	0.4039	0.4826	0.4701	0.4571	0.3328	0.2412	0.2998	0.4756	0.4816	0.4781
2.7605555556	02:45:38	0.4345	0.3524	0.3443	0.2055	0.3928	0.4882	0.5135	0.5295	0.4864	0.4507	0.4152	0.2132	0.4825	0.4174	0.2783	0.1896	0.4509	0.3901	0.3166	0.2230	0.2629	0.4292	0.4435	0.4958	0.4737	0.4366	0.3015	0.2542	0.2852	0.4007	0.4772	0.4569	0.5030	0.4218	0.3516	0.2268	0.2631	0.4381	0.4078	0.4856	0.4747	0.4608	0.3352	0.2422	0.3024	0.4774	0.4855	0.4813
2.7772222222	02:46:38	0.4402	0.3536	0.3464	0.2072	0.3952	0.4913	0.5175	0.5332	0.4864	0.4535	0.4179	0.2146	0.4865	0.4213	0.2817	0.1912	0.4537	0.3940	0.3201	0.2274	0.2635	0.4323	0.4475	0.4969	0.4789	0.4368	0.3037	0.2568	0.2875	0.4019	0.4795	0.4570	0.5036	0.4282	0.3541	0.2291	0.2665	0.4418	0.4089	0.4863	0.4749	0.4640	0.3375	0.2443	0.3033	0.4808	0.4881	0.4858
2.7938888889	02:47:38	0.4393	0.3571	0.3508	0.2087	0.3976	0.4951	0.5207	0.5370	0.4885	0.4585	0.4206	0.2157	0.4881	0.4212	0.2835	0.1943	0.4566	0.4009	0.3209	0.2255	0.2657	0.4351	0.4483	0.5026	0.4834	0.4403	0.3080	0.2595	0.2884	0.4050	0.4805	0.4621	0.5078	0.4281	0.3584	0.2305	0.2691	0.4420	0.4122	0.4912	0.4787	0.4674	0.3421	0.2462	0.3091	0.4838	0.4922	0.4868
2.8105555556	02:48:38	0.4425	0.3584	0.3545	0.2100	0.3998	0.4976	0.5286	0.5373	0.4904	0.4587	0.4204	0.2151	0.4930	0.4268	0.2836	0.1959	0.4600	0.3994	0.3249	0.2290	0.2683	0.4362	0.4501	0.5051	0.4861	0.4452	0.3115	0.2616	0.2930	0.4053	0.4853	0.4624	0.5101	0.4299	0.3615	0.2323	0.2734	0.4461	0.4165	0.4936	0.4808	0.4698	0.3446	0.2486	0.3080	0.4851	0.4950	0.4899
2.8275000000	02:49:39	0.4467	0.3627	0.3549	0.2109	0.4042	0.5012	0.5305	0.5414	0.4937	0.4599	0.4243	0.2179	0.4927	0.4314	0.2853	0.1974	0.4646	0.4055	0.3305	0.2293	0.2714	0.4389	0.4536	0.5084	0.4860	0.4479	0.3143	0.2622	0.2947	0.4100	0.4840	0.4657	0.5134	0.4382	0.3672	0.2336	0.2739	0.4466	0.4194	0.4997	0.4817	0.4746	0.3484	0.2493	0.3124	0.4880	0.4972	0.4866
2.8444444444	02:50:40	0.4517	0.3657	0.3596	0.2121	0.4067	0.5034	0.5344	0.5441	0.4969	0.4629	0.4271	0.2206	0.4959	0.4306	0.2892	0.1998	0.4655	0.4080	0.3344	0.2314	0.2723	0.4421	0.4569	0.5130	0.4884	0.4511	0.3152	0.2641	0.2964	0.4121	0.4917	0.4669	0.5166	0.4385	0.3688	0.2351	0.2765	0.4514	0.4236	0.4999	0.4850	0.4774	0.3496	0.2528	0.3134	0.4911	0.5012	0.4936
2.8611111111	02:51:40	0.4534	0.3681	0.3636	0.2131	0.4086	0.5078	0.5407	0.5478	0.4995	0.4663	0.4291	0.2224	0.5013	0.4331	0.2925	0.2028	0.4697	0.4096	0.3354	0.2330	0.2749	0.4452	0.4583	0.5152	0.4923	0.4545	0.3193	0.2674	0.2965	0.4152	0.4933	0.4707	0.5172	0.4435	0.3712	0.2367	0.2804	0.4547	0.4253	0.5003	0.4902	0.4768	0.3540	0.2541	0.3165	0.4927	0.5057	0.4944
2.8777777778	02:52:40	0.4548	0.3707	0.3668	0.2153	0.4126	0.5087	0.5450	0.5528	0.5026	0.4692	0.4322	0.2237	0.4980	0.4371	0.2943	0.2041	0.4719	0.4116	0.3399	0.2344	0.2772	0.4475	0.4604	0.5183	0.4961	0.4570	0.3214	0.2690	0.3015	0.4176	0.4970	0.4719	0.5215	0.4469	0.3748	0.2407	0.2823	0.4568	0.4285	0.5059	0.4910	0.4830	0.3580	0.2564	0.3188	0.4959	0.5077	0.4995
2.8947222222	02:53:41	0.4603	0.3707	0.3730	0.2190	0.4149	0.5133	0.5441	0.5534	0.5035	0.4702	0.4342	0.2270	0.5053	0.4397	0.2985	0.2080	0.4730	0.4158	0.3424	0.2380	0.2797	0.4503	0.4642	0.5201	0.4986	0.4594	0.3232	0.2722	0.3043	0.4193	0.4981	0.4752	0.5242	0.4507	0.3781	0.2412	0.2847	0.4597	0.4341	0.5063	0.4934	0.4849	0.3618	0.2589	0.3208	0.4984	0.5095	0.5005
2.9116666667	02:54:42	0.4613	0.3743	0.3745	0.2179	0.4182	0.5154	0.5496	0.5562	0.5052	0.4759	0.4377	0.2276	0.5077	0.4438	0.3003	0.2097	0.4778	0.4198	0.3440	0.2375	0.2806	0.4521	0.4654	0.5232	0.5008	0.4623	0.3286	0.2736	0.3047	0.4252	0.5015	0.4806	0.5282	0.4532	0.3817	0.2440	0.2878	0.4633	0.4359	0.5103	0.4953	0.4876	0.3647	0.2609	0.3240	0.5013	0.5139	0.5042
2.9286111111	02:55:43	0.4669	0.3742	0.3772	0.2178	0.4215	0.5194	0.5543	0.5627	0.5071	0.4754	0.4404	0.2309	0.5076	0.4470	0.3033	0.2132	0.4791	0.4227	0.3483	0.2397	0.2845	0.4536	0.4683	0.5253	0.5053	0.4679	0.3308	0.2777	0.3064	0.4282	0.5049	0.4795	0.5299	0.4571	0.3884	0.2441	0.2898	0.4662	0.4376	0.5131	0.4994	0.4927	0.3677	0.2622	0.3277	0.5051	0.5164	0.5064
2.9455555556	02:56:44	0.4702	0.3805	0.3828	0.2199	0.4244	0.5204	0.5580	0.5646	0.5084	0.4787	0.4417	0.2322	0.5126	0.4503	0.3064	0.2127	0.4843	0.4238	0.3514	0.2421	0.2854	0.4569	0.4721	0.5269	0.5071	0.4681	0.3332	0.2793	0.3083	0.4303	0.5059	0.4824	0.5316	0.4602	0.3870	0.2374	0.2925	0.4683	0.4406	0.5173	0.5009	0.4928	0.3712	0.2664	0.3293	0.5077	0.5192	0.5088
2.9625000000	02:57:45	0.4724	0.3837	0.3836	0.2222	0.4294	0.5243	0.5613	0.5680	0.5112	0.4828	0.4446	0.2358	0.5187	0.4520	0.3085	0.2137	0.4852	0.4243	0.3551	0.2450	0.2886	0.4583	0.4723	0.5319	0.5104	0.4716	0.3376	0.2801	0.3118	0.4301	0.5089	0.4858	0.5390	0.4621	0.3905	0.2399	0.2958	0.4727	0.4435	0.5174	0.5050	0.4943	0.3734	0.2680	0.3326	0.5114	0.5222	0.5133
2.9791666667	02:58:45	0.4752	0.3850	0.3905	0.2227	0.4315	0.5265	0.5653	0.5713	0.5159	0.4823	0.4446	0.2371	0.5176	0.4551	0.3122	0.2174	0.4877	0.4303	0.3590	0.2433	0.2896	0.4595	0.4791	0.5313	0.5145	0.4743	0.3389	0.2837	0.3133	0.4347	0.5112	0.4880	0.5379	0.4640	0.3952	0.2379	0.2975	0.4732	0.4459	0.5221	0.5051	0.4991	0.3768	0.2684	0.3336	0.5138	0.5254	0.5135
2.9958333333	02:59:45	0.4801	0.3833	0.3893	0.2261	0.4345	0.5288	0.5697	0.5725	0.5194	0.4878	0.4499	0.2389	0.5211	0.4597	0.3131	0.2202	0.4906	0.4305	0.3632	0.2455	0.2936	0.4665	0.4828	0.5339	0.5167	0.4754	0.3437	0.2867	0.3148	0.4377	0.5148	0.4917	0.5435	0.4667	0.3993	0.2404	0.2999	0.4778	0.4505	0.5234	0.5075	0.5009	0.3793	0.2711	0.3369	0.5161	0.5296	0.5171
3.0125000000	03:00:45	0.4817	0.3873	0.3956	0.2268	0.4375	0.5333	0.5696	0.5750	0.5202	0.4920	0.4524	0.2409	0.5217	0.4598	0.3165	0.2223	0.4909	0.4325	0.3662	0.2472	0.2943	0.4672	0.4851	0.5391	0.5166	0.4764	0.3446	0.2876	0.3179	0.4396	0.5198	0.4926	0.5453	0.4729	0.4001	0.2422	0.3017	0.4799	0.4538	0.5276	0.5091	0.5055	0.3839	0.2735	0.3379	0.5205	0.5325	0.5188
3.0291666667	03:01:45	0.4844	0.3913	0.3988	0.2276	0.4410	0.5348	0.5749	0.5794	0.5225	0.4933	0.4528	0.2441	0.5263	0.4611	0.3179	0.2232	0.4931	0.4390	0.3684	0.2482	0.2979	0.4702	0.4869	0.5434	0.5223	0.4814	0.3481	0.2901	0.3206	0.4413	0.5177	0.4934	0.5464	0.4741	0.4027	0.2461	0.3054	0.4817	0.4570	0.5294	0.5125	0.5093	0.3846	0.2755	0.3393	0.5225	0.5352	0.5215
3.0458333333	03:02:45	0.4863	0.3895	0.4003	0.2297	0.4434	0.5381	0.5788	0.5842	0.5240	0.4926	0.4558	0.2454	0.5283	0.4671	0.3208	0.2254	0.4992	0.4382	0.3728	0.2500	0.2987	0.4742	0.4889	0.5475	0.5262	0.4838	0.3522	0.2910	0.3225	0.4465	0.5213	0.4986	0.5517	0.4759	0.4077	0.2483	0.3075	0.4853	0.4596	0.5311	0.5159	0.5103	0.3902	0.2754	0.3425	0.5254	0.5393	0.5228
3.0627777778	03:03:46	0.4900	0.3884	0.4053	0.2324	0.4462	0.5425	0.5841	0.5858	0.5285	0.4958	0.4584	0.2473	0.5317	0.4680	0.3243	0.2275	0.5012	0.4425	0.3764	0.2502	0.3014	0.4760	0.4909	0.5464	0.5251	0.4850	0.3541	0.2930	0.3233	0.4480	0.5239	0.4985	0.5540	0.4790	0.4094	0.2492	0.3094	0.4884	0.4603	0.5337	0.5180	0.5131	0.3930	0.2792	0.3458	0.5291	0.5415	0.5267
3.0794444444	03:04:46	0.4952	0.3949	0.4065	0.2333	0.4513	0.5445	0.5862	0.5907	0.5319	0.4979	0.4571	0.2507	0.5366	0.4708	0.3271	0.2314	0.5024	0.4461	0.3786	0.2518	0.3048	0.4774	0.4980	0.5505	0.5276	0.4909	0.3549	0.2976	0.3261	0.4509	0.5285	0.5011	0.5562	0.4822	0.4124	0.2528	0.3111	0.4926	0.4626	0.5360	0.5187	0.5158	0.3950	0.2807	0.3489	0.5300	0.5448	0.5266
3.0961111111	03:05:46	0.4978	0.3940	0.4122	0.2336	0.4548	0.5465	0.5882	0.5934	0.5324	0.4998	0.4613	0.2518	0.5369	0.4747	0.3269	0.2335	0.5071	0.4481	0.3832	0.2537	0.3062	0.4814	0.4965	0.5532	0.5305	0.4933	0.3584	0.2972	0.3296	0.4539	0.5310	0.5038	0.5601	0.4861	0.4149	0.2525	0.3142	0.4953	0.4683	0.5373	0.5213	0.5186	0.3964	0.2837	0.3502	0.5339	0.5471	0.5288
3.1130555556	03:06:47	0.5023	0.3947	0.4133	0.2366	0.4571	0.5501	0.5926	0.5973	0.5371	0.5032	0.4645	0.2527	0.5438	0.4794	0.3301	0.2363	0.5064	0.4486	0.3855	0.2551	0.3101	0.4821	0.4998	0.5546	0.5371	0.4918	0.3626	0.3009	0.3300	0.4542	0.5330	0.5054	0.5640	0.4906	0.4200	0.2560	0.3181	0.4972	0.4693	0.5440	0.5263	0.5223	0.4011	0.2848	0.3524	0.5360	0.5502	0.5345
3.1297222222	03:07:47	0.5040	0.3983	0.4152	0.2382	0.4591	0.5539	0.5949	0.5985	0.5370	0.5073	0.4689	0.2559	0.5422	0.4814	0.3332	0.2373	0.5104	0.4513	0.3884	0.2567	0.3123	0.4870	0.5032	0.5590	0.5389	0.4992	0.3640	0.3023	0.3336	0.4574	0.5364	0.5078	0.5648	0.4940	0.4213	0.2580	0.3201	0.4991	0.4705	0.5448	0.5284	0.5246	0.4034	0.2851	0.3532	0.5413	0.5537	0.5351
3.1466666667	03:08:48	0.5062	0.4016	0.4199	0.2397	0.4613	0.5587	0.6007	0.6026	0.5401	0.5073	0.4685	0.2579	0.5435	0.4842	0.3345	0.2399	0.5105	0.4524	0.3947	0.2583	0.3142	0.4901	0.5053	0.5603	0.5441	0.5016	0.3674	0.3072	0.3371	0.4602	0.5410	0.5122	0.5708	0.4969	0.4247	0.2592	0.3221	0.5018	0.4748	0.5474	0.5313	0.5261	0.4054	0.2871	0.3575	0.5440	0.5571	0.5407
3.1636111111	03:09:49	0.5103	0.4029	0.4237	0.2414	0.4664	0.5575	0.6013	0.6051	0.5445	0.5137	0.4706	0.2596	0.5469	0.4860	0.3382	0.2423	0.5142	0.4562	0.3952	0.2586	0.3152	0.4906	0.5098	0.5644	0.5437	0.5042	0.3698	0.3071	0.3389	0.4634	0.5444	0.5140	0.5752	0.4996	0.4299	0.2610	0.3241	0.5042	0.4792	0.5489	0.5352	0.5296	0.4072	0.2900	0.3588	0.5449	0.5603	0.5416
3.1802777778	03:10:49	0.5100	0.4050	0.4264	0.2413	0.4675	0.5623	0.6043	0.6086	0.5440	0.5159	0.4710	0.2614	0.5485	0.4910	0.3401	0.2464	0.5153	0.4602	0.3983	0.2614	0.3168	0.4925	0.5125	0.5660	0.5455	0.5070	0.3712	0.3091	0.3404	0.4654	0.5459	0.5175	0.5747	0.5004	0.4286	0.2607	0.3259	0.5094	0.4799	0.5510	0.5361	0.5316	0.4122	0.2911	0.3620	0.5503	0.5627	0.5437
3.1969444444	03:11:49	0.5183	0.4066	0.4285	0.2462	0.4696	0.5653	0.6077	0.6121	0.5461	0.5182	0.4732	0.2643	0.5530	0.4905	0.3454	0.2456	0.5209	0.4624	0.4037	0.2623	0.3196	0.4970	0.5108	0.5736	0.5508	0.5095	0.3739	0.3123	0.3412	0.4668	0.5470	0.5163	0.5789	0.5035	0.4331	0.2653	0.3293	0.5105	0.4844	0.5581	0.5387	0.5350	0.4144	0.2927	0.3646	0.5526	0.5662	0.5445
3.2136111111	03:12:49	0.5206	0.4085	0.4275	0.2458	0.4745	0.5683	0.6108	0.6129	0.5523	0.5197	0.4789	0.2655	0.5541	0.4939	0.3450	0.2483	0.5249	0.4647	0.4035	0.2651	0.3234	0.5004	0.5149	0.5734	0.5490	0.5154	0.3767	0.3145	0.3458	0.4689	0.5524	0.5210	0.5777	0.5078	0.4364	0.2673	0.3300	0.5125	0.4857	0.5592	0.5421	0.5385	0.4166	0.2944	0.3667	0.5558	0.5688	0.5487
3.2305555556	03:13:50	0.5188	0.4101	0.4317	0.2492	0.4770	0.5712	0.6141	0.6174	0.5517	0.5224	0.4807	0.2687	0.5580	0.4977	0.3487	0.2505	0.5253	0.4638	0.4068	0.2671	0.3241	0.5020	0.5188	0.5718	0.5525	0.5169	0.3793	0.3167	0.3470	0.4717	0.5526	0.5268	0.5873	0.5076	0.4386	0.2672	0.3335	0.5137	0.4914	0.5621	0.5428	0.5414	0.4169	0.2961	0.3687	0.5564	0.5719	0.5483
3.2475000000	03:14:51	0.5226	0.4123	0.4368	0.2496	0.4808	0.5746	0.6159	0.6225	0.5556	0.5239	0.4811	0.2697	0.5608	0.5001	0.3518	0.2525	0.5274	0.4719	0.4117	0.2666	0.3273	0.5022	0.5208	0.5760	0.5569	0.5210	0.3815	0.3180	0.3507	0.4745	0.5570	0.5290	0.5876	0.5105	0.4420	0.2699	0.3356	0.5167	0.4912	0.5619	0.5466	0.5458	0.4189	0.2966	0.3706	0.5613	0.5742	0.5559
3.2644444444	03:15:52	0.5288	0.4154	0.4416	0.2505	0.4820	0.5771	0.6204	0.6264	0.5551	0.5239	0.4829	0.2741	0.5629	0.5022	0.3514	0.2563	0.5239	0.4727	0.4154	0.2671	0.3306	0.5066	0.5258	0.5817	0.5601	0.5221	0.3853	0.3208	0.3509	0.4759	0.5580	0.5286	0.5921	0.5133	0.4438	0.2720	0.3373	0.5229	0.4950	0.5670	0.5509	0.5470	0.4208	0.2998	0.3718	0.5635	0.5781	0.5580
3.2811111111	03:16:52	0.5275	0.4182	0.4412	0.2529	0.4852	0.5787	0.6189	0.6269	0.5598	0.5320	0.4865	0.2750	0.5659	0.5071	0.3568	0.2564	0.5348	0.4773	0.4174	0.2689	0.3320	0.5097	0.5268	0.5830	0.5628	0.5231	0.3870	0.3227	0.3515	0.4803	0.5643	0.5332	0.5934	0.5185	0.4478	0.2745	0.3404	0.5242	0.4968	0.5690	0.5515	0.5510	0.4229	0.3020	0.3738	0.5651	0.5794	0.5582
3.2977777778	03:17:52	0.5292	0.4202	0.4457	0.2530	0.4868	0.5825	0.6223	0.6313	0.5635	0.5330	0.4873	0.2766	0.5654	0.5065	0.3573	0.2622	0.5328	0.4766	0.4187	0.2694	0.3332	0.5109	0.5303	0.5843	0.5674	0.5262	0.3887	0.3238	0.3546	0.4809	0.5657	0.5336	0.5994	0.5214	0.4490	0.2762	0.3417	0.5288	0.5002	0.5719	0.5538	0.5516	0.4234	0.3020	0.3766	0.5682	0.5835	0.5579
3.3147222222	03:18:53	0.5295	0.4231	0.4496	0.2560	0.4904	0.5841	0.6270	0.6324	0.5630	0.5346	0.4894	0.2780	0.5715	0.5100	0.3612	0.2600	0.5353	0.4826	0.4213	0.2712	0.3344	0.5154	0.5318	0.5876	0.5680	0.5289	0.3900	0.3270	0.3586	0.4825	0.5664	0.5382	0.5986	0.5213	0.4546	0.2767	0.3445	0.5320	0.5023	0.5749	0.5551	0.5554	0.4273	0.3056	0.3785	0.5720	0.5852	0.5642
3.3316666667	03:19:54	0.5336	0.4211	0.4512	0.2570	0.4927	0.5879	0.6292	0.6356	0.5667	0.5365	0.4916	0.2801	0.5714	0.5126	0.3623	0.2638	0.5421	0.4814	0.4240	0.2723	0.3377	0.5143	0.5341	0.5912	0.5710	0.5338	0.3938	0.3286	0.3598	0.4885	0.5700	0.5390	0.6024	0.5255	0.4570	0.2797	0.3477	0.5332	0.5038	0.5751	0.5586	0.5569	0.4286	0.3065	0.3804	0.5730	0.5888	0.5652
3.3486111111	03:20:55	0.5368	0.4228	0.4551	0.2579	0.4955	0.5891	0.6307	0.6402	0.5699	0.5405	0.4937	0.2810	0.5757	0.5174	0.3630	0.2661	0.5443	0.4868	0.4282	0.2740	0.3400	0.5221	0.5367	0.5933	0.5730	0.5374	0.3950	0.3313	0.3627	0.4911	0.5717	0.5442	0.6062	0.5282	0.4586	0.2812	0.3481	0.5346	0.5059	0.5788	0.5599	0.5631	0.4308	0.3070	0.3832	0.5757	0.5916	0.5684
3.3652777778	03:21:55	0.5365	0.4284	0.4576	0.2616	0.4965	0.5903	0.6346	0.6435	0.5729	0.5407	0.4963	0.2841	0.5741	0.5201	0.3666	0.2678	0.5468	0.4899	0.4313	0.2764	0.3420	0.5221	0.5392	0.5970	0.5762	0.5385	0.3964	0.3317	0.3652	0.4895	0.5756	0.5457	0.6077	0.5308	0.4615	0.2830	0.3524	0.5397	0.5103	0.5784	0.5642	0.5641	0.4331	0.3077	0.3857	0.5802	0.5960	0.5723
3.3819444444	03:22:55	0.5403	0.4313	0.4612	0.2620	0.5016	0.5952	0.6369	0.6443	0.5732	0.5427	0.4983	0.2852	0.5827	0.5227	0.3698	0.2714	0.5450	0.4951	0.4347	0.2773	0.3445	0.5245	0.5444	0.5987	0.5779	0.5386	0.4017	0.3346	0.3666	0.4934	0.5778	0.5461	0.6115	0.5319	0.4627	0.2849	0.3523	0.5415	0.5123	0.5826	0.5651	0.5645	0.4367	0.3115	0.3870	0.5827	0.5977	0.5738
3.3986111111	03:23:55	0.5389	0.4323	0.4624	0.2621	0.5044	0.5969	0.6409	0.6495	0.5726	0.5477	0.5025	0.2899	0.5838	0.5219	0.3723	0.2743	0.5497	0.4922	0.4369	0.2789	0.3456	0.5295	0.5444	0.6016	0.5785	0.5438	0.4016	0.3349	0.3707	0.4973	0.5807	0.5478	0.6148	0.5365	0.4675	0.2876	0.3549	0.5426	0.5150	0.5866	0.5705	0.5692	0.4392	0.3108	0.3884	0.5840	0.6010	0.5746
3.4152777778	03:24:55	0.5457	0.4316	0.4662	0.2640	0.5061	0.6026	0.6428	0.6493	0.5764	0.5486	0.5031	0.2916	0.5841	0.5259	0.3754	0.2762	0.5492	0.4952	0.4395	0.2778	0.3489	0.5305	0.5458	0.6043	0.5838	0.5465	0.4041	0.3369	0.3724	0.4995	0.5831	0.5542	0.6189	0.5392	0.4703	0.2892	0.3570	0.5453	0.5189	0.5906	0.5703	0.5714	0.4408	0.3126	0.3905	0.5861	0.6015	0.5786
3.4322222222	03:25:56	0.5433	0.4352	0.4684	0.2653	0.5088	0.6043	0.6464	0.6551	0.5793	0.5521	0.5059	0.2929	0.5869	0.5293	0.3755	0.2774	0.5523	0.4983	0.4430	0.2806	0.3497	0.5316	0.5495	0.6048	0.5850	0.5490	0.4053	0.3400	0.3716	0.4986	0.5867	0.5517	0.6202	0.5415	0.4729	0.2894	0.3596	0.5473	0.5186	0.5912	0.5732	0.5740	0.4427	0.3159	0.3952	0.5923	0.6058	0.5804
3.4488888889	03:26:56	0.5502	0.4362	0.4706	0.2683	0.5120	0.6056	0.6501	0.6562	0.5819	0.5548	0.5067	0.2955	0.5891	0.5333	0.3772	0.2807	0.5557	0.5021	0.4444	0.2835	0.3523	0.5347	0.5512	0.6092	0.5875	0.5511	0.4085	0.3422	0.3743	0.5037	0.5863	0.5576	0.6203	0.5433	0.4733	0.2910	0.3629	0.5514	0.5251	0.5950	0.5743	0.5756	0.4450	0.3169	0.3954	0.5926	0.6113	0.5846
3.4658333333	03:27:57	0.5521	0.4363	0.4738	0.2684	0.5137	0.6102	0.6521	0.6579	0.5852	0.5582	0.5121	0.2976	0.5953	0.5326	0.3799	0.2815	0.5563	0.5037	0.4461	0.2854	0.3533	0.5391	0.5537	0.6096	0.5903	0.5521	0.4096	0.3427	0.3757	0.5068	0.5911	0.5602	0.6241	0.5460	0.4761	0.2932	0.3633	0.5542	0.5264	0.5972	0.5785	0.5781	0.4481	0.3179	0.3967	0.5960	0.6100	0.5873
3.4825000000	03:28:57	0.5561	0.4398	0.4755	0.2692	0.5156	0.6114	0.6535	0.6622	0.5866	0.5602	0.5117	0.3004	0.5966	0.5331	0.3837	0.2854	0.5574	0.5036	0.4499	0.2850	0.3555	0.5397	0.5575	0.6164	0.5938	0.5571	0.4143	0.3441	0.3788	0.5089	0.5937	0.5623	0.6308	0.5502	0.4811	0.2941	0.3640	0.5578	0.5284	0.5994	0.5802	0.5793	0.4521	0.3189	0.3982	0.5950	0.6147	0.5888
3.4991666667	03:29:57	0.5532	0.4411	0.4766	0.2719	0.5175	0.6139	0.6570	0.6664	0.5908	0.5602	0.5144	0.3004	0.5963	0.5389	0.3854	0.2865	0.5607	0.5115	0.4521	0.2886	0.3576	0.5438	0.5573	0.6196	0.5940	0.5568	0.4175	0.3474	0.3814	0.5097	0.5943	0.5621	0.6286	0.5519	0.4803	0.2959	0.3678	0.5606	0.5321	0.6044	0.5844	0.5851	0.4509	0.3211	0.4004	0.5998	0.6161	0.5890
3.5161111111	03:30:58	0.5574	0.4441	0.4828	0.2716	0.5211	0.6142	0.6593	0.6686	0.5903	0.5643	0.5157	0.3024	0.6031	0.5399	0.3879	0.2890	0.5651	0.5092	0.4528	0.2884	0.3596	0.5453	0.5613	0.6181	0.5973	0.5619	0.4177	0.3475	0.3823	0.5157	0.5993	0.5644	0.6363	0.5547	0.4863	0.2973	0.3692	0.5625	0.5348	0.6053	0.5853	0.5852	0.4551	0.3230	0.4041	0.6010	0.6176	0.5919
3.5327777778	03:31:58	0.5561	0.4467	0.4862	0.2761	0.5210	0.6191	0.6621	0.6709	0.5924	0.5640	0.5180	0.3054	0.5999	0.5427	0.3886	0.2921	0.5667	0.5122	0.4551	0.2879	0.3607	0.5475	0.5646	0.6254	0.6016	0.5667	0.4218	0.3483	0.3852	0.5168	0.6026	0.5699	0.6378	0.5556	0.4886	0.2989	0.3724	0.5644	0.5341	0.6040	0.5875	0.5862	0.4576	0.3235	0.4051	0.6049	0.6216	0.5967
3.5497222222	03:32:59	0.5592	0.4504	0.4866	0.2755	0.5254	0.6218	0.6641	0.6722	0.5947	0.5696	0.5207	0.3074	0.6065	0.5431	0.3910	0.2922	0.5683	0.5144	0.4590	0.2907	0.3631	0.5497	0.5674	0.6247	0.6028	0.5665	0.4215	0.3522	0.3876	0.5181	0.6016	0.5694	0.6397	0.5567	0.4887	0.3006	0.3752	0.5669	0.5396	0.6084	0.5916	0.5903	0.4592	0.3252	0.4079	0.6079	0.6259	0.5956
3.5663888889	03:33:59	0.5626	0.4513	0.4894	0.2781	0.5261	0.6248	0.6666	0.6773	0.5971	0.5708	0.5240	0.3097	0.6085	0.5461	0.3912	0.2962	0.5693	0.5187	0.4608	0.2917	0.3641	0.5503	0.5703	0.6291	0.6040	0.5692	0.4263	0.3532	0.3881	0.5214	0.6038	0.5728	0.6426	0.5648	0.4922	0.3023	0.3765	0.5685	0.5407	0.6084	0.5925	0.5949	0.4608	0.3255	0.4088	0.6095	0.6263	0.6000
3.5830555556	03:34:59	0.5614	0.4527	0.4925	0.2802	0.5290	0.6254	0.6710	0.6784	0.5989	0.5718	0.5249	0.3097	0.6139	0.5512	0.3948	0.3010	0.5767	0.5188	0.4630	0.2947	0.3663	0.5536	0.5721	0.6325	0.6036	0.5725	0.4252	0.3540	0.3885	0.5233	0.6088	0.5776	0.6421	0.5664	0.4930	0.3046	0.3771	0.5714	0.5439	0.6128	0.5901	0.5978	0.4633	0.3294	0.4115	0.6118	0.6300	0.6035
3.5997222222	03:35:59	0.5645	0.4548	0.4941	0.2823	0.5314	0.6286	0.6746	0.6831	0.6017	0.5742	0.5282	0.3116	0.6140	0.5525	0.3961	0.3007	0.5770	0.5265	0.4635	0.2979	0.3690	0.5551	0.5730	0.6370	0.6089	0.5741	0.4290	0.3543	0.3919	0.5253	0.6096	0.5775	0.6471	0.5673	0.4948	0.3072	0.3794	0.5755	0.5465	0.6136	0.5987	0.5996	0.4628	0.3294	0.4152	0.6148	0.6318	0.6021
3.6163888889	03:36:59	0.5697	0.4552	0.4935	0.2826	0.5326	0.6291	0.6760	0.6820	0.6047	0.5760	0.5285	0.3156	0.6181	0.5530	0.3987	0.3041	0.5781	0.5259	0.4682	0.2978	0.3706	0.5584	0.5734	0.6369	0.6091	0.5789	0.4305	0.3564	0.3933	0.5269	0.6128	0.5787	0.6542	0.5713	0.4982	0.3082	0.3809	0.5768	0.5505	0.6198	0.5959	0.6012	0.4666	0.3304	0.4160	0.6145	0.6372	0.6059
3.6333333333	03:38:00	0.5671	0.4593	0.5003	0.2844	0.5352	0.6334	0.6782	0.6873	0.6084	0.5796	0.5337	0.3173	0.6219	0.5552	0.4009	0.3050	0.5787	0.5273	0.4682	0.2984	0.3720	0.5617	0.5752	0.6382	0.6152	0.5772	0.4321	0.3586	0.3937	0.5288	0.6158	0.5797	0.6510	0.5739	0.4989	0.3094	0.3822	0.5805	0.5505	0.6205	0.5989	0.6018	0.4707	0.3324	0.4200	0.6175	0.6388	0.6059
3.6500000000	03:39:00	0.5696	0.4579	0.5024	0.2880	0.5379	0.6364	0.6808	0.6900	0.6084	0.5780	0.5349	0.3171	0.6241	0.5592	0.4041	0.3077	0.5846	0.5274	0.4714	0.3004	0.3726	0.5627	0.5807	0.6390	0.6128	0.5803	0.4343	0.3585	0.3964	0.5316	0.6157	0.5857	0.6549	0.5738	0.5018	0.3131	0.3834	0.5821	0.5523	0.6246	0.6020	0.6041	0.4726	0.3326	0.4189	0.6216	0.6413	0.6112
3.6669444444	03:40:01	0.5748	0.4585	0.5065	0.2879	0.5404	0.6381	0.6816	0.6915	0.6067	0.5815	0.5385	0.3192	0.6243	0.5615	0.4058	0.3102	0.5861	0.5312	0.4732	0.3020	0.3764	0.5658	0.5835	0.6437	0.6196	0.5855	0.4371	0.3611	0.3991	0.5340	0.6158	0.5862	0.6565	0.5785	0.5051	0.3128	0.3855	0.5856	0.5575	0.6231	0.6072	0.6091	0.4760	0.3357	0.4220	0.6245	0.6428	0.6117
3.6836111111	03:41:01	0.5770	0.4578	0.5073	0.2883	0.5432	0.6415	0.6863	0.6953	0.6135	0.5853	0.5373	0.3196	0.6298	0.5660	0.4067	0.3121	0.5840	0.5340	0.4743	0.3022	0.3781	0.5674	0.5851	0.6433	0.6209	0.5864	0.4397	0.3622	0.3998	0.5353	0.6221	0.5878	0.6586	0.5809	0.5084	0.3136	0.3888	0.5852	0.5574	0.6258	0.6072	0.6107	0.4762	0.3371	0.4241	0.6222	0.6446	0.6151
3.7002777778	03:42:01	0.5761	0.4602	0.5078	0.2895	0.5434	0.6427	0.6880	0.6960	0.6136	0.5851	0.5413	0.3224	0.6294	0.5642	0.4094	0.3130	0.5893	0.5404	0.4765	0.3071	0.3799	0.5709	0.5875	0.6471	0.6217	0.5883	0.4402	0.3653	0.4027	0.5378	0.6211	0.5900	0.6643	0.5820	0.5085	0.3158	0.3903	0.5886	0.5624	0.6282	0.6108	0.6145	0.4762	0.3372	0.4259	0.6266	0.6471	0.6172
3.7166666667	03:43:00	0.5782	0.4630	0.5085	0.2918	0.5431	0.6454	0.6918	0.6999	0.6163	0.5889	0.5441	0.3238	0.6333	0.5670	0.4082	0.3144	0.5926	0.5363	0.4796	0.3087	0.3816	0.5743	0.5910	0.6521	0.6260	0.5909	0.4417	0.3667	0.4038	0.5392	0.6233	0.5903	0.6640	0.5839	0.5115	0.3191	0.3906	0.5913	0.5602	0.6322	0.6126	0.6122	0.4799	0.3411	0.4275	0.6298	0.6492	0.6194
3.7333333333	03:44:00	0.5842	0.4626	0.5116	0.2918	0.5479	0.6477	0.6942	0.7009	0.6194	0.5921	0.5446	0.3241	0.6398	0.5688	0.4103	0.3176	0.5890	0.5452	0.4815	0.3079	0.3832	0.5739	0.5906	0.6528	0.6235	0.5934	0.4457	0.3666	0.4067	0.5429	0.6259	0.5935	0.6673	0.5879	0.5130	0.3205	0.3912	0.5929	0.5659	0.6366	0.6131	0.6190	0.4806	0.3403	0.4292	0.6307	0.6553	0.6230
3.7502777778	03:45:01	0.5813	0.4624	0.5156	0.2921	0.5498	0.6482	0.6971	0.7045	0.6184	0.5925	0.5464	0.3269	0.6380	0.5710	0.4144	0.3186	0.5920	0.5442	0.4825	0.3112	0.3847	0.5758	0.5901	0.6539	0.6294	0.5937	0.4473	0.3683	0.4062	0.5447	0.6281	0.5938	0.6677	0.5903	0.5150	0.3210	0.3955	0.5965	0.5676	0.6380	0.6131	0.6188	0.4842	0.3401	0.4303	0.6344	0.6575	0.6251
3.7669444444	03:46:01	0.5820	0.4654	0.5190	0.2952	0.5512	0.6510	0.6988	0.7095	0.6199	0.5942	0.5520	0.3282	0.6379	0.5699	0.4164	0.3221	0.5973	0.5483	0.4858	0.3118	0.3874	0.5789	0.5929	0.6574	0.6293	0.6009	0.4475	0.3686	0.4088	0.5477	0.6329	0.5983	0.6714	0.5917	0.5167	0.3229	0.3979	0.5989	0.5706	0.6399	0.6193	0.6228	0.4846	0.3422	0.4326	0.6352	0.6591	0.6259
3.7836111111	03:47:01	0.5876	0.4679	0.5216	0.2961	0.5545	0.6543	0.7015	0.7133	0.6226	0.5973	0.5525	0.3287	0.6423	0.5774	0.4160	0.3217	0.5964	0.5453	0.4860	0.3124	0.3884	0.5816	0.5973	0.6579	0.6334	0.6036	0.4506	0.3721	0.4118	0.5497	0.6319	0.5997	0.6757	0.5974	0.5196	0.3257	0.4000	0.6007	0.5695	0.6382	0.6197	0.6264	0.4878	0.3427	0.4346	0.6350	0.6609	0.6299
3.8002777778	03:48:01	0.5846	0.4671	0.5211	0.2960	0.5549	0.6577	0.7035	0.7120	0.6259	0.5986	0.5572	0.3294	0.6423	0.5761	0.4194	0.3252	0.6001	0.5515	0.4893	0.3157	0.3881	0.5837	0.5992	0.6605	0.6349	0.6044	0.4522	0.3715	0.4125	0.5496	0.6352	0.6004	0.6768	0.5970	0.5227	0.3261	0.4003	0.6034	0.5730	0.6409	0.6219	0.6281	0.4895	0.3446	0.4356	0.6384	0.6652	0.6325
3.8169444444	03:49:01	0.5901	0.4672	0.5246	0.2979	0.5571	0.6577	0.7052	0.7159	0.6278	0.6002	0.5583	0.3302	0.6474	0.5806	0.4226	0.3281	0.6026	0.5504	0.4900	0.3165	0.3914	0.5835	0.6026	0.6586	0.6380	0.6021	0.4524	0.3726	0.4136	0.5531	0.6360	0.6038	0.6821	0.6006	0.5231	0.3287	0.4034	0.6060	0.5767	0.6448	0.6254	0.6318	0.4916	0.3468	0.4371	0.6420	0.6673	0.6345
3.8338888889	03:50:02	0.5904	0.4692	0.5200	0.2985	0.5574	0.6609	0.7101	0.7173	0.6282	0.6001	0.5647	0.3308	0.6481	0.5809	0.4244	0.3288	0.6032	0.5553	0.4930	0.3166	0.3937	0.5863	0.6038	0.6678	0.6418	0.6080	0.4565	0.3731	0.4150	0.5546	0.6398	0.6020	0.6865	0.6008	0.5247	0.3292	0.4051	0.6080	0.5784	0.6460	0.6273	0.6358	0.4942	0.3484	0.4394	0.6441	0.6687	0.6323
3.8508333333	03:51:03	0.5921	0.4653	0.5200	0.3006	0.5606	0.6615	0.7121	0.7227	0.6327	0.6021	0.5645	0.3324	0.6484	0.5840	0.4255	0.3340	0.6037	0.5581	0.4941	0.3188	0.3928	0.5907	0.6048	0.6649	0.6401	0.6096	0.4579	0.3749	0.4161	0.5595	0.6399	0.6113	0.6885	0.6040	0.5257	0.3300	0.4055	0.6098	0.5814	0.6499	0.6322	0.6381	0.4954	0.3479	0.4430	0.6457	0.6718	0.6397
3.8677777778	03:52:04	0.5960	0.4694	0.5233	0.3004	0.5634	0.6654	0.7114	0.7232	0.6376	0.6082	0.5658	0.3339	0.6489	0.5829	0.4268	0.3341	0.6104	0.5597	0.4971	0.3198	0.3970	0.5901	0.6060	0.6700	0.6442	0.6115	0.4589	0.3771	0.4189	0.5604	0.6451	0.6099	0.6928	0.6067	0.5297	0.3322	0.4085	0.6128	0.5837	0.6506	0.6276	0.6394	0.4994	0.3498	0.4425	0.6483	0.6696	0.6396
3.8844444444	03:53:04	0.5977	0.4722	0.5258	0.3022	0.5642	0.6669	0.7167	0.7247	0.6318	0.6060	0.5674	0.3343	0.6559	0.5885	0.4261	0.3342	0.6066	0.5594	0.4975	0.3205	0.3991	0.5922	0.6110	0.6697	0.6470	0.6131	0.4628	0.3782	0.4188	0.5612	0.6445	0.6088	0.6879	0.6094	0.5326	0.3317	0.4099	0.6128	0.5846	0.6553	0.6327	0.6413	0.4970	0.3506	0.4464	0.6486	0.6735	0.6394
3.9011111111	03:54:04	0.5949	0.4739	0.5268	0.2950	0.5672	0.6689	0.7178	0.7264	0.6321	0.6082	0.5702	0.3340	0.6534	0.5888	0.4288	0.3365	0.6116	0.5639	0.5006	0.3227	0.3998	0.5928	0.6115	0.6750	0.6475	0.6171	0.4648	0.3794	0.4219	0.5618	0.6471	0.6124	0.6937	0.6128	0.5317	0.3345	0.4110	0.6155	0.5842	0.6558	0.6330	0.6450	0.4988	0.3534	0.4469	0.6518	0.6754	0.6416
3.9180555556	03:55:05	0.5968	0.4756	0.5313	0.2978	0.5680	0.6699	0.7207	0.7292	0.6367	0.6132	0.5725	0.3339	0.6548	0.5925	0.4311	0.3361	0.6132	0.5655	0.4991	0.3236	0.4026	0.5967	0.6137	0.6767	0.6520	0.6182	0.4661	0.3788	0.4228	0.5654	0.6499	0.6167	0.6955	0.6133	0.5363	0.3355	0.4144	0.6197	0.5875	0.6602	0.6368	0.6477	0.5022	0.3530	0.4482	0.6512	0.6788	0.6447
3.9347222222	03:56:05	0.5981	0.4757	0.5311	0.2966	0.5700	0.6726	0.7241	0.7323	0.6421	0.6113	0.5750	0.3359	0.6575	0.5948	0.4319	0.3355	0.6155	0.5662	0.5032	0.3261	0.4019	0.5994	0.6155	0.6797	0.6510	0.6210	0.4677	0.3811	0.4261	0.5660	0.6482	0.6165	0.6975	0.6174	0.5381	0.3372	0.4153	0.6232	0.5925	0.6629	0.6405	0.6485	0.5039	0.3561	0.4486	0.6553	0.6800	0.6470
3.9516666667	03:57:06	0.5994	0.4783	0.5351	0.2987	0.5735	0.6758	0.7230	0.7330	0.6428	0.6133	0.5758	0.3363	0.6587	0.5945	0.4349	0.3393	0.6160	0.5684	0.5038	0.3275	0.4040	0.6015	0.6179	0.6780	0.6570	0.6249	0.4698	0.3819	0.4259	0.5691	0.6515	0.6164	0.7033	0.6175	0.5419	0.3387	0.4176	0.6245	0.5959	0.6602	0.6407	0.6501	0.5061	0.3561	0.4523	0.6590	0.6841	0.6493
3.9686111111	03:58:07	0.6021	0.4802	0.5355	0.2997	0.5747	0.6766	0.7281	0.7370	0.6457	0.6178	0.5787	0.3362	0.6609	0.5986	0.4353	0.3391	0.6216	0.5726	0.5087	0.3295	0.4053	0.6025	0.6202	0.6825	0.6597	0.6235	0.4719	0.3831	0.4271	0.5709	0.6563	0.6201	0.7029	0.6176	0.5396	0.3394	0.4181	0.6274	0.5940	0.6629	0.6427	0.6523	0.5064	0.3566	0.4525	0.6595	0.6860	0.6474
3.9852777778	03:59:07	0.6022	0.4807	0.5388	0.2999	0.5764	0.6788	0.7290	0.7391	0.6490	0.6192	0.5831	0.3360	0.6625	0.6004	0.4355	0.3415	0.6243	0.5722	0.5081	0.3309	0.4067	0.6040	0.6251	0.6847	0.6607	0.6271	0.4747	0.3848	0.4290	0.5762	0.6576	0.6192	0.7042	0.6208	0.5412	0.3404	0.4202	0.6306	0.5962	0.6668	0.6488	0.6572	0.5102	0.3582	0.4544	0.6608	0.6874	0.6530
4.0019444444	04:00:07	0.6012	0.4834	0.5404	0.3012	0.5778	0.6804	0.7316	0.7419	0.6479	0.6224	0.5819	0.3355	0.6690	0.6014	0.4390	0.3431	0.6226	0.5766	0.5115	0.3333	0.4097	0.6073	0.6267	0.6869	0.6609	0.6298	0.4745	0.3857	0.4305	0.5738	0.6564	0.6248	0.7092	0.6257	0.5429	0.3411	0.4209	0.6295	0.5980	0.6676	0.6465	0.6571	0.5118	0.3583	0.4569	0.6627	0.6904	0.6552
4.0186111111	04:01:07	0.6045	0.4847	0.5428	0.3046	0.5797	0.6833	0.7307	0.7421	0.6494	0.6215	0.5835	0.3390	0.6675	0.6025	0.4392	0.3422	0.6212	0.5787	0.5125	0.3327	0.4105	0.6088	0.6303	0.6888	0.6620	0.6305	0.4759	0.3869	0.4324	0.5789	0.6587	0.6233	0.7086	0.6288	0.5462	0.3414	0.4232	0.6324	0.5998	0.6692	0.6490	0.6611	0.5134	0.3612	0.4575	0.6634	0.6937	0.6569
4.0350000000	04:02:06	0.6054	0.4871	0.5455	0.3038	0.5806	0.6845	0.7359	0.7467	0.6515	0.6220	0.5862	0.3383	0.6722	0.6064	0.4403	0.3408	0.6270	0.5804	0.5144	0.3342	0.4117	0.6091	0.6332	0.6913	0.6667	0.6344	0.4793	0.3879	0.4339	0.5784	0.6617	0.6245	0.7135	0.6324	0.5479	0.3424	0.4260	0.6351	0.6022	0.6725	0.6512	0.6607	0.5160	0.3613	0.4588	0.6648	0.6928	0.6584
4.0513888889	04:03:05	0.6091	0.4858	0.5471	0.3062	0.5825	0.6869	0.7356	0.7484	0.6522	0.6259	0.5883	0.3341	0.6701	0.6095	0.4429	0.3388	0.6270	0.5830	0.5159	0.3355	0.4137	0.6139	0.6354	0.6935	0.6648	0.6374	0.4818	0.3890	0.4351	0.5803	0.6652	0.6261	0.7174	0.6316	0.5487	0.3433	0.4277	0.6377	0.6058	0.6731	0.6531	0.6668	0.5158	0.3648	0.4593	0.6675	0.6968	0.6613
4.0680555556	04:04:05	0.6111	0.4890	0.5512	0.3068	0.5840	0.6888	0.7381	0.7530	0.6566	0.6257	0.5914	0.3349	0.6744	0.6126	0.4433	0.3409	0.6320	0.5851	0.5183	0.3388	0.4133	0.6120	0.6369	0.6970	0.6702	0.6382	0.4819	0.3901	0.4384	0.5818	0.6629	0.6294	0.7149	0.6367	0.5481	0.3452	0.4288	0.6386	0.6055	0.6738	0.6550	0.6667	0.5191	0.3644	0.4618	0.6694	0.6976	0.6647
4.0850000000	04:05:06	0.6087	0.4908	0.5513	0.3078	0.5854	0.6914	0.7413	0.7545	0.6587	0.6310	0.5917	0.3332	0.6737	0.6103	0.4441	0.3417	0.6341	0.5884	0.5197	0.3405	0.4188	0.6171	0.6364	0.6999	0.6705	0.6399	0.4850	0.3902	0.4365	0.5842	0.6689	0.6315	0.7167	0.6358	0.5524	0.3477	0.4307	0.6403	0.6056	0.6766	0.6601	0.6680	0.5209	0.3645	0.4634	0.6717	0.7038	0.6675
4.1019444444	04:06:07	0.6121	0.4928	0.5534	0.3074	0.5881	0.6909	0.7436	0.7544	0.6590	0.6299	0.5930	0.3349	0.6785	0.6141	0.4452	0.3461	0.6346	0.5871	0.5238	0.3415	0.4187	0.6188	0.6408	0.7007	0.6719	0.6403	0.4856	0.3917	0.4395	0.5876	0.6684	0.6309	0.7238	0.6389	0.5535	0.3469	0.4324	0.6433	0.6104	0.6760	0.6598	0.6693	0.5213	0.3660	0.4650	0.6714	0.7028	0.6668
4.1186111111	04:07:07	0.6164	0.4951	0.5536	0.3110	0.5906	0.6924	0.7462	0.7576	0.6592	0.6320	0.5958	0.3395	0.6772	0.6145	0.4495	0.3454	0.6366	0.5893	0.5251	0.3418	0.4196	0.6199	0.6429	0.7007	0.6782	0.6419	0.4876	0.3948	0.4402	0.5883	0.6722	0.6303	0.7236	0.6390	0.5537	0.3484	0.4343	0.6455	0.6111	0.6782	0.6618	0.6736	0.5234	0.3685	0.4658	0.6743	0.7061	0.6690
4.1352777778	04:08:07	0.6127	0.4953	0.5570	0.3101	0.5907	0.6940	0.7491	0.7610	0.6625	0.6326	0.5968	0.3456	0.6780	0.6187	0.4495	0.3467	0.6373	0.5915	0.5276	0.3433	0.4184	0.6213	0.6448	0.7055	0.6755	0.6477	0.4914	0.3957	0.4429	0.5908	0.6736	0.6338	0.7255	0.6394	0.5549	0.3486	0.4350	0.6474	0.6144	0.6819	0.6631	0.6762	0.5262	0.3681	0.4689	0.6765	0.7093	0.6679
4.1519444444	04:09:07	0.6173	0.4972	0.5627	0.3121	0.5918	0.6974	0.7490	0.7655	0.6618	0.6346	0.5964	0.3490	0.6844	0.6196	0.4492	0.3499	0.6370	0.5931	0.5311	0.3451	0.4230	0.6258	0.6438	0.7042	0.6780	0.6455	0.4934	0.3967	0.4450	0.5909	0.6749	0.6325	0.7308	0.6442	0.5582	0.3492	0.4358	0.6511	0.6138	0.6822	0.6655	0.6729	0.5272	0.3701	0.4687	0.6787	0.7102	0.6732
4.1688888889	04:10:08	0.6197	0.4995	0.5652	0.3132	0.5952	0.6987	0.7523	0.7640	0.6662	0.6386	0.5992	0.3497	0.6857	0.6227	0.4507	0.3487	0.6414	0.5969	0.5286	0.3454	0.4250	0.6254	0.6492	0.7070	0.6809	0.6488	0.4934	0.3979	0.4463	0.5927	0.6760	0.6374	0.7329	0.6453	0.5588	0.3515	0.4374	0.6513	0.6178	0.6838	0.6688	0.6795	0.5299	0.3701	0.4716	0.6804	0.7128	0.6706
4.1855555556	04:11:08	0.6190	0.5016	0.5636	0.3164	0.5967	0.7009	0.7544	0.7647	0.6656	0.6385	0.6017	0.3510	0.6866	0.6227	0.4541	0.3489	0.6443	0.5976	0.5323	0.3454	0.4249	0.6274	0.6514	0.7093	0.6854	0.6502	0.4957	0.3987	0.4468	0.5953	0.6789	0.6397	0.7376	0.6504	0.5612	0.3515	0.4411	0.6542	0.6194	0.6882	0.6701	0.6784	0.5292	0.3726	0.4728	0.6805	0.7109	0.6706
4.2025000000	04:12:09	0.6240	0.5016	0.5657	0.3150	0.5978	0.7009	0.7582	0.7666	0.6700	0.6398	0.6020	0.3517	0.6902	0.6244	0.4562	0.3493	0.6482	0.5984	0.5329	0.3479	0.4267	0.6298	0.6514	0.7117	0.6865	0.6521	0.4990	0.4007	0.4478	0.5973	0.6793	0.6392	0.7377	0.6527	0.5617	0.3536	0.4401	0.6546	0.6180	0.6868	0.6709	0.6811	0.5327	0.3730	0.4738	0.6834	0.7163	0.6779
4.2191666667	04:13:09	0.6217	0.5055	0.5678	0.3167	0.6010	0.7032	0.7572	0.7697	0.6733	0.6383	0.6015	0.3518	0.6913	0.6259	0.4553	0.3489	0.6450	0.6003	0.5346	0.3487	0.4275	0.6315	0.6548	0.7139	0.6884	0.6560	0.4986	0.4016	0.4497	0.5985	0.6793	0.6401	0.7396	0.6519	0.5643	0.3529	0.4418	0.6576	0.6218	0.6875	0.6738	0.6835	0.5361	0.3751	0.4763	0.6833	0.7170	0.6773
4.2358333333	04:14:09	0.6239	0.5049	0.5699	0.3176	0.6006	0.7053	0.7612	0.7713	0.6733	0.6425	0.6051	0.3495	0.6931	0.6274	0.4577	0.3512	0.6496	0.6008	0.5381	0.3488	0.4279	0.6322	0.6537	0.7140	0.6888	0.6542	0.5002	0.4018	0.4493	0.6005	0.6830	0.6424	0.7426	0.6561	0.5681	0.3559	0.4437	0.6582	0.6220	0.6892	0.6759	0.6823	0.5375	0.3753	0.4779	0.6833	0.7197	0.6810
4.2525000000	04:15:09	0.6249	0.5066	0.5732	0.3189	0.6024	0.7075	0.7624	0.7751	0.6743	0.6464	0.6061	0.3492	0.6944	0.6286	0.4600	0.3522	0.6497	0.6057	0.5391	0.3500	0.4307	0.6356	0.6570	0.7154	0.6909	0.6581	0.5020	0.4031	0.4515	0.6008	0.6814	0.6449	0.7451	0.6585	0.5679	0.3561	0.4459	0.6603	0.6222	0.6899	0.6756	0.6867	0.5365	0.3765	0.4789	0.6875	0.7224	0.6840
4.2691666667	04:16:09	0.6266	0.5089	0.5747	0.3209	0.6027	0.7085	0.7632	0.7764	0.6766	0.6463	0.6104	0.3503	0.6985	0.6303	0.4586	0.3518	0.6530	0.6055	0.5405	0.3519	0.4307	0.6352	0.6592	0.7180	0.6886	0.6618	0.5034	0.4055	0.4537	0.6006	0.6833	0.6429	0.7464	0.6589	0.5711	0.3576	0.4459	0.6608	0.6273	0.6899	0.6784	0.6894	0.5387	0.3780	0.4789	0.6882	0.7259	0.6864
4.2861111111	04:17:10	0.6280	0.5111	0.5748	0.3218	0.6061	0.7109	0.7646	0.7770	0.6771	0.6501	0.6098	0.3497	0.6980	0.6329	0.4618	0.3527	0.6567	0.6091	0.5455	0.3523	0.4327	0.6363	0.6602	0.7229	0.6978	0.6617	0.5062	0.4047	0.4545	0.6039	0.6872	0.6501	0.7489	0.6608	0.5697	0.3576	0.4478	0.6640	0.6268	0.6951	0.6794	0.6913	0.5416	0.3797	0.4799	0.6884	0.7265	0.6893
4.3030555556	04:18:11	0.6245	0.5121	0.5761	0.3210	0.6069	0.7111	0.7657	0.7790	0.6771	0.6488	0.6114	0.3518	0.7024	0.6317	0.4626	0.3535	0.6571	0.6090	0.5463	0.3547	0.4333	0.6370	0.6617	0.7229	0.7004	0.6648	0.5065	0.4073	0.4558	0.6064	0.6884	0.6481	0.7497	0.6620	0.5703	0.3580	0.4479	0.6671	0.6292	0.6923	0.6842	0.6931	0.5417	0.3782	0.4820	0.6908	0.7308	0.6907
4.3197222222	04:19:11	0.6308	0.5112	0.5784	0.3233	0.6079	0.7117	0.7699	0.7807	0.6791	0.6482	0.6108	0.3512	0.7037	0.6325	0.4626	0.3541	0.6550	0.6120	0.5485	0.3540	0.4355	0.6399	0.6652	0.7263	0.6984	0.6674	0.5097	0.4089	0.4572	0.6080	0.6863	0.6486	0.7522	0.6655	0.5734	0.3597	0.4509	0.6671	0.6311	0.6947	0.6814	0.6966	0.5426	0.3799	0.4837	0.6905	0.7312	0.6901
4.3363888889	04:20:11	0.6297	0.5136	0.5800	0.3245	0.6079	0.7137	0.7705	0.7847	0.6795	0.6531	0.6124	0.3511	0.7073	0.6351	0.4645	0.3536	0.6602	0.6139	0.5527	0.3550	0.4375	0.6432	0.6640	0.7267	0.6980	0.6648	0.5112	0.4114	0.4589	0.6078	0.6924	0.6514	0.7566	0.6678	0.5758	0.3604	0.4509	0.6699	0.6318	0.7004	0.6878	0.6966	0.5432	0.3822	0.4841	0.6931	0.7339	0.6899
4.3530555556	04:21:11	0.6345	0.5142	0.5822	0.3258	0.6099	0.7133	0.7733	0.7858	0.6805	0.6538	0.6124	0.3488	0.7065	0.6375	0.4646	0.3553	0.6631	0.6162	0.5515	0.3564	0.4366	0.6429	0.6640	0.7275	0.7006	0.6677	0.5117	0.4122	0.4601	0.6112	0.6913	0.6561	0.7583	0.6673	0.5779	0.3581	0.4533	0.6713	0.6314	0.7003	0.6886	0.7010	0.5459	0.3830	0.4847	0.6965	0.7335	0.6973
4.3700000000	04:22:12	0.6336	0.5157	0.5858	0.3264	0.6135	0.7176	0.7744	0.7900	0.6835	0.6550	0.6159	0.3483	0.7074	0.6374	0.4662	0.3560	0.6653	0.6165	0.5551	0.3585	0.4399	0.6445	0.6690	0.7291	0.7054	0.6691	0.5139	0.4144	0.4614	0.6118	0.6940	0.6546	0.7599	0.6703	0.5758	0.3633	0.4542	0.6731	0.6354	0.7024	0.6889	0.7042	0.5451	0.3847	0.4869	0.6977	0.7371	0.6983
4.3866666667	04:23:12	0.6362	0.5176	0.5838	0.3261	0.6127	0.7169	0.7760	0.7916	0.6872	0.6590	0.6181	0.3507	0.7094	0.6411	0.4684	0.3569	0.6639	0.6183	0.5566	0.3583	0.4413	0.6465	0.6698	0.7314	0.7062	0.6736	0.5162	0.4140	0.4635	0.6136	0.6950	0.6543	0.7616	0.6717	0.5777	0.3637	0.4549	0.6747	0.6392	0.7008	0.6938	0.7034	0.5495	0.3869	0.4884	0.6981	0.7391	0.6984
4.4036111111	04:24:13	0.6423	0.5220	0.5880	0.3267	0.6141	0.7193	0.7751	0.7928	0.6857	0.6611	0.6201	0.3495	0.7133	0.6418	0.4698	0.3585	0.6671	0.6200	0.5578	0.3579	0.4402	0.6462	0.6716	0.7334	0.7095	0.6784	0.5164	0.4156	0.4653	0.6144	0.6967	0.6528	0.7620	0.6742	0.5795	0.3636	0.4585	0.6770	0.6391	0.7034	0.6911	0.7042	0.5471	0.3859	0.4900	0.6989	0.7404	0.6985
4.4202777778	04:25:13	0.6363	0.5192	0.5878	0.3276	0.6163	0.7210	0.7786	0.7961	0.6873	0.6608	0.6179	0.3497	0.7147	0.6430	0.4712	0.3610	0.6676	0.6227	0.5594	0.3608	0.4416	0.6484	0.6709	0.7352	0.7101	0.6763	0.5186	0.4156	0.4656	0.6155	0.6952	0.6589	0.7684	0.6761	0.5817	0.3644	0.4601	0.6780	0.6386	0.7064	0.6961	0.7084	0.5521	0.3874	0.4914	0.6983	0.7421	0.7028
4.4369444444	04:26:13	0.6409	0.5221	0.5910	0.3284	0.6158	0.7206	0.7805	0.7974	0.6868	0.6633	0.6216	0.3489	0.7120	0.6448	0.4732	0.3608	0.6693	0.6254	0.5635	0.3596	0.4441	0.6501	0.6741	0.7352	0.7112	0.6796	0.5211	0.4170	0.4666	0.6161	0.7008	0.6553	0.7669	0.6757	0.5840	0.3648	0.4600	0.6791	0.6424	0.7070	0.6956	0.7091	0.5506	0.3885	0.4938	0.6995	0.7457	0.7060
4.4536111111	04:27:13	0.6406	0.5257	0.5882	0.3301	0.6181	0.7218	0.7821	0.7970	0.6918	0.6642	0.6209	0.3503	0.7147	0.6460	0.4735	0.3645	0.6726	0.6257	0.5635	0.3635	0.4446	0.6513	0.6738	0.7374	0.7151	0.6813	0.5218	0.4178	0.4675	0.6198	0.7024	0.6607	0.7701	0.6776	0.5841	0.3661	0.4623	0.6814	0.6428	0.7098	0.6973	0.7097	0.5531	0.3895	0.4950	0.7029	0.7469	0.7033
4.4702777778	04:28:13	0.6417	0.5297	0.5930	0.3324	0.6181	0.7251	0.7825	0.7997	0.6905	0.6655	0.6230	0.3520	0.7188	0.6471	0.4741	0.3646	0.6706	0.6286	0.5656	0.3642	0.4476	0.6552	0.6763	0.7346	0.7137	0.6815	0.5214	0.4199	0.4693	0.6192	0.7039	0.6622	0.7741	0.6814	0.5858	0.3674	0.4619	0.6822	0.6471	0.7095	0.6997	0.7123	0.5543	0.3894	0.4952	0.7025	0.7484	0.7061
4.4872222222	04:29:14	0.6451	0.5271	0.5943	0.3315	0.6191	0.7238	0.7853	0.8019	0.6920	0.6688	0.6240	0.3513	0.7170	0.6467	0.4779	0.3649	0.6760	0.6281	0.5662	0.3641	0.4485	0.6573	0.6762	0.7406	0.7177	0.6843	0.5253	0.4213	0.4712	0.6192	0.7054	0.6643	0.7731	0.6857	0.5899	0.3666	0.4643	0.6854	0.6473	0.7111	0.7038	0.7149	0.5564	0.3921	0.4962	0.7050	0.7493	0.7084
4.5041666667	04:30:15	0.6454	0.5272	0.5955	0.3316	0.6189	0.7262	0.7875	0.8057	0.6937	0.6716	0.6256	0.3538	0.7189	0.6516	0.4741	0.3657	0.6768	0.6317	0.5689	0.3647	0.4486	0.6559	0.6786	0.7419	0.7183	0.6875	0.5257	0.4214	0.4707	0.6233	0.7067	0.6624	0.7737	0.6851	0.5908	0.3689	0.4641	0.6848	0.6477	0.7137	0.7057	0.7166	0.5561	0.3922	0.4999	0.7056	0.7533	0.7097
4.5208333333	04:31:15	0.6504	0.5300	0.5954	0.3305	0.6207	0.7283	0.7869	0.8059	0.6939	0.6705	0.6267	0.3548	0.7181	0.6495	0.4776	0.3675	0.6767	0.6328	0.5686	0.3683	0.4495	0.6599	0.6763	0.7442	0.7214	0.6885	0.5283	0.4225	0.4712	0.6224	0.7092	0.6639	0.7757	0.6869	0.5923	0.3680	0.4651	0.6868	0.6492	0.7116	0.7077	0.7204	0.5581	0.3919	0.4990	0.7086	0.7561	0.7111
4.5375000000	04:32:15	0.6476	0.5331	0.5974	0.3324	0.6219	0.7284	0.7892	0.8090	0.6970	0.6704	0.6243	0.3541	0.7218	0.6497	0.4789	0.3687	0.6780	0.6339	0.5696	0.3675	0.4522	0.6582	0.6816	0.7429	0.7249	0.6906	0.5298	0.4225	0.4735	0.6224	0.7116	0.6673	0.7743	0.6918	0.5936	0.3690	0.4669	0.6901	0.6531	0.7151	0.7053	0.7217	0.5589	0.3942	0.5008	0.7104	0.7547	0.7138
4.5541666667	04:33:15	0.6469	0.5345	0.5986	0.3339	0.6223	0.7300	0.7922	0.8095	0.6987	0.6723	0.6270	0.3553	0.7232	0.6524	0.4816	0.3680	0.6807	0.6343	0.5710	0.3672	0.4533	0.6611	0.6806	0.7447	0.7260	0.6919	0.5302	0.4261	0.4751	0.6254	0.7123	0.6671	0.7779	0.6923	0.5953	0.3708	0.4676	0.6889	0.6532	0.7188	0.7066	0.7236	0.5600	0.3949	0.5032	0.7120	0.7568	0.7160
4.5711111111	04:34:16	0.6513	0.5356	0.5973	0.3368	0.6236	0.7315	0.7928	0.8125	0.6994	0.6771	0.6283	0.3555	0.7265	0.6528	0.4812	0.3718	0.6824	0.6372	0.5728	0.3702	0.4524	0.6617	0.6802	0.7482	0.7282	0.6940	0.5314	0.4269	0.4761	0.6289	0.7133	0.6686	0.7799	0.6921	0.5979	0.3717	0.4681	0.6907	0.6535	0.7184	0.7088	0.7246	0.5586	0.3955	0.5034	0.7097	0.7600	0.7132
4.5877777778	04:35:16	0.6504	0.5373	0.5999	0.3347	0.6242	0.7318	0.7947	0.8120	0.7027	0.6769	0.6285	0.3568	0.7309	0.6564	0.4851	0.3716	0.6839	0.6404	0.5731	0.3702	0.4541	0.6638	0.6846	0.7473	0.7321	0.6951	0.5325	0.4288	0.4763	0.6280	0.7149	0.6681	0.7793	0.6969	0.5988	0.3711	0.4717	0.6928	0.6545	0.7179	0.7118	0.7266	0.5623	0.3969	0.5049	0.7130	0.7631	0.7153
4.6047222222	04:36:17	0.6519	0.5374	0.5975	0.3366	0.6253	0.7340	0.7977	0.8161	0.7046	0.6756	0.6310	0.3583	0.7300	0.6555	0.4847	0.3728	0.6870	0.6404	0.5773	0.3709	0.4553	0.6655	0.6862	0.7494	0.7315	0.6951	0.5332	0.4284	0.4772	0.6289	0.7145	0.6716	0.7788	0.6979	0.5976	0.3718	0.4726	0.6944	0.6560	0.7204	0.7120	0.7304	0.5628	0.3978	0.5084	0.7135	0.7651	0.7196
4.6213888889	04:37:17	0.6520	0.5398	0.5988	0.3367	0.6255	0.7356	0.7968	0.8162	0.7058	0.6783	0.6329	0.3597	0.7335	0.6560	0.4850	0.3728	0.6863	0.6416	0.5776	0.3727	0.4578	0.6679	0.6860	0.7505	0.7339	0.6993	0.5370	0.4307	0.4797	0.6293	0.7157	0.6720	0.7822	0.6981	0.6013	0.3725	0.4730	0.6929	0.6581	0.7205	0.7160	0.7304	0.5650	0.3995	0.5087	0.7154	0.7660	0.7181
4.6380555556	04:38:17	0.6525	0.5380	0.6015	0.3379	0.6258	0.7378	0.7977	0.8185	0.7059	0.6815	0.6313	0.3596	0.7322	0.6581	0.4864	0.3736	0.6879	0.6452	0.5786	0.3740	0.4571	0.6686	0.6891	0.7499	0.7337	0.6999	0.5384	0.4306	0.4838	0.6304	0.7168	0.6723	0.7818	0.6988	0.6034	0.3705	0.4752	0.6977	0.6579	0.7227	0.7159	0.7319	0.5646	0.3999	0.5098	0.7165	0.7665	0.7223
4.6547222222	04:39:17	0.6537	0.5430	0.6015	0.3388	0.6270	0.7365	0.7998	0.8219	0.7076	0.6812	0.6344	0.3595	0.7334	0.6599	0.4870	0.3750	0.6915	0.6442	0.5813	0.3731	0.4583	0.6692	0.6919	0.7565	0.7366	0.7023	0.5383	0.4328	0.4868	0.6307	0.7173	0.6744	0.7870	0.7028	0.6014	0.3719	0.4743	0.6980	0.6618	0.7221	0.7140	0.7343	0.5662	0.3999	0.5097	0.7193	0.7678	0.7242
4.6713888889	04:40:17	0.6604	0.5421	0.6028	0.3394	0.6272	0.7376	0.8006	0.8255	0.7072	0.6802	0.6352	0.3612	0.7349	0.6598	0.4895	0.3755	0.6908	0.6500	0.5832	0.3757	0.4585	0.6721	0.6895	0.7552	0.7380	0.7025	0.5413	0.4309	0.4870	0.6331	0.7217	0.6730	0.7880	0.7024	0.6066	0.3731	0.4779	0.6991	0.6655	0.7225	0.7205	0.7364	0.5681	0.4006	0.5103	0.7193	0.7710	0.7232
4.6883333333	04:41:18	0.6586	0.5429	0.6024	0.3391	0.6319	0.7400	0.8003	0.8254	0.7098	0.6862	0.6343	0.3614	0.7362	0.6621	0.4917	0.3775	0.6924	0.6482	0.5828	0.3764	0.4594	0.6728	0.6925	0.7560	0.7378	0.7016	0.5440	0.4334	0.4893	0.6329	0.7218	0.6759	0.7895	0.7030	0.6040	0.3741	0.4773	0.7025	0.6639	0.7244	0.7208	0.7374	0.5695	0.4026	0.5132	0.7194	0.7702	0.7261
4.7052777778	04:42:19	0.6620	0.5418	0.6049	0.3408	0.6283	0.7391	0.8016	0.8272	0.7088	0.6827	0.6347	0.3632	0.7404	0.6643	0.4884	0.3787	0.6966	0.6508	0.5847	0.3775	0.4622	0.6735	0.6923	0.7564	0.7428	0.7058	0.5450	0.4352	0.4909	0.6357	0.7218	0.6781	0.7883	0.7027	0.6068	0.3725	0.4805	0.7052	0.6643	0.7286	0.7215	0.7349	0.5690	0.4025	0.5119	0.7203	0.7729	0.7291
4.7219444444	04:43:19	0.6599	0.5456	0.6074	0.3410	0.6304	0.7411	0.8047	0.8272	0.7136	0.6866	0.6359	0.3635	0.7418	0.6624	0.4907	0.3809	0.6929	0.6511	0.5877	0.3765	0.4616	0.6738	0.6926	0.7585	0.7436	0.7059	0.5432	0.4368	0.4913	0.6376	0.7247	0.6781	0.7907	0.7082	0.6098	0.3728	0.4819	0.7063	0.6675	0.7260	0.7227	0.7374	0.5696	0.4036	0.5128	0.7217	0.7725	0.7250
4.7386111111	04:44:19	0.6623	0.5436	0.6038	0.3421	0.6283	0.7417	0.8047	0.8313	0.7112	0.6868	0.6360	0.3634	0.7426	0.6632	0.4920	0.3803	0.6977	0.6522	0.5889	0.3780	0.4643	0.6771	0.6980	0.7593	0.7470	0.7071	0.5459	0.4365	0.4912	0.6366	0.7230	0.6778	0.7929	0.7111	0.6117	0.3743	0.4812	0.7057	0.6683	0.7235	0.7262	0.7396	0.5706	0.4042	0.5156	0.7232	0.7732	0.7301
4.7552777778	04:45:19	0.6642	0.5462	0.6090	0.3429	0.6319	0.7458	0.8073	0.8311	0.7146	0.6876	0.6378	0.3660	0.7427	0.6653	0.4941	0.3813	0.6998	0.6522	0.5914	0.3794	0.4651	0.6771	0.6949	0.7580	0.7483	0.7083	0.5475	0.4382	0.4928	0.6386	0.7264	0.6811	0.7961	0.7111	0.6124	0.3730	0.4832	0.7074	0.6694	0.7293	0.7263	0.7386	0.5721	0.4044	0.5172	0.7265	0.7771	0.7287
4.7722222222	04:46:20	0.6677	0.5482	0.6100	0.3440	0.6319	0.7438	0.8084	0.8325	0.7138	0.6899	0.6390	0.3660	0.7460	0.6677	0.4939	0.3830	0.6947	0.6563	0.5899	0.3817	0.4666	0.6798	0.6949	0.7604	0.7476	0.7116	0.5484	0.4386	0.4949	0.6410	0.7293	0.6806	0.7951	0.7123	0.6148	0.3746	0.4852	0.7074	0.6699	0.7303	0.7234	0.7428	0.5729	0.4057	0.5182	0.7248	0.7765	0.7291
4.7891666667	04:47:21	0.6678	0.5529	0.6105	0.3429	0.6329	0.7455	0.8105	0.8349	0.7135	0.6913	0.6386	0.3661	0.7500	0.6634	0.4947	0.3831	0.7011	0.6573	0.5934	0.3822	0.4657	0.6806	0.7013	0.7638	0.7518	0.7127	0.5504	0.4402	0.4946	0.6423	0.7299	0.6807	0.7987	0.7144	0.6158	0.3755	0.4869	0.7126	0.6694	0.7301	0.7269	0.7448	0.5753	0.4064	0.5184	0.7288	0.7809	0.7307
4.8061111111	04:48:22	0.6691	0.5544	0.6096	0.3437	0.6341	0.7485	0.8106	0.8370	0.7175	0.6923	0.6383	0.3685	0.7468	0.6676	0.4965	0.3860	0.7036	0.6578	0.5933	0.3830	0.4671	0.6813	0.7002	0.7618	0.7482	0.7152	0.5518	0.4392	0.4965	0.6416	0.7335	0.6822	0.7994	0.7161	0.6161	0.3745	0.4859	0.7125	0.6706	0.7330	0.7293	0.7466	0.5739	0.4054	0.5195	0.7302	0.7823	0.7342
4.8227777778	04:49:22	0.6710	0.5498	0.6060	0.3463	0.6356	0.7494	0.8105	0.8378	0.7147	0.6936	0.6377	0.3681	0.7499	0.6698	0.4964	0.3851	0.7014	0.6587	0.5985	0.3844	0.4687	0.6846	0.7026	0.7630	0.7522	0.7126	0.5524	0.4402	0.4981	0.6412	0.7385	0.6863	0.8014	0.7168	0.6184	0.3756	0.4886	0.7142	0.6747	0.7319	0.7293	0.7492	0.5774	0.4069	0.5217	0.7300	0.7823	0.7352
4.8394444444	04:50:22	0.6696	0.5546	0.6104	0.3464	0.6359	0.7481	0.8120	0.8387	0.7210	0.6927	0.6395	0.3667	0.7515	0.6707	0.4967	0.3861	0.7032	0.6600	0.5984	0.3835	0.4708	0.6854	0.7031	0.7646	0.7520	0.7165	0.5544	0.4416	0.4988	0.6421	0.7390	0.6898	0.8028	0.7187	0.6162	0.3759	0.4896	0.7147	0.6735	0.7345	0.7298	0.7495	0.5781	0.4080	0.5221	0.7307	0.7831	0.7352
4.8561111111	04:51:22	0.6721	0.5534	0.6111	0.3467	0.6371	0.7520	0.8144	0.8407	0.7181	0.6952	0.6380	0.3697	0.7511	0.6734	0.4968	0.3901	0.7046	0.6620	0.6008	0.3871	0.4701	0.6853	0.7049	0.7652	0.7540	0.7188	0.5540	0.4427	0.4998	0.6446	0.7419	0.6853	0.8032	0.7184	0.6216	0.3759	0.4892	0.7148	0.6749	0.7349	0.7316	0.7540	0.5769	0.4079	0.5228	0.7317	0.7858	0.7357
4.8727777778	04:52:22	0.6740	0.5564	0.6108	0.3464	0.6381	0.7522	0.8134	0.8432	0.7191	0.6973	0.6404	0.3675	0.7510	0.6728	0.4988	0.3882	0.7052	0.6613	0.5997	0.3873	0.4718	0.6887	0.7063	0.7646	0.7593	0.7200	0.5563	0.4442	0.5002	0.6464	0.7465	0.6902	0.8063	0.7216	0.6196	0.3767	0.4922	0.7164	0.6778	0.7349	0.7334	0.7523	0.5785	0.4100	0.5238	0.7330	0.7866	0.7372
4.8897222222	04:53:23	0.6730	0.5569	0.6117	0.3482	0.6389	0.7536	0.8167	0.8431	0.7241	0.6992	0.6403	0.3702	0.7566	0.6748	0.4991	0.3895	0.7087	0.6609	0.6024	0.3859	0.4737	0.6889	0.7064	0.7678	0.7583	0.7213	0.5572	0.4450	0.5032	0.6453	0.7503	0.6908	0.8078	0.7222	0.6217	0.3786	0.4931	0.7183	0.6771	0.7368	0.7356	0.7548	0.5795	0.4103	0.5265	0.7359	0.7884	0.7413
4.9066666667	04:54:24	0.6761	0.5557	0.6103	0.3496	0.6399	0.7538	0.8173	0.8450	0.7208	0.7012	0.6427	0.3708	0.7564	0.6749	0.5012	0.3899	0.7081	0.6662	0.6050	0.3876	0.4743	0.6882	0.7091	0.7688	0.7567	0.7247	0.5576	0.4454	0.5030	0.6465	0.7475	0.6913	0.8097	0.7224	0.6228	0.3786	0.4913	0.7196	0.6795	0.7400	0.7376	0.7538	0.5809	0.4113	0.5270	0.7362	0.7922	0.7392
4.9233333333	04:55:24	0.6776	0.5604	0.6106	0.3494	0.6413	0.7571	0.8184	0.8455	0.7225	0.6985	0.6448	0.3720	0.7558	0.6774	0.5004	0.3915	0.7109	0.6648	0.6053	0.3876	0.4748	0.6917	0.7088	0.7704	0.7607	0.7230	0.5573	0.4444	0.5040	0.6486	0.7513	0.6915	0.8118	0.7261	0.6243	0.3784	0.4946	0.7208	0.6803	0.7390	0.7380	0.7553	0.5804	0.4119	0.5255	0.7362	0.7916	0.7389
4.9400000000	04:56:24	0.6782	0.5621	0.6114	0.3512	0.6415	0.7570	0.8191	0.8459	0.7240	0.7034	0.6459	0.3719	0.7593	0.6760	0.5010	0.3911	0.7092	0.6657	0.6065	0.3890	0.4753	0.6913	0.7090	0.7678	0.7628	0.7276	0.5594	0.4478	0.5038	0.6474	0.7531	0.6944	0.8119	0.7279	0.6240	0.3818	0.4948	0.7201	0.6814	0.7408	0.7400	0.7567	0.5827	0.4135	0.5273	0.7362	0.7957	0.7394
4.9566666667	04:57:24	0.6760	0.5602	0.6116	0.3499	0.6433	0.7582	0.8203	0.8485	0.7285	0.7004	0.6442	0.3719	0.7606	0.6793	0.5017	0.3934	0.7144	0.6694	0.6081	0.3891	0.4770	0.6930	0.7129	0.7729	0.7662	0.7261	0.5635	0.4485	0.5065	0.6496	0.7550	0.6934	0.8118	0.7250	0.6234	0.3807	0.4964	0.7233	0.6815	0.7461	0.7386	0.7584	0.5828	0.4135	0.5282	0.7366	0.7964	0.7412
4.9736111111	04:58:25	0.6797	0.5630	0.6111	0.3512	0.6438	0.7569	0.8187	0.8498	0.7249	0.7035	0.6475	0.3734	0.7622	0.6783	0.5039	0.3946	0.7132	0.6707	0.6085	0.3906	0.4775	0.6929	0.7108	0.7703	0.7651	0.7276	0.5628	0.4464	0.5067	0.6506	0.7552	0.6967	0.8146	0.7277	0.6288	0.3820	0.4983	0.7246	0.6838	0.7447	0.7411	0.7595	0.5845	0.4142	0.5302	0.7371	0.7943	0.7394
4.9902777778	04:59:25	0.6818	0.5638	0.6123	0.3520	0.6442	0.7569	0.8208	0.8513	0.7300	0.7054	0.6474	0.3757	0.7605	0.6805	0.5051	0.3949	0.7156	0.6714	0.6099	0.3906	0.4787	0.6950	0.7151	0.7741	0.7686	0.7271	0.5627	0.4503	0.5086	0.6521	0.7550	0.6946	0.8182	0.7321	0.6276	0.3843	0.4991	0.7252	0.6856	0.7423	0.7434	0.7605	0.5843	0.4138	0.5291	0.7371	0.7984	0.7414
5.0072222222	05:00:26	0.6791	0.5656	0.6140	0.3521	0.6443	0.7594	0.8232	0.8539	0.7284	0.7041	0.6485	0.3757	0.7622	0.6825	0.5066	0.3957	0.7150	0.6705	0.6119	0.3917	0.4802	0.6970	0.7142	0.7736	0.7718	0.7303	0.5623	0.4500	0.5085	0.6521	0.7582	0.6939	0.8169	0.7297	0.6293	0.3844	0.4999	0.7248	0.6865	0.7459	0.7442	0.7618	0.5866	0.4161	0.5324	0.7393	0.7996	0.7448
5.0238888889	05:01:26	0.6826	0.5656	0.6147	0.3528	0.6464	0.7616	0.8243	0.8559	0.7256	0.7075	0.6461	0.3758	0.7653	0.6828	0.5065	0.3962	0.7186	0.6748	0.6132	0.3921	0.4807	0.6979	0.7137	0.7740	0.7671	0.7335	0.5654	0.4500	0.5107	0.6528	0.7584	0.6985	0.8197	0.7332	0.6288	0.3850	0.4997	0.7263	0.6876	0.7482	0.7418	0.7662	0.5895	0.4156	0.5329	0.7387	0.8020	0.7400
5.0405555556	05:02:26	0.6840	0.5674	0.6125	0.3539	0.6471	0.7638	0.8246	0.8557	0.7330	0.7086	0.6510	0.3755	0.7643	0.6829	0.5074	0.3980	0.7179	0.6732	0.6161	0.3915	0.4814	0.6962	0.7170	0.7727	0.7712	0.7318	0.5656	0.4495	0.5112	0.6544	0.7604	0.6994	0.8215	0.7348	0.6289	0.3852	0.5025	0.7285	0.6856	0.7465	0.7452	0.7638	0.5875	0.4167	0.5347	0.7412	0.8007	0.7414
5.0572222222	05:03:26	0.6879	0.5679	0.6130	0.3528	0.6479	0.7615	0.8264	0.8560	0.7339	0.7089	0.6504	0.3771	0.7652	0.6832	0.5054	0.3981	0.7194	0.6766	0.6181	0.3952	0.4835	0.6988	0.7173	0.7781	0.7725	0.7337	0.5678	0.4527	0.5120	0.6533	0.7578	0.7005	0.8207	0.7346	0.6313	0.3861	0.5014	0.7293	0.6874	0.7487	0.7460	0.7650	0.5890	0.4159	0.5342	0.7436	0.8048	0.7442
5.0738888889	05:04:26	0.6874	0.5701	0.6132	0.3555	0.6500	0.7632	0.8268	0.8581	0.7299	0.7108	0.6529	0.3774	0.7666	0.6844	0.5091	0.3997	0.7186	0.6760	0.6168	0.3932	0.4834	0.7002	0.7170	0.7811	0.7754	0.7373	0.5689	0.4535	0.5150	0.6554	0.7604	0.7044	0.8227	0.7335	0.6344	0.3876	0.5050	0.7296	0.6911	0.7494	0.7487	0.7673	0.5900	0.4187	0.5359	0.7424	0.8068	0.7496
5.0908333333	05:05:27	0.6869	0.5692	0.6098	0.3552	0.6497	0.7652	0.8289	0.8610	0.7307	0.7101	0.6506	0.3800	0.7686	0.6861	0.5096	0.4006	0.7186	0.6768	0.6165	0.3963	0.4849	0.7010	0.7173	0.7787	0.7714	0.7368	0.5677	0.4505	0.5153	0.6556	0.7642	0.7017	0.8272	0.7368	0.6351	0.3887	0.5054	0.7283	0.6914	0.7500	0.7519	0.7676	0.5927	0.4181	0.5374	0.7443	0.8044	0.7479
5.1077777778	05:06:28	0.6900	0.5715	0.6145	0.3555	0.6518	0.7667	0.8288	0.8599	0.7347	0.7115	0.6518	0.3773	0.7694	0.6869	0.5089	0.4005	0.7208	0.6799	0.6194	0.3966	0.4842	0.7037	0.7203	0.7800	0.7768	0.7373	0.5711	0.4554	0.5149	0.6547	0.7647	0.7047	0.8245	0.7412	0.6353	0.3908	0.5071	0.7313	0.6915	0.7518	0.7506	0.7710	0.5936	0.4202	0.5388	0.7440	0.8072	0.7477
5.1244444444	05:07:28	0.6866	0.5730	0.6115	0.3547	0.6511	0.7660	0.8314	0.8625	0.7343	0.7141	0.6522	0.3779	0.7709	0.6838	0.5094	0.4022	0.7228	0.6825	0.6185	0.3965	0.4858	0.7036	0.7222	0.7804	0.7772	0.7389	0.5686	0.4536	0.5162	0.6570	0.7633	0.7029	0.8263	0.7399	0.6372	0.3913	0.5071	0.7325	0.6931	0.7498	0.7515	0.7710	0.5904	0.4208	0.5384	0.7442	0.8082	0.7497
5.1411111111	05:08:28	0.6911	0.5739	0.6132	0.3561	0.6512	0.7660	0.8328	0.8625	0.7345	0.7157	0.6542	0.3806	0.7713	0.6859	0.5111	0.4032	0.7223	0.6819	0.6202	0.3977	0.4884	0.7043	0.7251	0.7841	0.7797	0.7390	0.5706	0.4546	0.5162	0.6596	0.7657	0.7060	0.8291	0.7398	0.6363	0.3934	0.5086	0.7341	0.6927	0.7520	0.7567	0.7743	0.5929	0.4222	0.5393	0.7438	0.8100	0.7461
5.1577777778	05:09:28	0.6888	0.5729	0.6126	0.3574	0.6504	0.7687	0.8329	0.8625	0.7355	0.7162	0.6508	0.3826	0.7728	0.6865	0.5105	0.4037	0.7234	0.6810	0.6234	0.3980	0.4916	0.7074	0.7250	0.7803	0.7811	0.7419	0.5727	0.4565	0.5180	0.6608	0.7659	0.7075	0.8278	0.7428	0.6372	0.3924	0.5095	0.7331	0.6955	0.7532	0.7564	0.7731	0.5980	0.4214	0.5384	0.7486	0.8118	0.7494
5.1747222222	05:10:29	0.6908	0.5727	0.6124	0.3571	0.6501	0.7682	0.8328	0.8646	0.7341	0.7184	0.6563	0.3804	0.7735	0.6870	0.5119	0.4043	0.7265	0.6853	0.6231	0.4005	0.4901	0.7087	0.7234	0.7844	0.7847	0.7441	0.5724	0.4574	0.5178	0.6606	0.7670	0.7110	0.8303	0.7448	0.6379	0.3923	0.5106	0.7350	0.6975	0.7556	0.7562	0.7750	0.5957	0.4233	0.5391	0.7466	0.8110	0.7490
5.1913888889	05:11:29	0.6925	0.5735	0.6128	0.3574	0.6522	0.7729	0.8357	0.8667	0.7368	0.7143	0.6577	0.3820	0.7751	0.6883	0.5131	0.4045	0.7278	0.6860	0.6239	0.4006	0.4921	0.7077	0.7260	0.7831	0.7833	0.7444	0.5745	0.4570	0.5199	0.6615	0.7687	0.7094	0.8330	0.7452	0.6405	0.3950	0.5126	0.7355	0.6959	0.7565	0.7595	0.7753	0.5951	0.4238	0.5406	0.7466	0.8144	0.7514
5.2083333333	05:12:30	0.6927	0.5748	0.6139	0.3583	0.6522	0.7729	0.8360	0.8665	0.7380	0.7187	0.6568	0.3825	0.7764	0.6893	0.5122	0.4033	0.7303	0.6870	0.6244	0.4003	0.4938	0.7085	0.7269	0.7860	0.7840	0.7455	0.5728	0.4575	0.5226	0.6630	0.7700	0.7093	0.8331	0.7459	0.6408	0.3952	0.5145	0.7369	0.6986	0.7560	0.7596	0.7749	0.5967	0.4257	0.5412	0.7501	0.8123	0.7508
5.2250000000	05:13:30	0.6937	0.5768	0.6150	0.3604	0.6534	0.7717	0.8362	0.8673	0.7388	0.7186	0.6587	0.3841	0.7776	0.6916	0.5128	0.4062	0.7297	0.6873	0.6245	0.4005	0.4929	0.7094	0.7289	0.7873	0.7851	0.7490	0.5736	0.4576	0.5215	0.6652	0.7732	0.7116	0.8334	0.7487	0.6404	0.3964	0.5152	0.7376	0.6967	0.7573	0.7613	0.7783	0.5993	0.4248	0.5418	0.7504	0.8171	0.7533
5.2416666667	05:14:30	0.6984	0.5790	0.6168	0.3613	0.6530	0.7732	0.8379	0.8659	0.7373	0.7185	0.6586	0.3846	0.7752	0.6901	0.5147	0.4073	0.7292	0.6881	0.6253	0.4035	0.4948	0.7114	0.7301	0.7873	0.7879	0.7493	0.5761	0.4598	0.5213	0.6620	0.7735	0.7133	0.8372	0.7446	0.6405	0.3963	0.5156	0.7396	0.6994	0.7593	0.7621	0.7792	0.5996	0.4267	0.5433	0.7508	0.8190	0.7514
5.2583333333	05:15:30	0.6981	0.5790	0.6174	0.3620	0.6544	0.7745	0.8378	0.8697	0.7409	0.7208	0.6597	0.3837	0.7772	0.6934	0.5157	0.4090	0.7319	0.6893	0.6260	0.4033	0.4948	0.7124	0.7308	0.7906	0.7889	0.7509	0.5746	0.4588	0.5242	0.6662	0.7754	0.7145	0.8363	0.7482	0.6428	0.3966	0.5166	0.7408	0.7019	0.7571	0.7625	0.7819	0.5977	0.4273	0.5454	0.7505	0.8199	0.7544
5.2750000000	05:16:30	0.6980	0.5777	0.6181	0.3613	0.6553	0.7738	0.8409	0.8721	0.7401	0.7190	0.6597	0.3835	0.7806	0.6963	0.5145	0.4070	0.7339	0.6905	0.6249	0.4034	0.4964	0.7108	0.7331	0.7903	0.7912	0.7532	0.5757	0.4600	0.5220	0.6625	0.7754	0.7116	0.8382	0.7530	0.6442	0.3969	0.5178	0.7407	0.7031	0.7577	0.7644	0.7822	0.6013	0.4274	0.5441	0.7535	0.8213	0.7499
5.2919444444	05:17:31	0.6983	0.5810	0.6176	0.3622	0.6569	0.7759	0.8434	0.8740	0.7428	0.7243	0.6630	0.3858	0.7806	0.6945	0.5164	0.4099	0.7361	0.6920	0.6273	0.4030	0.4947	0.7136	0.7355	0.7890	0.7907	0.7542	0.5770	0.4615	0.5267	0.6615	0.7761	0.7161	0.8399	0.7515	0.6442	0.3994	0.5189	0.7433	0.7029	0.7606	0.7670	0.7841	0.6002	0.4282	0.5458	0.7544	0.8235	0.7561
5.3088888889	05:18:32	0.7036	0.5802	0.6170	0.3616	0.6567	0.7761	0.8425	0.8721	0.7407	0.7264	0.6629	0.3849	0.7832	0.6940	0.5176	0.4110	0.7342	0.6947	0.6281	0.4066	0.4967	0.7123	0.7335	0.7927	0.7931	0.7542	0.5767	0.4618	0.5260	0.6654	0.7782	0.7188	0.8397	0.7543	0.6412	0.3989	0.5200	0.7424	0.7035	0.7588	0.7663	0.7867	0.6009	0.4292	0.5464	0.7565	0.8234	0.7577
5.3255555556	05:19:32	0.7020	0.5816	0.6198	0.3643	0.6574	0.7777	0.8418	0.8707	0.7433	0.7274	0.6658	0.3855	0.7813	0.6962	0.5177	0.4116	0.7381	0.6973	0.6288	0.4072	0.4987	0.7145	0.7349	0.7932	0.7939	0.7540	0.5781	0.4629	0.5278	0.6636	0.7781	0.7144	0.8428	0.7537	0.6448	0.4014	0.5205	0.7436	0.7054	0.7633	0.7680	0.7838	0.6025	0.4288	0.5476	0.7537	0.8252	0.7607
5.3422222222	05:20:32	0.7009	0.5843	0.6187	0.3634	0.6594	0.7790	0.8446	0.8746	0.7402	0.7275	0.6653	0.3863	0.7822	0.6977	0.5204	0.4126	0.7341	0.6959	0.6291	0.4068	0.4998	0.7160	0.7366	0.7935	0.7943	0.7570	0.5765	0.4635	0.5284	0.6650	0.7806	0.7202	0.8431	0.7550	0.6468	0.4019	0.5229	0.7446	0.7079	0.7638	0.7693	0.7871	0.6029	0.4302	0.5469	0.7557	0.8243	0.7547
5.3588888889	05:21:32	0.7016	0.5843	0.6193	0.3637	0.6583	0.7788	0.8466	0.8753	0.7415	0.7270	0.6665	0.3882	0.7833	0.6974	0.5187	0.4118	0.7388	0.6968	0.6309	0.4078	0.5016	0.7165	0.7371	0.7971	0.7980	0.7584	0.5788	0.4649	0.5283	0.6671	0.7804	0.7187	0.8465	0.7567	0.6480	0.4027	0.5240	0.7468	0.7038	0.7615	0.7703	0.7867	0.6048	0.4309	0.5482	0.7555	0.8277	0.7590
5.3758333333	05:22:33	0.7006	0.5853	0.6207	0.3662	0.6611	0.7792	0.8457	0.8734	0.7403	0.7288	0.6675	0.3863	0.7822	0.6985	0.5196	0.4126	0.7397	0.7000	0.6298	0.4098	0.5014	0.7176	0.7401	0.7952	0.7990	0.7619	0.5793	0.4630	0.5288	0.6679	0.7837	0.7213	0.8447	0.7567	0.6472	0.4046	0.5239	0.7474	0.7067	0.7637	0.7753	0.7878	0.6023	0.4315	0.5480	0.7578	0.8293	0.7596
5.3925000000	05:23:33	0.7017	0.5832	0.6199	0.3648	0.6618	0.7801	0.8482	0.8769	0.7439	0.7272	0.6676	0.3872	0.7855	0.7014	0.5191	0.4147	0.7408	0.6992	0.6311	0.4093	0.5024	0.7162	0.7388	0.7967	0.7975	0.7592	0.5808	0.4665	0.5298	0.6694	0.7832	0.7195	0.8466	0.7597	0.6475	0.4058	0.5257	0.7501	0.7100	0.7662	0.7713	0.7902	0.6047	0.4327	0.5491	0.7570	0.8280	0.7593
5.4094444444	05:24:34	0.7049	0.5869	0.6212	0.3660	0.6631	0.7813	0.8499	0.8801	0.7444	0.7305	0.6693	0.3878	0.7862	0.6997	0.5211	0.4144	0.7414	0.6982	0.6313	0.4099	0.5020	0.7164	0.7381	0.7989	0.8023	0.7603	0.5830	0.4650	0.5296	0.6696	0.7816	0.7251	0.8472	0.7604	0.6506	0.4054	0.5268	0.7509	0.7106	0.7665	0.7725	0.7901	0.6025	0.4336	0.5495	0.7569	0.8316	0.7601
5.4261111111	05:25:34	0.7067	0.5873	0.6185	0.3688	0.6628	0.7828	0.8517	0.8834	0.7445	0.7308	0.6701	0.3875	0.7867	0.7007	0.5198	0.4137	0.7431	0.6974	0.6319	0.4116	0.5029	0.7215	0.7435	0.7998	0.7995	0.7622	0.5831	0.4680	0.5328	0.6700	0.7846	0.7246	0.8463	0.7613	0.6496	0.4065	0.5287	0.7502	0.7105	0.7671	0.7758	0.7909	0.6041	0.4325	0.5502	0.7592	0.8317	0.7619
5.4427777778	05:26:34	0.7105	0.5860	0.6199	0.3686	0.6659	0.7808	0.8542	0.8807	0.7456	0.7320	0.6726	0.3892	0.7864	0.7025	0.5239	0.4162	0.7437	0.7023	0.6342	0.4107	0.5032	0.7189	0.7437	0.8004	0.8033	0.7625	0.5838	0.4659	0.5325	0.6703	0.7824	0.7253	0.8499	0.7618	0.6529	0.4060	0.5284	0.7514	0.7135	0.7665	0.7734	0.7935	0.6050	0.4342	0.5514	0.7587	0.8334	0.7613
5.4594444444	05:27:34	0.7091	0.5875	0.6199	0.3698	0.6651	0.7812	0.8529	0.8800	0.7485	0.7369	0.6720	0.3907	0.7855	0.7020	0.5207	0.4149	0.7421	0.7039	0.6308	0.4104	0.5062	0.7212	0.7423	0.8002	0.8009	0.7641	0.5854	0.4697	0.5340	0.6719	0.7879	0.7291	0.8522	0.7621	0.6514	0.4071	0.5300	0.7524	0.7115	0.7715	0.7789	0.7920	0.6058	0.4333	0.5530	0.7595	0.8326	0.7614
5.4761111111	05:28:34	0.7110	0.5911	0.6188	0.3690	0.6671	0.7834	0.8522	0.8802	0.7473	0.7358	0.6715	0.3901	0.7871	0.7025	0.5227	0.4160	0.7427	0.7048	0.6350	0.4118	0.5053	0.7223	0.7459	0.8024	0.8014	0.7640	0.5851	0.4685	0.5344	0.6744	0.7870	0.7268	0.8513	0.7636	0.6524	0.4092	0.5301	0.7534	0.7144	0.7698	0.7779	0.7942	0.6067	0.4367	0.5513	0.7604	0.8333	0.7613
5.4930555556	05:29:35	0.7119	0.5885	0.6199	0.3716	0.6661	0.7836	0.8529	0.8839	0.7468	0.7367	0.6707	0.3912	0.7889	0.7031	0.5234	0.4178	0.7463	0.7062	0.6339	0.4118	0.5074	0.7195	0.7442	0.8026	0.8055	0.7636	0.5863	0.4705	0.5350	0.6748	0.7893	0.7276	0.8513	0.7640	0.6538	0.4090	0.5321	0.7539	0.7149	0.7686	0.7801	0.7945	0.6076	0.4351	0.5533	0.7621	0.8325	0.7648
5.5097222222	05:30:35	0.7111	0.5899	0.6196	0.3697	0.6663	0.7834	0.8550	0.8844	0.7463	0.7368	0.6717	0.3923	0.7902	0.7051	0.5257	0.4183	0.7462	0.7085	0.6350	0.4130	0.5080	0.7213	0.7472	0.8039	0.8058	0.7676	0.5871	0.4691	0.5359	0.6745	0.7892	0.7295	0.8524	0.7683	0.6538	0.4100	0.5329	0.7559	0.7141	0.7701	0.7819	0.7983	0.6085	0.4382	0.5549	0.7624	0.8353	0.7634
5.5263888889	05:31:35	0.7107	0.5908	0.6213	0.3724	0.6676	0.7853	0.8524	0.8838	0.7481	0.7418	0.6775	0.3906	0.7906	0.7031	0.5259	0.4185	0.7481	0.7076	0.6351	0.4137	0.5091	0.7221	0.7469	0.8033	0.8060	0.7708	0.5865	0.4700	0.5365	0.6766	0.7915	0.7317	0.8535	0.7683	0.6552	0.4113	0.5343	0.7555	0.7166	0.7700	0.7812	0.7954	0.6088	0.4389	0.5546	0.7642	0.8350	0.7665
5.5430555556	05:32:35	0.7112	0.5912	0.6220	0.3720	0.6685	0.7854	0.8558	0.8869	0.7482	0.7397	0.6732	0.3932	0.7912	0.7051	0.5254	0.4183	0.7503	0.7076	0.6350	0.4137	0.5090	0.7231	0.7454	0.8038	0.8101	0.7689	0.5877	0.4700	0.5385	0.6775	0.7887	0.7319	0.8534	0.7690	0.6553	0.4110	0.5358	0.7582	0.7202	0.7722	0.7838	0.7987	0.6090	0.4399	0.5551	0.7633	0.8376	0.7645
5.5597222222	05:33:35	0.7127	0.5931	0.6230	0.3730	0.6704	0.7875	0.8555	0.8847	0.7482	0.7427	0.6738	0.3928	0.7907	0.7062	0.5266	0.4206	0.7512	0.7087	0.6358	0.4153	0.5115	0.7230	0.7486	0.8031	0.8099	0.7682	0.5895	0.4718	0.5395	0.6778	0.7906	0.7334	0.8527	0.7683	0.6543	0.4119	0.5363	0.7588	0.7194	0.7713	0.7860	0.7972	0.6091	0.4397	0.5569	0.7629	0.8391	0.7660
5.5766666667	05:34:36	0.7130	0.5923	0.6233	0.3744	0.6722	0.7873	0.8576	0.8864	0.7518	0.7410	0.6759	0.3937	0.7927	0.7045	0.5299	0.4222	0.7512	0.7092	0.6390	0.4174	0.5104	0.7252	0.7491	0.8079	0.8123	0.7712	0.5891	0.4735	0.5383	0.6789	0.7926	0.7321	0.8544	0.7686	0.6561	0.4132	0.5369	0.7589	0.7206	0.7737	0.7884	0.7993	0.6112	0.4416	0.5578	0.7655	0.8394	0.7689
5.5933333333	05:35:36	0.7136	0.5907	0.6215	0.3724	0.6715	0.7884	0.8566	0.8875	0.7520	0.7444	0.6758	0.3939	0.7934	0.7080	0.5292	0.4229	0.7525	0.7121	0.6389	0.4162	0.5123	0.7231	0.7493	0.8041	0.8117	0.7700	0.5871	0.4726	0.5394	0.6810	0.7945	0.7356	0.8586	0.7697	0.6562	0.4152	0.5394	0.7614	0.7228	0.7737	0.7886	0.8024	0.6105	0.4411	0.5578	0.7642	0.8411	0.7677
5.6102777778	05:36:37	0.7133	0.5933	0.6232	0.3745	0.6721	0.7897	0.8576	0.8894	0.7539	0.7450	0.6759	0.3954	0.7930	0.7066	0.5323	0.4235	0.7528	0.7125	0.6397	0.4177	0.5135	0.7261	0.7499	0.8079	0.8149	0.7744	0.5911	0.4744	0.5421	0.6809	0.7949	0.7357	0.8565	0.7712	0.6568	0.4147	0.5409	0.7603	0.7225	0.7729	0.7896	0.8006	0.6115	0.4432	0.5585	0.7656	0.8415	0.7667
5.6269444444	05:37:37	0.7154	0.5918	0.6257	0.3740	0.6713	0.7886	0.8604	0.8933	0.7533	0.7429	0.6772	0.3956	0.7974	0.7070	0.5336	0.4247	0.7578	0.7129	0.6382	0.4174	0.5133	0.7271	0.7497	0.8069	0.8132	0.7760	0.5908	0.4758	0.5396	0.6812	0.7964	0.7352	0.8584	0.7723	0.6573	0.4161	0.5407	0.7619	0.7246	0.7754	0.7924	0.8026	0.6132	0.4429	0.5582	0.7691	0.8408	0.7697
5.6436111111	05:38:37	0.7137	0.5945	0.6239	0.3729	0.6745	0.7879	0.8611	0.8913	0.7510	0.7459	0.6777	0.3940	0.7931	0.7079	0.5340	0.4249	0.7552	0.7144	0.6392	0.4190	0.5148	0.7268	0.7530	0.8072	0.8192	0.7738	0.5910	0.4767	0.5413	0.6819	0.7945	0.7354	0.8581	0.7719	0.6562	0.4181	0.5431	0.7627	0.7216	0.7756	0.7936	0.8029	0.6135	0.4434	0.5607	0.7668	0.8448	0.7700
5.6602777778	05:39:37	0.7192	0.5935	0.6264	0.3760	0.6747	0.7913	0.8603	0.8924	0.7536	0.7474	0.6788	0.3957	0.7932	0.7091	0.5346	0.4247	0.7564	0.7178	0.6404	0.4198	0.5152	0.7265	0.7503	0.8097	0.8184	0.7763	0.5911	0.4750	0.5444	0.6825	0.7969	0.7385	0.8602	0.7742	0.6569	0.4180	0.5429	0.7642	0.7242	0.7756	0.7957	0.8037	0.6109	0.4444	0.5598	0.7688	0.8435	0.7701
5.6769444444	05:40:37	0.7158	0.5956	0.6239	0.3761	0.6760	0.7930	0.8617	0.8950	0.7531	0.7492	0.6801	0.3949	0.7949	0.7084	0.5375	0.4254	0.7598	0.7162	0.6399	0.4196	0.5166	0.7292	0.7543	0.8100	0.8208	0.7740	0.5922	0.4767	0.5446	0.6851	0.7969	0.7377	0.8612	0.7765	0.6569	0.4188	0.5421	0.7656	0.7247	0.7774	0.7939	0.8041	0.6140	0.4459	0.5615	0.7704	0.8460	0.7718
5.6938888889	05:41:38	0.7168	0.5983	0.6233	0.3776	0.6758	0.7931	0.8631	0.8952	0.7531	0.7500	0.6819	0.3971	0.7984	0.7094	0.5341	0.4270	0.7570	0.7151	0.6388	0.4194	0.5169	0.7293	0.7556	0.8104	0.8220	0.7776	0.5943	0.4770	0.5441	0.6860	0.8015	0.7419	0.8612	0.7767	0.6620	0.4194	0.5454	0.7682	0.7270	0.7755	0.7946	0.8055	0.6148	0.4472	0.5601	0.7709	0.8449	0.7733
5.7108333333	05:42:39	0.7160	0.5963	0.6242	0.3751	0.6768	0.7926	0.8634	0.8934	0.7548	0.7501	0.6818	0.3959	0.7954	0.7089	0.5361	0.4284	0.7546	0.7187	0.6396	0.4211	0.5179	0.7289	0.7560	0.8104	0.8216	0.7797	0.5954	0.4768	0.5450	0.6870	0.7998	0.7433	0.8622	0.7784	0.6633	0.4211	0.5465	0.7695	0.7282	0.7781	0.7967	0.8071	0.6150	0.4474	0.5630	0.7733	0.8476	0.7709
5.7275000000	05:43:39	0.7189	0.5976	0.6239	0.3775	0.6774	0.7934	0.8635	0.8942	0.7544	0.7509	0.6834	0.3953	0.7968	0.7119	0.5369	0.4284	0.7576	0.7197	0.6422	0.4206	0.5195	0.7309	0.7555	0.8129	0.8205	0.7795	0.5938	0.4779	0.5471	0.6888	0.7980	0.7417	0.8660	0.7773	0.6633	0.4190	0.5467	0.7701	0.7279	0.7806	0.8000	0.8069	0.6177	0.4470	0.5645	0.7735	0.8476	0.7726
5.7441666667	05:44:39	0.7189	0.5954	0.6226	0.3775	0.6783	0.7955	0.8659	0.8929	0.7549	0.7529	0.6852	0.3949	0.7966	0.7118	0.5385	0.4297	0.7579	0.7209	0.6422	0.4216	0.5189	0.7329	0.7539	0.8148	0.8240	0.7793	0.5936	0.4786	0.5481	0.6894	0.8011	0.7425	0.8649	0.7777	0.6657	0.4226	0.5476	0.7721	0.7309	0.7798	0.7985	0.8082	0.6178	0.4493	0.5648	0.7741	0.8487	0.7735
5.7608333333	05:45:39	0.7190	0.5970	0.6228	0.3779	0.6792	0.7958	0.8663	0.8954	0.7554	0.7529	0.6844	0.3864	0.7963	0.7121	0.5397	0.4307	0.7627	0.7194	0.6426	0.4217	0.5199	0.7332	0.7565	0.8141	0.8245	0.7824	0.5952	0.4797	0.5480	0.6890	0.8010	0.7446	0.8637	0.7779	0.6652	0.4207	0.5494	0.7743	0.7304	0.7809	0.7983	0.8119	0.6175	0.4496	0.5643	0.7754	0.8505	0.7752
5.7777777778	05:46:40	0.7215	0.5982	0.6268	0.3789	0.6791	0.7955	0.8661	0.8970	0.7570	0.7539	0.6860	0.3898	0.7975	0.7136	0.5421	0.4300	0.7632	0.7198	0.6436	0.4227	0.5209	0.7359	0.7568	0.8159	0.8243	0.7837	0.5968	0.4803	0.5497	0.6874	0.8016	0.7453	0.8659	0.7803	0.6643	0.4230	0.5485	0.7756	0.7302	0.7810	0.8012	0.8131	0.6146	0.4486	0.5655	0.7744	0.8499	0.7750
5.7944444444	05:47:40	0.7246	0.5988	0.6268	0.3792	0.6808	0.7978	0.8649	0.8986	0.7585	0.7559	0.6854	0.3890	0.7980	0.7114	0.5404	0.4313	0.7619	0.7223	0.6436	0.4247	0.5226	0.7362	0.7570	0.8175	0.8265	0.7840	0.5955	0.4804	0.5497	0.6903	0.8037	0.7464	0.8683	0.7850	0.6659	0.4209	0.5512	0.7744	0.7307	0.7827	0.8021	0.8125	0.6176	0.4498	0.5677	0.7765	0.8494	0.7737
5.8113888889	05:48:41	0.7211	0.5993	0.6251	0.3813	0.6804	0.7960	0.8675	0.8952	0.7587	0.7553	0.6886	0.3894	0.7986	0.7145	0.5440	0.4326	0.7636	0.7238	0.6459	0.4242	0.5214	0.7364	0.7576	0.8174	0.8265	0.7847	0.5963	0.4805	0.5511	0.6921	0.8045	0.7479	0.8671	0.7891	0.6689	0.4242	0.5510	0.7786	0.7305	0.7804	0.8039	0.8119	0.6189	0.4518	0.5669	0.7753	0.8538	0.7776
5.8280555556	05:49:41	0.7212	0.6035	0.6278	0.3783	0.6793	0.7990	0.8687	0.8981	0.7599	0.7578	0.6878	0.3887	0.8033	0.7137	0.5437	0.4334	0.7617	0.7233	0.6461	0.4234	0.5247	0.7362	0.7589	0.8195	0.8298	0.7887	0.5958	0.4818	0.5520	0.6937	0.8058	0.7473	0.8693	0.7848	0.6700	0.4243	0.5516	0.7781	0.7332	0.7843	0.8026	0.8142	0.6190	0.4528	0.5680	0.7773	0.8531	0.7755
5.8447222222	05:50:41	0.7224	0.6027	0.6266	0.3790	0.6837	0.7987	0.8676	0.9016	0.7581	0.7549	0.6898	0.3899	0.7992	0.7164	0.5430	0.4338	0.7632	0.7253	0.6459	0.4248	0.5246	0.7389	0.7613	0.8182	0.8287	0.7889	0.5992	0.4814	0.5521	0.6921	0.8059	0.7519	0.8702	0.7906	0.6696	0.4228	0.5530	0.7774	0.7317	0.7858	0.8055	0.8139	0.6186	0.4518	0.5703	0.7778	0.8537	0.7756
5.8613888889	05:51:41	0.7250	0.6023	0.6280	0.3788	0.6834	0.7987	0.8698	0.9015	0.7560	0.7554	0.6897	0.3905	0.8013	0.7175	0.5447	0.4340	0.7642	0.7241	0.6478	0.4254	0.5257	0.7384	0.7603	0.8190	0.8330	0.7866	0.5987	0.4834	0.5533	0.6943	0.8073	0.7523	0.8667	0.7908	0.6680	0.4253	0.5541	0.7798	0.7302	0.7857	0.8070	0.8143	0.6190	0.4524	0.5696	0.7783	0.8548	0.7786
5.8780555556	05:52:41	0.7240	0.5995	0.6300	0.3796	0.6816	0.8006	0.8714	0.8994	0.7586	0.7588	0.6906	0.3904	0.8013	0.7148	0.5456	0.4347	0.7662	0.7273	0.6469	0.4261	0.5272	0.7407	0.7651	0.8243	0.8321	0.7869	0.5984	0.4841	0.5555	0.6958	0.8103	0.7553	0.8677	0.7923	0.6686	0.4261	0.5534	0.7773	0.7352	0.7847	0.8076	0.8129	0.6204	0.4527	0.5705	0.7802	0.8532	0.7801
5.8950000000	05:53:42	0.7267	0.5997	0.6323	0.3805	0.6823	0.8024	0.8719	0.9029	0.7566	0.7589	0.6902	0.3928	0.7994	0.7169	0.5461	0.4345	0.7702	0.7282	0.6492	0.4292	0.5254	0.7406	0.7644	0.8251	0.8352	0.7900	0.6005	0.4843	0.5548	0.6962	0.8093	0.7531	0.8695	0.7926	0.6700	0.4273	0.5556	0.7811	0.7371	0.7860	0.8105	0.8167	0.6208	0.4549	0.5712	0.7797	0.8574	0.7819
5.9119444444	05:54:43	0.7264	0.5977	0.6323	0.3806	0.6843	0.8023	0.8715	0.9033	0.7610	0.7599	0.6916	0.3923	0.8004	0.7195	0.5465	0.4370	0.7689	0.7277	0.6493	0.4284	0.5282	0.7403	0.7638	0.8226	0.8337	0.7878	0.5988	0.4836	0.5564	0.6991	0.8112	0.7518	0.8718	0.7916	0.6704	0.4268	0.5551	0.7842	0.7361	0.7895	0.8099	0.8182	0.6201	0.4551	0.5710	0.7806	0.8554	0.7813
5.9286111111	05:55:43	0.7278	0.6034	0.6296	0.3803	0.6854	0.8026	0.8738	0.9042	0.7603	0.7602	0.6939	0.3926	0.8018	0.7179	0.5464	0.4394	0.7714	0.7280	0.6505	0.4284	0.5281	0.7406	0.7637	0.8226	0.8357	0.7902	0.6003	0.4855	0.5573	0.6956	0.8140	0.7567	0.8722	0.7919	0.6724	0.4283	0.5576	0.7832	0.7377	0.7870	0.8091	0.8188	0.6202	0.4550	0.5731	0.7845	0.8574	0.7850
5.9452777778	05:56:43	0.7263	0.6055	0.6318	0.3801	0.6848	0.8035	0.8720	0.9033	0.7595	0.7630	0.6934	0.3927	0.8018	0.7210	0.5499	0.4375	0.7731	0.7295	0.6508	0.4297	0.5295	0.7424	0.7669	0.8246	0.8329	0.7925	0.6061	0.4848	0.5582	0.6973	0.8111	0.7564	0.8752	0.7937	0.6721	0.4304	0.5566	0.7843	0.7373	0.7881	0.8106	0.8214	0.6231	0.4569	0.5736	0.7830	0.8593	0.7819
5.9619444444	05:57:43	0.7287	0.6030	0.6339	0.3824	0.6859	0.8040	0.8746	0.9041	0.7615	0.7619	0.6952	0.3938	0.8002	0.7192	0.5488	0.4383	0.7742	0.7295	0.6529	0.4301	0.5293	0.7419	0.7657	0.8277	0.8343	0.7921	0.6083	0.4860	0.5597	0.6986	0.8141	0.7558	0.8737	0.7951	0.6740	0.4301	0.5581	0.7834	0.7379	0.7888	0.8128	0.8201	0.6238	0.4572	0.5729	0.7823	0.8592	0.7816
5.9788888889	05:58:44	0.7288	0.6047	0.6326	0.3823	0.6860	0.8052	0.8761	0.9075	0.7620	0.7638	0.6965	0.3944	0.8058	0.7235	0.5489	0.4387	0.7729	0.7308	0.6512	0.4308	0.5309	0.7422	0.7663	0.8272	0.8355	0.7949	0.6094	0.4884	0.5622	0.6997	0.8176	0.7600	0.8750	0.7965	0.6716	0.4311	0.5600	0.7844	0.7397	0.7912	0.8139	0.8212	0.6236	0.4577	0.5744	0.7827	0.8597	0.7838
5.9955555556	05:59:44	0.7294	0.6055	0.6330	0.3823	0.6877	0.8062	0.8774	0.9075	0.7622	0.7645	0.6965	0.3955	0.8053	0.7214	0.5502	0.4396	0.7736	0.7332	0.6508	0.4314	0.5296	0.7438	0.7658	0.8269	0.8344	0.7952	0.6099	0.4867	0.5604	0.7003	0.8179	0.7591	0.8751	0.7954	0.6740	0.4298	0.5588	0.7850	0.7392	0.7938	0.8132	0.8238	0.6259	0.4578	0.5740	0.7834	0.8609	0.7839
6.0125000000	06:00:45	0.7308	0.6069	0.6325	0.3823	0.6874	0.8061	0.8772	0.9080	0.7629	0.7669	0.6954	0.3951	0.8034	0.7235	0.5490	0.4390	0.7756	0.7302	0.6517	0.4314	0.5321	0.7423	0.7703	0.8264	0.8391	0.7963	0.6123	0.4887	0.5630	0.6990	0.8177	0.7588	0.8766	0.7975	0.6739	0.4306	0.5601	0.7864	0.7410	0.7924	0.8149	0.8227	0.6257	0.4597	0.5765	0.7846	0.8628	0.7846
6.0291666667	06:01:45	0.7311	0.6067	0.6323	0.3831	0.6878	0.8055	0.8785	0.9076	0.7649	0.7652	0.6977	0.3964	0.8042	0.7229	0.5518	0.4397	0.7774	0.7337	0.6529	0.4319	0.5322	0.7449	0.7700	0.8248	0.8383	0.7954	0.6124	0.4890	0.5647	0.7008	0.8213	0.7609	0.8771	0.7975	0.6784	0.4322	0.5624	0.7853	0.7400	0.7930	0.8170	0.8235	0.6260	0.4603	0.5758	0.7847	0.8642	0.7855
6.0458333333	06:02:45	0.7308	0.6091	0.6326	0.3824	0.6880	0.8075	0.8796	0.9093	0.7611	0.7677	0.6983	0.3964	0.8018	0.7256	0.5515	0.4403	0.7749	0.7346	0.6536	0.4333	0.5313	0.7453	0.7718	0.8304	0.8387	0.7981	0.6158	0.4886	0.5654	0.7013	0.8214	0.7615	0.8778	0.8000	0.6772	0.4338	0.5621	0.7886	0.7428	0.7925	0.8184	0.8230	0.6267	0.4618	0.5774	0.7851	0.8649	0.7881
6.0625000000	06:03:45	0.7316	0.6079	0.6341	0.3845	0.6903	0.8075	0.8778	0.9102	0.7628	0.7658	0.6967	0.3979	0.8024	0.7260	0.5508	0.4418	0.7779	0.7326	0.6522	0.4324	0.5334	0.7462	0.7714	0.8291	0.8427	0.7959	0.6146	0.4902	0.5653	0.7027	0.8240	0.7634	0.8768	0.7986	0.6764	0.4335	0.5627	0.7880	0.7422	0.7950	0.8176	0.8267	0.6275	0.4623	0.5776	0.7835	0.8649	0.7880
6.0791666667	06:04:45	0.7338	0.6082	0.6332	0.3855	0.6911	0.8075	0.8809	0.9106	0.7657	0.7691	0.6970	0.3982	0.8044	0.7268	0.5532	0.4413	0.7753	0.7333	0.6529	0.4333	0.5339	0.7491	0.7727	0.8326	0.8417	0.8016	0.6159	0.4901	0.5652	0.7021	0.8234	0.7629	0.8785	0.8003	0.6777	0.4341	0.5650	0.7898	0.7425	0.7955	0.8197	0.8268	0.6271	0.4623	0.5777	0.7869	0.8669	0.7897
6.0961111111	06:05:46	0.7315	0.6114	0.6328	0.3849	0.6909	0.8084	0.8808	0.9126	0.7660	0.7698	0.6996	0.3999	0.8063	0.7266	0.5535	0.4411	0.7785	0.7345	0.6536	0.4343	0.5356	0.7482	0.7740	0.8293	0.8426	0.8007	0.6170	0.4908	0.5662	0.7021	0.8225	0.7631	0.8795	0.8032	0.6777	0.4341	0.5660	0.7918	0.7452	0.7979	0.8209	0.8275	0.6272	0.4638	0.5809	0.7881	0.8679	0.7889
6.1130555556	06:06:47	0.7337	0.6118	0.6340	0.3868	0.6916	0.8094	0.8813	0.9114	0.7678	0.7710	0.6988	0.4000	0.8052	0.7275	0.5516	0.4432	0.7778	0.7333	0.6538	0.4339	0.5365	0.7489	0.7757	0.8304	0.8439	0.8001	0.6199	0.4920	0.5687	0.7044	0.8263	0.7650	0.8821	0.8015	0.6771	0.4333	0.5646	0.7914	0.7466	0.7977	0.8209	0.8258	0.6277	0.4640	0.5795	0.7869	0.8679	0.7918
6.1297222222	06:07:47	0.7356	0.6118	0.6359	0.3868	0.6920	0.8102	0.8818	0.9114	0.7691	0.7713	0.7005	0.3993	0.8055	0.7293	0.5544	0.4416	0.7809	0.7356	0.6571	0.4337	0.5373	0.7483	0.7743	0.8333	0.8448	0.8012	0.6206	0.4925	0.5680	0.7046	0.8248	0.7669	0.8805	0.8023	0.6782	0.4356	0.5660	0.7916	0.7459	0.7983	0.8237	0.8268	0.6270	0.4660	0.5811	0.7889	0.8670	0.7924
6.1463888889	06:08:47	0.7327	0.6131	0.6345	0.3862	0.6926	0.8108	0.8829	0.9135	0.7663	0.7713	0.7005	0.4004	0.8066	0.7285	0.5540	0.4437	0.7817	0.7354	0.6576	0.4360	0.5385	0.7492	0.7770	0.8301	0.8462	0.8015	0.6204	0.4934	0.5713	0.7044	0.8262	0.7651	0.8831	0.8027	0.6793	0.4358	0.5672	0.7945	0.7454	0.7979	0.8239	0.8284	0.6289	0.4673	0.5835	0.7896	0.8682	0.7933
6.1630555556	06:09:47	0.7347	0.6124	0.6376	0.3872	0.6934	0.8111	0.8839	0.9153	0.7673	0.7723	0.7007	0.4013	0.8072	0.7302	0.5546	0.4444	0.7776	0.7362	0.6553	0.4361	0.5394	0.7517	0.7769	0.8329	0.8448	0.8038	0.6216	0.4938	0.5715	0.7062	0.8288	0.7665	0.8806	0.8020	0.6794	0.4359	0.5665	0.7944	0.7496	0.8002	0.8257	0.8279	0.6292	0.4666	0.5829	0.7902	0.8708	0.7957
6.1800000000	06:10:48	0.7367	0.6135	0.6373	0.3863	0.6942	0.8107	0.8851	0.9145	0.7680	0.7729	0.7023	0.4018	0.8103	0.7306	0.5543	0.4460	0.7814	0.7344	0.6552	0.4373	0.5397	0.7508	0.7781	0.8361	0.8439	0.8044	0.6234	0.4952	0.5714	0.7070	0.8280	0.7708	0.8838	0.8063	0.6792	0.4382	0.5687	0.7961	0.7489	0.8006	0.8263	0.8297	0.6309	0.4690	0.5826	0.7907	0.8710	0.7966
6.1966666667	06:11:48	0.7374	0.6136	0.6355	0.3882	0.6942	0.8128	0.8860	0.9137	0.7707	0.7758	0.7020	0.4029	0.8094	0.7306	0.5566	0.4465	0.7835	0.7363	0.6572	0.4370	0.5399	0.7521	0.7781	0.8343	0.8462	0.8048	0.6230	0.4946	0.5716	0.7082	0.8322	0.7696	0.8862	0.8057	0.6816	0.4377	0.5690	0.7951	0.7502	0.8005	0.8275	0.8299	0.6309	0.4676	0.5851	0.7912	0.8709	0.7960
6.2136111111	06:12:49	0.7357	0.6127	0.6362	0.3884	0.6956	0.8141	0.8855	0.9167	0.7705	0.7742	0.7037	0.4035	0.8084	0.7303	0.5584	0.4463	0.7842	0.7349	0.6574	0.4368	0.5412	0.7536	0.7796	0.8342	0.8495	0.8068	0.6259	0.4952	0.5715	0.7074	0.8333	0.7713	0.8874	0.8049	0.6824	0.4392	0.5688	0.7969	0.7507	0.8025	0.8272	0.8300	0.6324	0.4702	0.5854	0.7914	0.8732	0.7968
6.2302777778	06:13:49	0.7376	0.6161	0.6379	0.3879	0.6954	0.8130	0.8881	0.9190	0.7687	0.7760	0.7029	0.4041	0.8092	0.7296	0.5571	0.4452	0.7832	0.7354	0.6604	0.4388	0.5430	0.7548	0.7816	0.8364	0.8468	0.8071	0.6263	0.4961	0.5735	0.7085	0.8333	0.7712	0.8885	0.8046	0.6812	0.4391	0.5702	0.7972	0.7516	0.8016	0.8311	0.8301	0.6321	0.4707	0.5851	0.7924	0.8733	0.7973
6.2469444444	06:14:49	0.7356	0.6159	0.6355	0.3885	0.6974	0.8138	0.8878	0.9177	0.7723	0.7747	0.7038	0.4056	0.8101	0.7321	0.5576	0.4471	0.7854	0.7346	0.6603	0.4383	0.5441	0.7539	0.7804	0.8376	0.8481	0.8077	0.6258	0.4972	0.5748	0.7098	0.8351	0.7720	0.8891	0.8077	0.6819	0.4393	0.5711	0.7992	0.7531	0.8017	0.8314	0.8339	0.6323	0.4714	0.5844	0.7924	0.8747	0.7994
6.2636111111	06:15:49	0.7399	0.6171	0.6347	0.3893	0.6967	0.8144	0.8879	0.9176	0.7736	0.7756	0.7048	0.4038	0.8089	0.7338	0.5582	0.4480	0.7852	0.7347	0.6604	0.4394	0.5432	0.7532	0.7816	0.8399	0.8495	0.8064	0.6278	0.4985	0.5749	0.7107	0.8366	0.7707	0.8933	0.8076	0.6834	0.4401	0.5716	0.7987	0.7515	0.8024	0.8312	0.8329	0.6339	0.4723	0.5865	0.7935	0.8755	0.8000
6.2802777778	06:16:49	0.7392	0.6147	0.6368	0.3884	0.6987	0.8147	0.8897	0.9186	0.7696	0.7757	0.7071	0.4049	0.8124	0.7326	0.5588	0.4476	0.7857	0.7358	0.6620	0.4425	0.5444	0.7552	0.7835	0.8383	0.8482	0.8087	0.6281	0.4989	0.5762	0.7137	0.8344	0.7737	0.8894	0.8065	0.6830	0.4427	0.5726	0.8001	0.7530	0.8055	0.8331	0.8327	0.6346	0.4740	0.5879	0.7936	0.8776	0.7982
6.2972222222	06:17:50	0.7407	0.6173	0.6365	0.3883	0.6982	0.8154	0.8882	0.9201	0.7730	0.7791	0.7064	0.4045	0.8107	0.7353	0.5591	0.4496	0.7857	0.7375	0.6621	0.4406	0.5451	0.7552	0.7835	0.8377	0.8478	0.8090	0.6289	0.5005	0.5755	0.7110	0.8372	0.7743	0.8899	0.8065	0.6842	0.4413	0.5730	0.8012	0.7539	0.8039	0.8351	0.8340	0.6353	0.4727	0.5881	0.7954	0.8785	0.8002
6.3141666667	06:18:51	0.7411	0.6176	0.6371	0.3884	0.6990	0.8155	0.8886	0.9205	0.7732	0.7781	0.7055	0.4058	0.8138	0.7339	0.5615	0.4488	0.7857	0.7354	0.6615	0.4427	0.5472	0.7575	0.7839	0.8397	0.8494	0.8108	0.6315	0.5007	0.5762	0.7129	0.8380	0.7743	0.8911	0.8078	0.6821	0.4423	0.5728	0.8015	0.7535	0.8067	0.8332	0.8350	0.6330	0.4758	0.5868	0.7963	0.8776	0.8021
6.3308333333	06:19:51	0.7417	0.6190	0.6369	0.3882	0.7008	0.8160	0.8902	0.9223	0.7719	0.7799	0.7080	0.4058	0.8129	0.7373	0.5612	0.4500	0.7840	0.7370	0.6610	0.4437	0.5463	0.7564	0.7851	0.8407	0.8527	0.8119	0.6313	0.5013	0.5774	0.7132	0.8392	0.7759	0.8930	0.8069	0.6860	0.4442	0.5732	0.8020	0.7550	0.8068	0.8348	0.8355	0.6353	0.4753	0.5866	0.7966	0.8788	0.8019
6.3466666667	06:20:48	0.7423	0.6190	0.6368	0.3847	0.7008	0.8178	0.8919	0.9235	0.7733	0.7834	0.7091	0.4060	0.8117	0.7354	0.5626	0.4501	0.7867	0.7377	0.6627	0.4440	0.5472	0.7564	0.7853	0.8416	0.8499	0.8113	0.6325	0.5014	0.5789	0.7133	0.8426	0.7761	0.8929	0.8105	0.6864	0.4451	0.5748	0.8027	0.7573	0.8089	0.8363	0.8365	0.6374	0.4767	0.5873	0.7985	0.8803	0.8028
6.3633333333	06:21:48	0.7428	0.6198	0.6353	0.3846	0.7007	0.8173	0.8923	0.9249	0.7748	0.7809	0.7089	0.4071	0.8128	0.7357	0.5615	0.4506	0.7868	0.7393	0.6631	0.4452	0.5485	0.7569	0.7847	0.8410	0.8521	0.8138	0.6328	0.5027	0.5803	0.7159	0.8415	0.7774	0.8938	0.8116	0.6860	0.4453	0.5760	0.8057	0.7570	0.8065	0.8384	0.8348	0.6379	0.4763	0.5887	0.7991	0.8799	0.8019
6.3800000000	06:22:48	0.7429	0.6214	0.6369	0.3848	0.7023	0.8179	0.8918	0.9238	0.7726	0.7822	0.7109	0.4060	0.8149	0.7386	0.5643	0.4524	0.7898	0.7376	0.6632	0.4455	0.5488	0.7579	0.7860	0.8413	0.8538	0.8146	0.6336	0.5025	0.5787	0.7159	0.8414	0.7763	0.8949	0.8104	0.6855	0.4442	0.5764	0.8057	0.7566	0.8063	0.8381	0.8371	0.6380	0.4775	0.5887	0.7981	0.8825	0.8060
6.3966666667	06:23:48	0.7437	0.6193	0.6373	0.3863	0.7032	0.8198	0.8926	0.9250	0.7749	0.7840	0.7104	0.4067	0.8132	0.7387	0.5635	0.4532	0.7875	0.7382	0.6643	0.4454	0.5484	0.7583	0.7883	0.8411	0.8517	0.8128	0.6325	0.5036	0.5820	0.7174	0.8446	0.7785	0.8949	0.8138	0.6872	0.4467	0.5777	0.8076	0.7607	0.8096	0.8415	0.8392	0.6391	0.4789	0.5898	0.7991	0.8824	0.8048
6.4136111111	06:24:49	0.7477	0.6226	0.6385	0.3847	0.7033	0.8181	0.8938	0.9267	0.7756	0.7836	0.7105	0.4077	0.8133	0.7391	0.5636	0.4527	0.7876	0.7392	0.6668	0.4461	0.5492	0.7594	0.7888	0.8433	0.8547	0.8157	0.6347	0.5034	0.5813	0.7176	0.8445	0.7797	0.8967	0.8124	0.6887	0.4461	0.5774	0.8066	0.7585	0.8094	0.8421	0.8386	0.6381	0.4785	0.5908	0.7998	0.8826	0.8064
6.4302777778	06:25:49	0.7446	0.6221	0.6370	0.3872	0.7049	0.8203	0.8952	0.9264	0.7775	0.7850	0.7106	0.4084	0.8154	0.7412	0.5647	0.4516	0.7906	0.7378	0.6664	0.4473	0.5499	0.7605	0.7893	0.8432	0.8553	0.8164	0.6369	0.5028	0.5827	0.7167	0.8465	0.7805	0.8982	0.8129	0.6868	0.4479	0.5784	0.8094	0.7609	0.8095	0.8418	0.8382	0.6403	0.4803	0.5925	0.8009	0.8831	0.8063
6.4469444444	06:26:49	0.7456	0.6228	0.6362	0.3857	0.7059	0.8196	0.8921	0.9282	0.7766	0.7841	0.7116	0.4095	0.8163	0.7409	0.5669	0.4543	0.7886	0.7402	0.6648	0.4482	0.5501	0.7607	0.7907	0.8462	0.8551	0.8153	0.6353	0.5032	0.5841	0.7200	0.8474	0.7813	0.9000	0.8131	0.6899	0.4486	0.5791	0.8106	0.7609	0.8107	0.8441	0.8398	0.6400	0.4814	0.5910	0.8012	0.8833	0.8051
6.4636111111	06:27:49	0.7468	0.6235	0.6374	0.3867	0.7061	0.8199	0.8947	0.9282	0.7762	0.7860	0.7147	0.4087	0.8168	0.7422	0.5655	0.4541	0.7904	0.7395	0.6710	0.4476	0.5504	0.7599	0.7913	0.8450	0.8539	0.8154	0.6380	0.5042	0.5830	0.7180	0.8466	0.7818	0.8996	0.8141	0.6907	0.4490	0.5799	0.8105	0.7596	0.8078	0.8430	0.8406	0.6410	0.4811	0.5917	0.8012	0.8860	0.8069
6.4802777778	06:28:49	0.7484	0.6235	0.6391	0.3877	0.7070	0.8202	0.8958	0.9273	0.7770	0.7871	0.7149	0.4100	0.8184	0.7430	0.5660	0.4535	0.7925	0.7399	0.6709	0.4491	0.5522	0.7612	0.7925	0.8450	0.8559	0.8159	0.6392	0.5041	0.5836	0.7184	0.8473	0.7839	0.8979	0.8129	0.6904	0.4482	0.5803	0.8102	0.7597	0.8105	0.8446	0.8419	0.6401	0.4829	0.5934	0.8006	0.8852	0.8082
6.4972222222	06:29:50	0.7488	0.6272	0.6385	0.3879	0.7072	0.8210	0.8955	0.9283	0.7770	0.7890	0.7157	0.4113	0.8198	0.7418	0.5684	0.4535	0.7932	0.7406	0.6721	0.4485	0.5526	0.7615	0.7925	0.8472	0.8573	0.8164	0.6381	0.5038	0.5838	0.7207	0.8476	0.7835	0.9001	0.8156	0.6908	0.4503	0.5810	0.8125	0.7629	0.8127	0.8433	0.8409	0.6417	0.4821	0.5932	0.8009	0.8867	0.8106
6.5138888889	06:30:50	0.7489	0.6245	0.6385	0.3878	0.7073	0.8208	0.8973	0.9270	0.7789	0.7892	0.7163	0.4121	0.8174	0.7435	0.5667	0.4557	0.7946	0.7402	0.6709	0.4475	0.5533	0.7624	0.7940	0.8472	0.8556	0.8171	0.6384	0.5049	0.5862	0.7218	0.8494	0.7845	0.9011	0.8152	0.6942	0.4502	0.5815	0.8128	0.7622	0.8118	0.8465	0.8420	0.6416	0.4839	0.5949	0.8036	0.8883	0.8102
6.5305555556	06:31:50	0.7489	0.6270	0.6397	0.3892	0.7082	0.8223	0.8967	0.9279	0.7764	0.7895	0.7164	0.4116	0.8191	0.7432	0.5683	0.4552	0.7940	0.7426	0.6733	0.4490	0.5545	0.7647	0.7950	0.8491	0.8582	0.8204	0.6390	0.5067	0.5849	0.7220	0.8515	0.7837	0.9008	0.8147	0.6932	0.4515	0.5834	0.8110	0.7611	0.8125	0.8488	0.8442	0.6425	0.4840	0.5951	0.8058	0.8892	0.8096
6.5472222222	06:32:50	0.7504	0.6281	0.6393	0.3885	0.7088	0.8235	0.8972	0.9284	0.7796	0.7891	0.7167	0.4125	0.8192	0.7446	0.5673	0.4562	0.7974	0.7435	0.6745	0.4492	0.5550	0.7658	0.7948	0.8483	0.8569	0.8206	0.6407	0.5052	0.5874	0.7230	0.8514	0.7834	0.9012	0.8155	0.6933	0.4509	0.5841	0.8117	0.7629	0.8123	0.8497	0.8426	0.6421	0.4851	0.5961	0.8034	0.8911	0.8125
6.5638888889	06:33:50	0.7499	0.6293	0.6395	0.3906	0.7111	0.8211	0.8989	0.9306	0.7781	0.7899	0.7165	0.4121	0.8192	0.7458	0.5695	0.4579	0.7972	0.7429	0.6753	0.4506	0.5555	0.7648	0.7959	0.8502	0.8554	0.8233	0.6404	0.5061	0.5878	0.7245	0.8517	0.7848	0.9012	0.8150	0.6930	0.4519	0.5836	0.8132	0.7630	0.8133	0.8493	0.8447	0.6431	0.4852	0.5975	0.8055	0.8903	0.8132
6.5808333333	06:34:51	0.7504	0.6283	0.6391	0.3909	0.7096	0.8224	0.8986	0.9298	0.7813	0.7915	0.7188	0.4126	0.8202	0.7481	0.5709	0.4571	0.7979	0.7416	0.6745	0.4504	0.5557	0.7652	0.7950	0.8512	0.8598	0.8211	0.6394	0.5054	0.5899	0.7235	0.8540	0.7851	0.9027	0.8177	0.6950	0.4544	0.5847	0.8141	0.7656	0.8139	0.8500	0.8450	0.6440	0.4868	0.5982	0.8049	0.8915	0.8107
6.5975000000	06:35:51	0.7528	0.6293	0.6399	0.3925	0.7105	0.8232	0.8973	0.9298	0.7812	0.7919	0.7206	0.4137	0.8198	0.7465	0.5707	0.4559	0.7987	0.7430	0.6736	0.4499	0.5560	0.7670	0.7991	0.8501	0.8596	0.8225	0.6409	0.5073	0.5903	0.7246	0.8522	0.7849	0.9045	0.8159	0.6951	0.4545	0.5859	0.8149	0.7643	0.8149	0.8505	0.8454	0.6441	0.4853	0.5983	0.8065	0.8923	0.8140
6.6144444444	06:36:52	0.7532	0.6304	0.6408	0.3916	0.7115	0.8247	0.8985	0.9308	0.7801	0.7905	0.7189	0.4135	0.8223	0.7488	0.5720	0.4579	0.8011	0.7434	0.6755	0.4523	0.5556	0.7683	0.7990	0.8512	0.8593	0.8213	0.6404	0.5075	0.5904	0.7260	0.8541	0.7862	0.9016	0.8149	0.6951	0.4542	0.5856	0.8148	0.7635	0.8153	0.8507	0.8461	0.6461	0.4875	0.5985	0.8072	0.8934	0.8162
6.6311111111	06:37:52	0.7554	0.6315	0.6410	0.3930	0.7112	0.8259	0.9002	0.9323	0.7803	0.7924	0.7199	0.4140	0.8220	0.7502	0.5725	0.4582	0.7997	0.7442	0.6768	0.4518	0.5566	0.7697	0.7999	0.8519	0.8604	0.8234	0.6409	0.5071	0.5912	0.7263	0.8548	0.7864	0.9038	0.8148	0.6972	0.4556	0.5867	0.8172	0.7649	0.8149	0.8512	0.8473	0.6465	0.4886	0.6001	0.8071	0.8938	0.8168
6.6477777778	06:38:52	0.7514	0.6314	0.6421	0.3926	0.7121	0.8241	0.8994	0.9333	0.7796	0.7904	0.7198	0.4159	0.8210	0.7491	0.5721	0.4585	0.8008	0.7430	0.6762	0.4520	0.5572	0.7688	0.7986	0.8525	0.8624	0.8223	0.6434	0.5070	0.5930	0.7275	0.8576	0.7881	0.9037	0.8190	0.6973	0.4569	0.5877	0.8171	0.7666	0.8146	0.8531	0.8481	0.6463	0.4879	0.5992	0.8079	0.8926	0.8163
6.6644444444	06:39:52	0.7543	0.6324	0.6420	0.3943	0.7114	0.8242	0.8979	0.9341	0.7806	0.7919	0.7208	0.4145	0.8234	0.7512	0.5715	0.4588	0.7991	0.7443	0.6778	0.4525	0.5585	0.7708	0.8035	0.8545	0.8609	0.8243	0.6442	0.5083	0.5933	0.7275	0.8559	0.7902	0.9061	0.8157	0.6972	0.4574	0.5901	0.8176	0.7681	0.8177	0.8544	0.8483	0.6466	0.4885	0.6013	0.8090	0.8951	0.8195
6.6811111111	06:40:52	0.7550	0.6313	0.6419	0.3923	0.7129	0.8259	0.9008	0.9341	0.7821	0.7955	0.7218	0.4158	0.8234	0.7506	0.5719	0.4604	0.8009	0.7435	0.6760	0.4531	0.5566	0.7716	0.8023	0.8529	0.8610	0.8244	0.6425	0.5091	0.5950	0.7284	0.8575	0.7887	0.9043	0.8203	0.6989	0.4577	0.5890	0.8168	0.7656	0.8163	0.8555	0.8489	0.6483	0.4894	0.6013	0.8093	0.8954	0.8178
6.6980555556	06:41:53	0.7543	0.6328	0.6415	0.3934	0.7121	0.8253	0.9024	0.9358	0.7823	0.7941	0.7209	0.4167	0.8234	0.7518	0.5732	0.4601	0.8008	0.7462	0.6769	0.4541	0.5596	0.7727	0.8023	0.8550	0.8629	0.8260	0.6438	0.5088	0.5956	0.7304	0.8570	0.7900	0.9060	0.8182	0.6995	0.4581	0.5899	0.8194	0.7681	0.8160	0.8560	0.8510	0.6484	0.4889	0.6005	0.8106	0.8971	0.8194
6.7147222222	06:42:53	0.7563	0.6356	0.6423	0.3949	0.7133	0.8265	0.9034	0.9340	0.7831	0.7936	0.7227	0.4162	0.8264	0.7517	0.5737	0.4595	0.8019	0.7430	0.6784	0.4538	0.5593	0.7731	0.8070	0.8570	0.8637	0.8261	0.6440	0.5084	0.5976	0.7317	0.8605	0.7894	0.9083	0.8179	0.6997	0.4586	0.5897	0.8203	0.7686	0.8184	0.8537	0.8513	0.6489	0.4916	0.6026	0.8107	0.8986	0.8198
6.7313888889	06:43:53	0.7575	0.6333	0.6430	0.3929	0.7154	0.8272	0.9037	0.9370	0.7829	0.7962	0.7215	0.4168	0.8246	0.7536	0.5754	0.4602	0.8038	0.7470	0.6791	0.4549	0.5595	0.7739	0.8060	0.8590	0.8646	0.8282	0.6449	0.5087	0.5970	0.7303	0.8620	0.7892	0.9064	0.8201	0.7002	0.4608	0.5917	0.8191	0.7694	0.8202	0.8530	0.8506	0.6494	0.4929	0.6034	0.8115	0.8983	0.8210
6.7480555556	06:44:53	0.7591	0.6349	0.6420	0.3964	0.7149	0.8259	0.9050	0.9364	0.7838	0.7964	0.7240	0.4175	0.8244	0.7534	0.5732	0.4591	0.8036	0.7466	0.6781	0.4550	0.5599	0.7746	0.8062	0.8570	0.8636	0.8263	0.6453	0.5102	0.5969	0.7297	0.8602	0.7902	0.9051	0.8190	0.6992	0.4616	0.5934	0.8213	0.7704	0.8196	0.8563	0.8512	0.6495	0.4912	0.6034	0.8135	0.9011	0.8228
6.7647222222	06:45:53	0.7595	0.6354	0.6444	0.3952	0.7158	0.8286	0.9051	0.9386	0.7800	0.7970	0.7233	0.4183	0.8266	0.7537	0.5754	0.4605	0.8021	0.7464	0.6783	0.4557	0.5599	0.7749	0.8075	0.8591	0.8642	0.8288	0.6460	0.5098	0.5988	0.7314	0.8603	0.7890	0.9078	0.8195	0.7031	0.4609	0.5949	0.8218	0.7701	0.8193	0.8550	0.8517	0.6507	0.4926	0.6038	0.8131	0.9012	0.8229
6.7816666667	06:46:54	0.7615	0.6325	0.6422	0.3949	0.7155	0.8273	0.9056	0.9403	0.7850	0.7958	0.7236	0.4164	0.8268	0.7528	0.5753	0.4606	0.8043	0.7488	0.6800	0.4548	0.5610	0.7771	0.8093	0.8571	0.8653	0.8274	0.6461	0.5104	0.5983	0.7320	0.8622	0.7930	0.9104	0.8207	0.7013	0.4627	0.5939	0.8226	0.7746	0.8198	0.8551	0.8549	0.6502	0.4930	0.6066	0.8143	0.9008	0.8237
6.7983333333	06:47:54	0.7609	0.6343	0.6443	0.3962	0.7175	0.8303	0.9056	0.9398	0.7820	0.7978	0.7253	0.4177	0.8272	0.7550	0.5766	0.4632	0.8047	0.7461	0.6805	0.4561	0.5613	0.7755	0.8103	0.8589	0.8652	0.8299	0.6452	0.5114	0.5987	0.7305	0.8629	0.7919	0.9078	0.8182	0.7048	0.4635	0.5942	0.8237	0.7706	0.8212	0.8562	0.8541	0.6516	0.4936	0.6062	0.8147	0.9023	0.8227
6.8152777778	06:48:55	0.7644	0.6367	0.6437	0.3968	0.7169	0.8298	0.9068	0.9383	0.7822	0.7986	0.7254	0.4168	0.8291	0.7554	0.5788	0.4609	0.8051	0.7496	0.6814	0.4566	0.5629	0.7772	0.8102	0.8596	0.8668	0.8307	0.6461	0.5113	0.6009	0.7329	0.8641	0.7933	0.9087	0.8190	0.7035	0.4627	0.5955	0.8242	0.7726	0.8198	0.8592	0.8536	0.6512	0.4937	0.6069	0.8144	0.9014	0.8257
6.8319444444	06:49:55	0.7643	0.6341	0.6451	0.3969	0.7178	0.8296	0.9073	0.9418	0.7858	0.7979	0.7272	0.4185	0.8269	0.7535	0.5781	0.4619	0.8039	0.7457	0.6809	0.4553	0.5621	0.7768	0.8114	0.8589	0.8688	0.8303	0.6474	0.5124	0.6002	0.7352	0.8636	0.7956	0.9105	0.8210	0.7050	0.4640	0.5966	0.8243	0.7723	0.8196	0.8578	0.8566	0.6511	0.4930	0.6064	0.8170	0.9046	0.8252
6.8486111111	06:50:55	0.7631	0.6356	0.6455	0.3978	0.7164	0.8310	0.9079	0.9405	0.7849	0.8006	0.7277	0.4191	0.8289	0.7560	0.5794	0.4623	0.8063	0.7463	0.6819	0.4565	0.5621	0.7778	0.8113	0.8605	0.8674	0.8304	0.6468	0.5122	0.6015	0.7327	0.8649	0.7966	0.9117	0.8210	0.7036	0.4647	0.5969	0.8249	0.7730	0.8215	0.8581	0.8545	0.6525	0.4952	0.6071	0.8171	0.9039	0.8258
6.8652777778	06:51:55	0.7655	0.6387	0.6434	0.3981	0.7188	0.8312	0.9082	0.9436	0.7851	0.7986	0.7280	0.4191	0.8301	0.7580	0.5787	0.4630	0.8067	0.7483	0.6820	0.4577	0.5637	0.7785	0.8123	0.8590	0.8668	0.8293	0.6465	0.5131	0.6025	0.7353	0.8665	0.7945	0.9102	0.8193	0.7051	0.4659	0.5974	0.8260	0.7739	0.8216	0.8589	0.8570	0.6549	0.4949	0.6095	0.8177	0.9049	0.8275
6.8819444444	06:52:55	0.7641	0.6376	0.6445	0.3974	0.7186	0.8327	0.9083	0.9411	0.7859	0.7990	0.7293	0.4192	0.8282	0.7578	0.5798	0.4623	0.8058	0.7481	0.6834	0.4583	0.5642	0.7780	0.8128	0.8592	0.8689	0.8323	0.6483	0.5142	0.6019	0.7357	0.8670	0.7964	0.9124	0.8197	0.7078	0.4677	0.5988	0.8276	0.7748	0.8227	0.8588	0.8575	0.6536	0.4959	0.6090	0.8180	0.9057	0.8266
6.8988888889	06:53:56	0.7660	0.6390	0.6437	0.4002	0.7194	0.8329	0.9092	0.9436	0.7850	0.8000	0.7289	0.4197	0.8296	0.7589	0.5796	0.4633	0.8071	0.7501	0.6835	0.4579	0.5644	0.7809	0.8135	0.8627	0.8685	0.8335	0.6484	0.5155	0.6028	0.7367	0.8663	0.7955	0.9121	0.8215	0.7069	0.4668	0.5996	0.8273	0.7744	0.8234	0.8588	0.8593	0.6532	0.4968	0.6099	0.8198	0.9072	0.8280
6.9158333333	06:54:57	0.7667	0.6379	0.6438	0.4000	0.7202	0.8335	0.9101	0.9419	0.7853	0.8005	0.7303	0.4213	0.8286	0.7597	0.5803	0.4641	0.8057	0.7494	0.6862	0.4572	0.5645	0.7805	0.8154	0.8634	0.8690	0.8324	0.6499	0.5139	0.6038	0.7363	0.8684	0.7977	0.9153	0.8220	0.7081	0.4676	0.5995	0.8280	0.7765	0.8227	0.8614	0.8597	0.6552	0.4963	0.6106	0.8204	0.9083	0.8262
6.9325000000	06:55:57	0.7680	0.6405	0.6445	0.3991	0.7221	0.8335	0.9116	0.9432	0.7882	0.8016	0.7290	0.4220	0.8323	0.7593	0.5805	0.4639	0.8068	0.7478	0.6867	0.4603	0.5664	0.7821	0.8142	0.8621	0.8699	0.8337	0.6493	0.5147	0.6070	0.7380	0.8685	0.7985	0.9135	0.8243	0.7089	0.4679	0.6017	0.8291	0.7785	0.8237	0.8618	0.8602	0.6533	0.4955	0.6097	0.8199	0.9068	0.8272
6.9491666667	06:56:57	0.7682	0.6403	0.6473	0.4003	0.7223	0.8338	0.9101	0.9437	0.7883	0.8020	0.7309	0.4216	0.8319	0.7598	0.5814	0.4648	0.8081	0.7503	0.6857	0.4607	0.5666	0.7832	0.8147	0.8652	0.8698	0.8328	0.6498	0.5172	0.6068	0.7385	0.8701	0.7962	0.9140	0.8225	0.7078	0.4686	0.6005	0.8295	0.7785	0.8154	0.8603	0.8584	0.6544	0.4960	0.6110	0.8222	0.9096	0.8300
6.9658333333	06:57:57	0.7681	0.6411	0.6460	0.4025	0.7226	0.8345	0.9122	0.9419	0.7891	0.8021	0.7286	0.4229	0.8336	0.7617	0.5824	0.4642	0.8066	0.7487	0.6863	0.4602	0.5685	0.7834	0.8147	0.8618	0.8715	0.8346	0.6506	0.5144	0.6078	0.7384	0.8695	0.8003	0.9137	0.8237	0.7091	0.4702	0.6019	0.8300	0.7786	0.8154	0.8622	0.8614	0.6546	0.4983	0.6120	0.8225	0.9091	0.8317
6.9827777778	06:58:58	0.7676	0.6424	0.6481	0.4027	0.7232	0.8361	0.9127	0.9458	0.7889	0.8019	0.7305	0.4230	0.8351	0.7637	0.5846	0.4634	0.8086	0.7504	0.6868	0.4606	0.5692	0.7827	0.8151	0.8640	0.8706	0.8358	0.6506	0.5162	0.6081	0.7387	0.8704	0.7993	0.9149	0.8258	0.7101	0.4707	0.6019	0.8309	0.7805	0.8167	0.8636	0.8605	0.6571	0.4970	0.6122	0.8212	0.9105	0.8295
6.9994444444	06:59:58	0.7700	0.6427	0.6463	0.4032	0.7236	0.8356	0.9121	0.9438	0.7898	0.8025	0.7321	0.4246	0.8336	0.7617	0.5819	0.4644	0.8070	0.7478	0.6870	0.4607	0.5690	0.7844	0.8153	0.8658	0.8687	0.8358	0.6519	0.5163	0.6079	0.7401	0.8700	0.7983	0.9162	0.8253	0.7125	0.4708	0.6030	0.8321	0.7822	0.8163	0.8631	0.8611	0.6569	0.4984	0.6115	0.8231	0.9090	0.8305
7.0163888889	07:00:59	0.7687	0.6426	0.6483	0.4041	0.7254	0.8380	0.9147	0.9448	0.7900	0.8038	0.7331	0.4238	0.8357	0.7619	0.5823	0.4658	0.8095	0.7527	0.6873	0.4614	0.5694	0.7854	0.8167	0.8675	0.8724	0.8343	0.6538	0.5176	0.6099	0.7400	0.8707	0.8040	0.9186	0.8263	0.7128	0.4720	0.6034	0.8317	0.7823	0.8175	0.8645	0.8613	0.6560	0.4988	0.6115	0.8217	0.9108	0.8308
7.0330555556	07:01:59	0.7686	0.6417	0.6461	0.4027	0.7262	0.8381	0.9145	0.9465	0.7897	0.8029	0.7305	0.4253	0.8347	0.7624	0.5851	0.4655	0.8092	0.7518	0.6888	0.4602	0.5709	0.7850	0.8162	0.8662	0.8744	0.8338	0.6530	0.5169	0.6103	0.7415	0.8727	0.7997	0.9186	0.8265	0.7145	0.4721	0.6040	0.8324	0.7828	0.8193	0.8636	0.8630	0.6572	0.4998	0.6112	0.8238	0.9107	0.8330
7.0497222222	07:02:59	0.7722	0.6448	0.6477	0.4033	0.7260	0.8393	0.9132	0.9456	0.7919	0.8043	0.7318	0.4246	0.8343	0.7631	0.5855	0.4660	0.8089	0.7519	0.6910	0.4632	0.5716	0.7865	0.8165	0.8680	0.8740	0.8361	0.6549	0.5187	0.6121	0.7420	0.8742	0.8023	0.9195	0.8272	0.7137	0.4722	0.6040	0.8333	0.7821	0.8193	0.8655	0.8624	0.6565	0.5018	0.6121	0.8234	0.9119	0.8335
7.0663888889	07:03:59	0.7719	0.6435	0.6484	0.4051	0.7279	0.8388	0.9157	0.9478	0.7933	0.8038	0.7338	0.4275	0.8362	0.7653	0.5869	0.4662	0.8102	0.7535	0.6880	0.4624	0.5727	0.7864	0.8166	0.8672	0.8711	0.8359	0.6549	0.5185	0.6114	0.7425	0.8728	0.8014	0.9207	0.8294	0.7135	0.4732	0.6057	0.8333	0.7857	0.8210	0.8649	0.8642	0.6596	0.5006	0.6133	0.8232	0.9132	0.8319
7.0830555556	07:04:59	0.7744	0.6442	0.6485	0.4056	0.7278	0.8404	0.9158	0.9462	0.7960	0.8035	0.7342	0.4262	0.8378	0.7647	0.5857	0.4675	0.8111	0.7530	0.6894	0.4633	0.5722	0.7847	0.8169	0.8701	0.8729	0.8361	0.6563	0.5188	0.6122	0.7427	0.8752	0.8010	0.9180	0.8276	0.7134	0.4726	0.6069	0.8350	0.7867	0.8207	0.8675	0.8654	0.6589	0.5003	0.6136	0.8245	0.9140	0.8333
7.1000000000	07:06:00	0.7732	0.6461	0.6484	0.4043	0.7306	0.8400	0.9159	0.9469	0.7947	0.8021	0.7338	0.4266	0.8366	0.7646	0.5864	0.4669	0.8127	0.7547	0.6898	0.4643	0.5729	0.7856	0.8191	0.8691	0.8748	0.8375	0.6569	0.5186	0.6134	0.7438	0.8767	0.8035	0.9217	0.8292	0.7158	0.4758	0.6073	0.8367	0.7866	0.8203	0.8656	0.8647	0.6592	0.5016	0.6129	0.8233	0.9121	0.8328
7.1169444444	07:07:01	0.7750	0.6462	0.6507	0.4059	0.7303	0.8421	0.9169	0.9491	0.7953	0.8043	0.7344	0.4265	0.8368	0.7663	0.5877	0.4658	0.8115	0.7547	0.6888	0.4643	0.5738	0.7857	0.8202	0.8707	0.8734	0.8373	0.6591	0.5187	0.6139	0.7456	0.8746	0.8051	0.9213	0.8299	0.7157	0.4752	0.6082	0.8370	0.7887	0.8217	0.8677	0.8672	0.6588	0.5035	0.6132	0.8247	0.9153	0.8353
7.1336111111	07:08:01	0.7746	0.6470	0.6505	0.4068	0.7317	0.8416	0.9169	0.9469	0.7977	0.8042	0.7354	0.4277	0.8390	0.7679	0.5876	0.4670	0.8132	0.7559	0.6887	0.4644	0.5740	0.7837	0.8209	0.8719	0.8758	0.8396	0.6575	0.5196	0.6154	0.7447	0.8747	0.8043	0.9209	0.8309	0.7165	0.4747	0.6087	0.8389	0.7882	0.8241	0.8685	0.8665	0.6586	0.5023	0.6132	0.8230	0.9141	0.8345
7.1502777778	07:09:01	0.7754	0.6479	0.6506	0.4077	0.7316	0.8418	0.9174	0.9497	0.7949	0.8016	0.7370	0.4281	0.8380	0.7673	0.5895	0.4690	0.8121	0.7548	0.6888	0.4654	0.5756	0.7747	0.8208	0.8705	0.8757	0.8388	0.6591	0.5195	0.6165	0.7453	0.8775	0.8056	0.9222	0.8300	0.7183	0.4766	0.6094	0.8380	0.7886	0.8231	0.8696	0.8691	0.6610	0.5039	0.6138	0.8245	0.9162	0.8355
7.1669444444	07:10:01	0.7725	0.6488	0.6512	0.4066	0.7336	0.8444	0.9201	0.9488	0.7993	0.8053	0.7387	0.4298	0.8403	0.7669	0.5897	0.4694	0.8126	0.7566	0.6893	0.4651	0.5757	0.7755	0.8195	0.8736	0.8744	0.8409	0.6586	0.5210	0.6179	0.7456	0.8778	0.8055	0.9214	0.8322	0.7166	0.4760	0.6106	0.8387	0.7904	0.8241	0.8693	0.8685	0.6616	0.5035	0.6142	0.8256	0.9173	0.8367
7.1838888889	07:11:02	0.7744	0.6493	0.6507	0.4095	0.7332	0.8438	0.9189	0.9515	0.7985	0.8043	0.7375	0.4294	0.8384	0.7697	0.5880	0.4696	0.8108	0.7580	0.6893	0.4673	0.5769	0.7756	0.8214	0.8752	0.8777	0.8410	0.6610	0.5225	0.6185	0.7472	0.8775	0.8070	0.9230	0.8305	0.7192	0.4763	0.6100	0.8397	0.7911	0.8237	0.8694	0.8697	0.6614	0.5041	0.6157	0.8278	0.9171	0.8345
7.2005555556	07:12:02	0.7760	0.6503	0.6519	0.4080	0.7339	0.8441	0.9203	0.9508	0.7978	0.8048	0.7379	0.4302	0.8420	0.7698	0.5898	0.4702	0.8140	0.7559	0.6920	0.4674	0.5769	0.7759	0.8209	0.8748	0.8766	0.8409	0.6606	0.5225	0.6191	0.7484	0.8782	0.8073	0.9236	0.8321	0.7193	0.4789	0.6102	0.8403	0.7909	0.8264	0.8708	0.8705	0.6608	0.5053	0.6160	0.8267	0.9174	0.8355
7.2175000000	07:13:03	0.7724	0.6514	0.6516	0.4076	0.7351	0.8445	0.9193	0.9515	0.8004	0.8074	0.7386	0.4304	0.8417	0.7713	0.5900	0.4694	0.8138	0.7581	0.6921	0.4679	0.5781	0.7759	0.8228	0.8729	0.8758	0.8432	0.6611	0.5211	0.6203	0.7498	0.8791	0.8074	0.9234	0.8331	0.7193	0.4794	0.6111	0.8405	0.7932	0.8270	0.8725	0.8708	0.6617	0.5048	0.6179	0.8267	0.9187	0.8366
7.2341666667	07:14:03	0.7746	0.6517	0.6521	0.4089	0.7362	0.8453	0.9202	0.9514	0.7996	0.8078	0.7402	0.4312	0.8428	0.7736	0.5901	0.4698	0.8137	0.7577	0.6928	0.4686	0.5785	0.7778	0.8236	0.8748	0.8788	0.8431	0.6630	0.5215	0.6204	0.7499	0.8810	0.8079	0.9241	0.8340	0.7197	0.4785	0.6127	0.8401	0.7928	0.8286	0.8743	0.8719	0.6625	0.5052	0.6190	0.8261	0.9200	0.8380
7.2508333333	07:15:03	0.7757	0.6532	0.6512	0.4090	0.7347	0.8466	0.9208	0.9518	0.8011	0.8078	0.7399	0.4318	0.8414	0.7739	0.5908	0.4705	0.8145	0.7591	0.6930	0.4693	0.5793	0.7777	0.8250	0.8760	0.8799	0.8420	0.6628	0.5240	0.6225	0.7514	0.8816	0.8098	0.9250	0.8337	0.7213	0.4809	0.6130	0.8424	0.7957	0.8265	0.8722	0.8716	0.6620	0.5070	0.6190	0.8272	0.9191	0.8351
7.2675000000	07:16:03	0.7722	0.6536	0.6528	0.4081	0.7356	0.8469	0.9200	0.9563	0.8009	0.8083	0.7395	0.4303	0.8415	0.7730	0.5904	0.4705	0.8163	0.7600	0.6937	0.4689	0.5788	0.7793	0.8272	0.8772	0.8787	0.8440	0.6636	0.5225	0.6243	0.7519	0.8832	0.8099	0.9252	0.8358	0.7218	0.4797	0.6141	0.8434	0.7944	0.8290	0.8731	0.8729	0.6643	0.5066	0.6186	0.8269	0.9179	0.8387
7.2841666667	07:17:03	0.7775	0.6518	0.6543	0.4094	0.7363	0.8477	0.9222	0.9554	0.7988	0.8079	0.7414	0.4312	0.8434	0.7753	0.5923	0.4703	0.8151	0.7586	0.6953	0.4689	0.5811	0.7806	0.8257	0.8792	0.8795	0.8421	0.6633	0.5245	0.6235	0.7511	0.8826	0.8109	0.9246	0.8342	0.7231	0.4810	0.6147	0.8444	0.7940	0.8277	0.8736	0.8726	0.6638	0.5074	0.6191	0.8273	0.9218	0.8392
7.3011111111	07:18:04	0.7785	0.6534	0.6526	0.4105	0.7375	0.8487	0.9233	0.9562	0.8024	0.8061	0.7429	0.4336	0.8436	0.7743	0.5937	0.4717	0.8190	0.7595	0.6943	0.4702	0.5815	0.7809	0.8265	0.8810	0.8803	0.8425	0.6638	0.5232	0.6252	0.7521	0.8832	0.8107	0.9261	0.8370	0.7232	0.4818	0.6157	0.8436	0.7960	0.8303	0.8741	0.8767	0.6620	0.5074	0.6211	0.8282	0.9222	0.8404
7.3177777778	07:19:04	0.7789	0.6530	0.6519	0.4106	0.7393	0.8499	0.9241	0.9563	0.8015	0.8069	0.7420	0.4333	0.8449	0.7738	0.5941	0.4719	0.8164	0.7606	0.6963	0.4696	0.5821	0.7812	0.8276	0.8814	0.8785	0.8417	0.6652	0.5227	0.6250	0.7538	0.8851	0.8136	0.9271	0.8362	0.7224	0.4807	0.6157	0.8467	0.7981	0.8280	0.8750	0.8758	0.6619	0.5070	0.6219	0.8283	0.9240	0.8388
7.3344444444	07:20:04	0.7797	0.6532	0.6535	0.4121	0.7391	0.8497	0.9243	0.9571	0.8010	0.8067	0.7426	0.4330	0.8436	0.7761	0.5941	0.4723	0.8179	0.7591	0.6949	0.4705	0.5837	0.7811	0.8284	0.8801	0.8818	0.8425	0.6673	0.5245	0.6272	0.7543	0.8837	0.8111	0.9268	0.8364	0.7243	0.4818	0.6154	0.8462	0.7960	0.8285	0.8750	0.8768	0.6527	0.5082	0.6218	0.8280	0.9231	0.8386
7.3511111111	07:21:04	0.7808	0.6549	0.6527	0.4120	0.7409	0.8506	0.9239	0.9594	0.7993	0.8088	0.7431	0.4341	0.8456	0.7745	0.5941	0.4720	0.8207	0.7598	0.6959	0.4712	0.5825	0.7831	0.8288	0.8806	0.8792	0.8429	0.6673	0.5250	0.6269	0.7539	0.8836	0.8114	0.9273	0.8351	0.7247	0.4817	0.6176	0.8471	0.7991	0.8306	0.8777	0.8787	0.6531	0.5093	0.6232	0.8290	0.9250	0.8427
7.3677777778	07:22:04	0.7780	0.6546	0.6540	0.4112	0.7393	0.8505	0.9244	0.9593	0.8010	0.8085	0.7434	0.4356	0.8471	0.7757	0.5945	0.4731	0.8185	0.7626	0.6954	0.4721	0.5833	0.7828	0.8293	0.8827	0.8840	0.8448	0.6667	0.5243	0.6276	0.7552	0.8854	0.8139	0.9285	0.8373	0.7262	0.4829	0.6180	0.8469	0.7978	0.8296	0.8771	0.8789	0.6551	0.5091	0.6217	0.8281	0.9246	0.8407
7.3847222222	07:23:05	0.7803	0.6550	0.6546	0.4130	0.7406	0.8509	0.9240	0.9595	0.8044	0.8091	0.7435	0.4360	0.8440	0.7783	0.5969	0.4734	0.8213	0.7631	0.6974	0.4732	0.5835	0.7822	0.8292	0.8825	0.8809	0.8444	0.6679	0.5257	0.6293	0.7574	0.8884	0.8147	0.9305	0.8364	0.7259	0.4832	0.6191	0.8496	0.7986	0.8302	0.8799	0.8783	0.6562	0.5093	0.6248	0.8291	0.9259	0.8418
7.4013888889	07:24:05	0.7810	0.6571	0.6540	0.4126	0.7409	0.8525	0.9251	0.9598	0.8041	0.8101	0.7427	0.4357	0.8452	0.7778	0.5950	0.4735	0.8208	0.7628	0.6975	0.4742	0.5866	0.7848	0.8321	0.8849	0.8850	0.8442	0.6713	0.5323	0.6297	0.7573	0.8870	0.8140	0.9295	0.8366	0.7270	0.4838	0.6199	0.8479	0.8003	0.8292	0.8789	0.8800	0.6555	0.5099	0.6238	0.8276	0.9253	0.8443
7.4183333333	07:25:06	0.7830	0.6546	0.6566	0.4142	0.7420	0.8533	0.9267	0.9613	0.8034	0.8094	0.7437	0.4375	0.8446	0.7774	0.5972	0.4749	0.8183	0.7619	0.6972	0.4745	0.5855	0.7868	0.8311	0.8850	0.8840	0.8458	0.6701	0.5347	0.6301	0.7588	0.8878	0.8133	0.9320	0.8358	0.7251	0.4837	0.6205	0.8505	0.7993	0.8330	0.8795	0.8797	0.6557	0.5113	0.6236	0.8212	0.9265	0.8448
7.4350000000	07:26:06	0.7818	0.6578	0.6558	0.4148	0.7418	0.8527	0.9280	0.9614	0.8029	0.8112	0.7437	0.4369	0.8450	0.7772	0.5965	0.4755	0.8184	0.7622	0.6980	0.4747	0.5870	0.7834	0.8316	0.8851	0.8842	0.8464	0.6709	0.5359	0.6308	0.7575	0.8888	0.8132	0.9329	0.8377	0.7281	0.4847	0.6216	0.8509	0.8014	0.8327	0.8833	0.8807	0.6555	0.5122	0.6266	0.8209	0.9262	0.8454
7.4516666667	07:27:06	0.7829	0.6598	0.6550	0.4160	0.7435	0.8537	0.9269	0.9618	0.8042	0.8100	0.7443	0.4374	0.8465	0.7798	0.5980	0.4755	0.8206	0.7636	0.6997	0.4745	0.5858	0.7855	0.8326	0.8860	0.8865	0.8468	0.6729	0.5356	0.6308	0.7591	0.8908	0.8164	0.9334	0.8394	0.7293	0.4844	0.6213	0.8523	0.8007	0.8317	0.8793	0.8824	0.6560	0.5103	0.6263	0.8218	0.9292	0.8444
7.4683333333	07:28:06	0.7798	0.6581	0.6569	0.4159	0.7436	0.8530	0.9262	0.9619	0.8073	0.8106	0.7434	0.4379	0.8477	0.7799	0.5977	0.4758	0.8207	0.7635	0.7005	0.4760	0.5870	0.7870	0.8324	0.8850	0.8835	0.8453	0.6723	0.5366	0.6321	0.7600	0.8921	0.8148	0.9346	0.8390	0.7304	0.4861	0.6233	0.8527	0.8046	0.8309	0.8818	0.8824	0.6572	0.5112	0.6272	0.8210	0.9298	0.8455
7.4852777778	07:29:07	0.7800	0.6556	0.6548	0.4150	0.7443	0.8535	0.9277	0.9631	0.8016	0.8124	0.7440	0.4374	0.8473	0.7800	0.5973	0.4760	0.8224	0.7618	0.7001	0.4753	0.5870	0.7870	0.8332	0.8857	0.8856	0.8472	0.6730	0.5380	0.6308	0.7596	0.8918	0.8138	0.9356	0.8391	0.7297	0.4854	0.6230	0.8524	0.8047	0.8339	0.8817	0.8836	0.6587	0.5128	0.6273	0.8223	0.9302	0.8480
7.5022222222	07:30:08	0.7825	0.6592	0.6537	0.4161	0.7460	0.8561	0.9285	0.9638	0.8056	0.8124	0.7431	0.4381	0.8495	0.7823	0.5985	0.4776	0.8213	0.7637	0.7007	0.4767	0.5879	0.7879	0.8319	0.8880	0.8850	0.8467	0.6733	0.5388	0.6323	0.7607	0.8912	0.8149	0.9370	0.8385	0.7310	0.4860	0.6255	0.8532	0.8067	0.8326	0.8821	0.8823	0.6581	0.5130	0.6277	0.8234	0.9322	0.8458
7.5188888889	07:31:08	0.7866	0.6581	0.6558	0.4166	0.7458	0.8552	0.9285	0.9643	0.8063	0.8139	0.7445	0.4392	0.8491	0.7844	0.5987	0.4753	0.8242	0.7648	0.7015	0.4761	0.5890	0.7898	0.8358	0.8887	0.8841	0.8482	0.6755	0.5391	0.6340	0.7595	0.8940	0.8160	0.9370	0.8393	0.7313	0.4861	0.6249	0.8551	0.8047	0.8341	0.8851	0.8849	0.6588	0.5131	0.6291	0.8257	0.9313	0.8468
7.5355555556	07:32:08	0.7826	0.6612	0.6572	0.4171	0.7464	0.8560	0.9291	0.9660	0.8089	0.8144	0.7449	0.4397	0.8520	0.7828	0.5987	0.4770	0.8239	0.7650	0.7022	0.4776	0.5901	0.7907	0.8361	0.8889	0.8869	0.8487	0.6758	0.5402	0.6327	0.7616	0.8931	0.8151	0.9355	0.8401	0.7323	0.4865	0.6255	0.8556	0.8061	0.8351	0.8835	0.8865	0.6586	0.5137	0.6305	0.8247	0.9321	0.8495
7.5522222222	07:33:08	0.7848	0.6609	0.6579	0.4147	0.7476	0.8559	0.9309	0.9657	0.8061	0.8141	0.7447	0.4393	0.8489	0.7832	0.5990	0.4802	0.8230	0.7662	0.7026	0.4777	0.5896	0.7904	0.8362	0.8887	0.8875	0.8480	0.6766	0.5407	0.6338	0.7597	0.8947	0.8172	0.9368	0.8419	0.7350	0.4881	0.6262	0.8567	0.8073	0.8341	0.8852	0.8865	0.6601	0.5145	0.6305	0.8256	0.9316	0.8483
7.5688888889	07:34:08	0.7847	0.6617	0.6565	0.4120	0.7473	0.8576	0.9301	0.9675	0.8094	0.8159	0.7444	0.4401	0.8495	0.7851	0.5999	0.4786	0.8256	0.7664	0.7031	0.4778	0.5900	0.7897	0.8355	0.8896	0.8873	0.8484	0.6744	0.5416	0.6333	0.7636	0.8951	0.8171	0.9392	0.8437	0.7341	0.4890	0.6270	0.8567	0.8077	0.8371	0.8861	0.8863	0.6606	0.5152	0.6322	0.8253	0.9327	0.8484
7.5858333333	07:35:09	0.7849	0.6621	0.6578	0.4093	0.7502	0.8573	0.9306	0.9656	0.8065	0.8146	0.7455	0.4388	0.8487	0.7857	0.5995	0.4795	0.8245	0.7665	0.7034	0.4768	0.5901	0.7913	0.8382	0.8908	0.8897	0.8485	0.6768	0.5416	0.6345	0.7650	0.8953	0.8183	0.9413	0.8431	0.7356	0.4883	0.6274	0.8568	0.8095	0.8391	0.8861	0.8870	0.6613	0.5149	0.6320	0.8270	0.9341	0.8497
7.6025000000	07:36:09	0.7845	0.6617	0.6575	0.4104	0.7496	0.8572	0.9324	0.9679	0.8091	0.8169	0.7470	0.4414	0.8514	0.7861	0.6002	0.4794	0.8253	0.7646	0.7054	0.4779	0.5905	0.7911	0.8388	0.8900	0.8905	0.8479	0.6764	0.5434	0.6351	0.7657	0.8969	0.8195	0.9395	0.8436	0.7364	0.4898	0.6294	0.8583	0.8125	0.8361	0.8879	0.8879	0.6633	0.5164	0.6337	0.8273	0.9354	0.8518
7.6194444444	07:37:10	0.7866	0.6636	0.6576	0.4111	0.7500	0.8568	0.9320	0.9669	0.8084	0.8172	0.7480	0.4402	0.8524	0.7867	0.6008	0.4799	0.8236	0.7664	0.7062	0.4770	0.5907	0.7930	0.8400	0.8944	0.8893	0.8488	0.6774	0.5436	0.6374	0.7663	0.8994	0.8190	0.9425	0.8422	0.7355	0.4899	0.6288	0.8588	0.8114	0.8378	0.8879	0.8890	0.6623	0.5142	0.6334	0.8289	0.9343	0.8523
7.6361111111	07:38:10	0.7854	0.6640	0.6576	0.4085	0.7511	0.8584	0.9322	0.9672	0.8090	0.8161	0.7469	0.4415	0.8520	0.7866	0.6014	0.4801	0.8252	0.7659	0.7059	0.4776	0.5914	0.7927	0.8402	0.8935	0.8911	0.8489	0.6791	0.5443	0.6371	0.7651	0.8972	0.8167	0.9421	0.8430	0.7345	0.4902	0.6289	0.8602	0.8139	0.8373	0.8889	0.8890	0.6644	0.5168	0.6335	0.8303	0.9357	0.8538
7.6527777778	07:39:10	0.7857	0.6663	0.6568	0.4112	0.7515	0.8577	0.9339	0.9694	0.8091	0.8162	0.7462	0.4415	0.8511	0.7884	0.6030	0.4804	0.8261	0.7671	0.7056	0.4786	0.5929	0.7922	0.8401	0.8939	0.8911	0.8484	0.6775	0.5452	0.6366	0.7658	0.8982	0.8183	0.9426	0.8449	0.7367	0.4906	0.6293	0.8605	0.8140	0.8403	0.8886	0.8898	0.6646	0.5172	0.6342	0.8310	0.9352	0.8513
7.6694444444	07:40:10	0.7851	0.6637	0.6575	0.4109	0.7519	0.8586	0.9335	0.9705	0.8093	0.8167	0.7472	0.4424	0.8540	0.7884	0.6019	0.4796	0.8277	0.7668	0.7078	0.4781	0.5938	0.7946	0.8422	0.8963	0.8913	0.8495	0.6803	0.5467	0.6378	0.7668	0.8992	0.8216	0.9439	0.8439	0.7377	0.4908	0.6296	0.8622	0.8142	0.8402	0.8903	0.8907	0.6643	0.5168	0.6354	0.8294	0.9370	0.8547
7.6863888889	07:41:11	0.7853	0.6646	0.6573	0.4124	0.7541	0.8594	0.9346	0.9710	0.8106	0.8168	0.7486	0.4439	0.8533	0.7904	0.6039	0.4809	0.8285	0.7689	0.7084	0.4789	0.5937	0.7943	0.8415	0.8963	0.8909	0.8496	0.6797	0.5470	0.6388	0.7663	0.9029	0.8218	0.9454	0.8460	0.7381	0.4913	0.6307	0.8619	0.8147	0.8382	0.8911	0.8903	0.6668	0.5177	0.6351	0.8306	0.9369	0.8538
7.7033333333	07:42:12	0.7859	0.6679	0.6589	0.4118	0.7542	0.8600	0.9353	0.9692	0.8088	0.8149	0.7468	0.4431	0.8521	0.7884	0.6045	0.4816	0.8277	0.7694	0.7095	0.4791	0.5931	0.7954	0.8424	0.8938	0.8920	0.8507	0.6787	0.5481	0.6388	0.7686	0.8996	0.8198	0.9438	0.8444	0.7398	0.4919	0.6311	0.8630	0.8148	0.8408	0.8903	0.8925	0.6666	0.5183	0.6375	0.8308	0.9378	0.8575
7.7200000000	07:43:12	0.7871	0.6667	0.6596	0.4128	0.7543	0.8613	0.9348	0.9716	0.8101	0.8164	0.7495	0.4453	0.8521	0.7910	0.6039	0.4822	0.8302	0.7689	0.7102	0.4825	0.5953	0.7950	0.8424	0.8966	0.8921	0.8514	0.6808	0.5475	0.6389	0.7679	0.9019	0.8231	0.9449	0.8478	0.7397	0.4916	0.6313	0.8646	0.8160	0.8420	0.8928	0.8934	0.6657	0.5198	0.6371	0.8308	0.9389	0.8576
7.7366666667	07:44:12	0.7844	0.6662	0.6578	0.4123	0.7549	0.8614	0.9345	0.9730	0.8078	0.8169	0.7502	0.4452	0.8554	0.7912	0.6044	0.4812	0.8293	0.7707	0.7108	0.4811	0.5974	0.7976	0.8400	0.8956	0.8913	0.8510	0.6819	0.5485	0.6401	0.7677	0.9016	0.8249	0.9438	0.8481	0.7415	0.4926	0.6320	0.8641	0.8183	0.8403	0.8934	0.8941	0.6666	0.5198	0.6380	0.8328	0.9393	0.8559
7.7533333333	07:45:12	0.7879	0.6676	0.6584	0.4136	0.7551	0.8620	0.9339	0.9726	0.8101	0.8176	0.7507	0.4452	0.8563	0.7886	0.6044	0.4836	0.8335	0.7681	0.7112	0.4801	0.5952	0.7960	0.8435	0.8969	0.8945	0.8501	0.6823	0.5499	0.6407	0.7697	0.9024	0.8222	0.9454	0.8472	0.7401	0.4923	0.6331	0.8674	0.8172	0.8398	0.8936	0.8955	0.6674	0.5209	0.6373	0.8331	0.9377	0.8596
7.7700000000	07:46:12	0.7875	0.6696	0.6576	0.4129	0.7553	0.8619	0.9362	0.9736	0.8119	0.8173	0.7504	0.4442	0.8562	0.7907	0.6043	0.4829	0.8321	0.7684	0.7101	0.4803	0.5976	0.7970	0.8440	0.8978	0.8916	0.8513	0.6826	0.5505	0.6407	0.7705	0.9060	0.8238	0.9459	0.8491	0.7409	0.4931	0.6324	0.8681	0.8216	0.8435	0.8934	0.8952	0.6700	0.5219	0.6403	0.8342	0.9396	0.8603
7.7869444444	07:47:13	0.7888	0.6706	0.6588	0.4152	0.7560	0.8627	0.9352	0.9741	0.8082	0.8187	0.7517	0.4472	0.8542	0.7934	0.6039	0.4826	0.8311	0.7700	0.7131	0.4816	0.5984	0.7976	0.8434	0.8983	0.8947	0.8527	0.6838	0.5523	0.6425	0.7708	0.9062	0.8263	0.9461	0.8502	0.7439	0.4937	0.6340	0.8680	0.8196	0.8429	0.8930	0.8952	0.6687	0.5223	0.6395	0.8350	0.9417	0.8598
7.8036111111	07:48:13	0.7887	0.6693	0.6581	0.4140	0.7570	0.8649	0.9360	0.9749	0.8132	0.8177	0.7513	0.4478	0.8553	0.7920	0.6034	0.4836	0.8330	0.7694	0.7131	0.4812	0.5991	0.7981	0.8433	0.8970	0.8931	0.8511	0.6837	0.5522	0.6424	0.7713	0.9062	0.8242	0.9464	0.8486	0.7440	0.4938	0.6336	0.8687	0.8188	0.8447	0.8924	0.8955	0.6703	0.5218	0.6391	0.8353	0.9416	0.8605
7.8205555556	07:49:14	0.7910	0.6692	0.6579	0.4151	0.7577	0.8659	0.9367	0.9776	0.8103	0.8174	0.7488	0.4468	0.8545	0.7951	0.6080	0.4852	0.8352	0.7713	0.7140	0.4816	0.5995	0.8001	0.8438	0.8984	0.8932	0.8521	0.6819	0.5533	0.6426	0.7725	0.9082	0.8240	0.9458	0.8496	0.7418	0.4935	0.6350	0.8696	0.8195	0.8423	0.8925	0.8961	0.6701	0.5235	0.6408	0.8373	0.9392	0.8640
7.8372222222	07:50:14	0.7905	0.6697	0.6585	0.4149	0.7588	0.8662	0.9355	0.9781	0.8074	0.8209	0.7506	0.4479	0.8567	0.7951	0.6059	0.4848	0.8344	0.7724	0.7153	0.4816	0.6004	0.8013	0.8466	0.8997	0.8930	0.8527	0.6848	0.5541	0.6419	0.7717	0.9067	0.8264	0.9468	0.8519	0.7446	0.4955	0.6347	0.8702	0.8212	0.8450	0.8967	0.8988	0.6708	0.5237	0.6413	0.8371	0.9417	0.8627
7.8538888889	07:51:14	0.7896	0.6697	0.6589	0.4161	0.7590	0.8664	0.9375	0.9764	0.8122	0.8211	0.7499	0.4501	0.8580	0.7954	0.6071	0.4853	0.8341	0.7729	0.7130	0.4832	0.6000	0.8001	0.8459	0.8992	0.8947	0.8523	0.6839	0.5538	0.6433	0.7721	0.9067	0.8270	0.9478	0.8511	0.7464	0.4961	0.6361	0.8715	0.8236	0.8442	0.8976	0.8985	0.6723	0.5223	0.6414	0.8380	0.9421	0.8653
7.8705555556	07:52:14	0.7919	0.6703	0.6588	0.4166	0.7590	0.8673	0.9376	0.9766	0.8120	0.8199	0.7510	0.4490	0.8585	0.7951	0.6083	0.4847	0.8337	0.7719	0.7156	0.4838	0.6011	0.8021	0.8468	0.9019	0.8963	0.8526	0.6840	0.5557	0.6432	0.7739	0.9082	0.8266	0.9483	0.8519	0.7448	0.4957	0.6357	0.8716	0.8213	0.8456	0.8960	0.8991	0.6727	0.5251	0.6418	0.8386	0.9419	0.8650
7.8872222222	07:53:14	0.7910	0.6709	0.6569	0.4153	0.7602	0.8673	0.9359	0.9790	0.8126	0.8209	0.7511	0.4483	0.8595	0.7971	0.6054	0.4851	0.8336	0.7715	0.7166	0.4829	0.6009	0.8031	0.8475	0.9032	0.8963	0.8521	0.6847	0.5564	0.6442	0.7742	0.9090	0.8264	0.9486	0.8525	0.7469	0.4971	0.6363	0.8728	0.8220	0.8475	0.8985	0.9009	0.6736	0.5257	0.6428	0.8397	0.9441	0.8672
7.9041666667	07:54:15	0.7925	0.6705	0.6576	0.4167	0.7607	0.8685	0.9381	0.9792	0.8088	0.8194	0.7528	0.4488	0.8601	0.7988	0.6077	0.4859	0.8361	0.7722	0.7173	0.4853	0.6019	0.8033	0.8485	0.9043	0.8953	0.8535	0.6848	0.5560	0.6452	0.7738	0.9101	0.8287	0.9505	0.8545	0.7475	0.4943	0.6379	0.8733	0.8247	0.8471	0.8979	0.9016	0.6743	0.5261	0.6450	0.8400	0.9442	0.8683
7.9208333333	07:55:15	0.7941	0.6724	0.6596	0.4174	0.7606	0.8686	0.9381	0.9790	0.7991	0.8208	0.7522	0.4504	0.8624	0.7972	0.6083	0.4869	0.8365	0.7730	0.7155	0.4850	0.6032	0.8035	0.8478	0.9035	0.8965	0.8537	0.6868	0.5564	0.6458	0.7745	0.9106	0.8311	0.9514	0.8527	0.7480	0.4956	0.6368	0.8730	0.8249	0.8471	0.8969	0.9004	0.6746	0.5259	0.6440	0.8413	0.9435	0.8696
7.9375000000	07:56:15	0.7927	0.6745	0.6598	0.4153	0.7611	0.8693	0.9368	0.9796	0.7994	0.8224	0.7530	0.4509	0.8599	0.7984	0.6085	0.4880	0.8365	0.7745	0.7178	0.4840	0.6030	0.8028	0.8476	0.9040	0.8975	0.8537	0.6862	0.5578	0.6471	0.7748	0.9093	0.8317	0.9512	0.8546	0.7481	0.4965	0.6387	0.8725	0.8240	0.8476	0.9009	0.9016	0.6745	0.5264	0.6449	0.8434	0.9443	0.8688
7.9541666667	07:57:15	0.7940	0.6735	0.6595	0.4162	0.7614	0.8710	0.9399	0.9817	0.7982	0.8226	0.7521	0.4513	0.8623	0.7996	0.6106	0.4880	0.8399	0.7740	0.7194	0.4865	0.6024	0.8054	0.8478	0.9055	0.8982	0.8536	0.6878	0.5580	0.6468	0.7768	0.9117	0.8315	0.9524	0.8539	0.7479	0.4957	0.6398	0.8714	0.8259	0.8486	0.8997	0.9025	0.6749	0.5282	0.6469	0.8430	0.9438	0.8705
7.9708333333	07:58:15	0.7936	0.6731	0.6601	0.4171	0.7635	0.8695	0.9398	0.9804	0.7995	0.8220	0.7537	0.4519	0.8629	0.8000	0.6096	0.4880	0.8380	0.7732	0.7204	0.4848	0.6029	0.8073	0.8498	0.9068	0.8985	0.8539	0.6896	0.5584	0.6475	0.7766	0.9110	0.8338	0.9538	0.8551	0.7489	0.4966	0.6399	0.8736	0.8267	0.8477	0.9004	0.9018	0.6775	0.5282	0.6466	0.8436	0.9452	0.8713
7.9872222222	07:59:14	0.7937	0.6747	0.6618	0.4162	0.7619	0.8717	0.9379	0.9819	0.7982	0.8228	0.7548	0.4528	0.8634	0.7991	0.6092	0.4889	0.8375	0.7730	0.7202	0.4860	0.6046	0.8077	0.8498	0.9087	0.8990	0.8563	0.6899	0.5600	0.6493	0.7769	0.9126	0.8323	0.9523	0.8557	0.7481	0.4964	0.6409	0.8747	0.8273	0.8505	0.8995	0.9031	0.6755	0.5282	0.6459	0.8433	0.9454	0.8734
8.0038888889	08:00:14	0.7976	0.6755	0.6601	0.4175	0.7627	0.8716	0.9408	0.9797	0.8013	0.8230	0.7542	0.4525	0.8629	0.8016	0.6094	0.4889	0.8415	0.7755	0.7203	0.4853	0.6054	0.8095	0.8526	0.9097	0.9023	0.8548	0.6897	0.5609	0.6500	0.7762	0.9118	0.8358	0.9531	0.8560	0.7506	0.4982	0.6412	0.8732	0.8276	0.8509	0.9007	0.9051	0.6776	0.5286	0.6472	0.8450	0.9453	0.8727
8.0205555556	08:01:14	0.7958	0.6771	0.6628	0.4171	0.7648	0.8734	0.9379	0.9817	0.7997	0.8237	0.7545	0.4538	0.8659	0.8033	0.6109	0.4897	0.8426	0.7749	0.7209	0.4858	0.6065	0.8077	0.8512	0.9094	0.9001	0.8552	0.6913	0.5620	0.6509	0.7777	0.9115	0.8353	0.9540	0.8572	0.7505	0.4984	0.6421	0.8751	0.8284	0.8514	0.9016	0.9059	0.6791	0.5297	0.6484	0.8452	0.9463	0.8731
8.0372222222	08:02:14	0.7974	0.6765	0.6619	0.4181	0.7643	0.8734	0.9401	0.9821	0.8008	0.8216	0.7560	0.4537	0.8657	0.8014	0.6114	0.4877	0.8395	0.7767	0.7212	0.4861	0.6041	0.8091	0.8522	0.9097	0.9042	0.8556	0.6922	0.5614	0.6510	0.7782	0.9146	0.8355	0.9538	0.8543	0.7508	0.5016	0.6415	0.8761	0.8288	0.8500	0.9045	0.9057	0.6793	0.5304	0.6476	0.8467	0.9493	0.8752
8.0536111111	08:03:13	0.7955	0.6767	0.6624	0.4178	0.7647	0.8746	0.9411	0.9820	0.8023	0.8222	0.7541	0.4537	0.8675	0.8032	0.6113	0.4908	0.8419	0.7775	0.7234	0.4867	0.6073	0.8104	0.8530	0.9110	0.9022	0.8570	0.6919	0.5626	0.6513	0.7796	0.9142	0.8349	0.9544	0.8581	0.7517	0.5030	0.6433	0.8769	0.8279	0.8540	0.9050	0.9076	0.6799	0.5310	0.6490	0.8480	0.9499	0.8747
8.0702777778	08:04:13	0.7959	0.6775	0.6622	0.4180	0.7641	0.8742	0.9425	0.9836	0.7992	0.8140	0.7565	0.4547	0.8669	0.8029	0.6116	0.4910	0.8429	0.7764	0.7227	0.4880	0.6060	0.8105	0.8547	0.9118	0.9030	0.8595	0.6935	0.5616	0.6523	0.7794	0.9154	0.8369	0.9555	0.8567	0.7522	0.5041	0.6440	0.8758	0.8297	0.8508	0.9038	0.9054	0.6794	0.5293	0.6493	0.8476	0.9499	0.8749
8.0869444444	08:05:13	0.7941	0.6787	0.6623	0.4187	0.7648	0.8737	0.9423	0.9831	0.8019	0.8153	0.7556	0.4554	0.8674	0.8031	0.6125	0.4910	0.8440	0.7769	0.7245	0.4898	0.6066	0.8121	0.8553	0.9117	0.9033	0.8585	0.6945	0.5632	0.6531	0.7795	0.9165	0.8376	0.9572	0.8577	0.7527	0.5048	0.6432	0.8753	0.8283	0.8541	0.9050	0.9065	0.6802	0.5302	0.6500	0.8501	0.9511	0.8755
8.1038888889	08:06:14	0.7965	0.6781	0.6605	0.4180	0.7661	0.8748	0.9423	0.9839	0.8022	0.8131	0.7552	0.4547	0.8665	0.8024	0.6115	0.4915	0.8444	0.7780	0.7257	0.4901	0.6079	0.8133	0.8566	0.9126	0.9055	0.8589	0.6935	0.5649	0.6536	0.7811	0.9159	0.8372	0.9565	0.8571	0.7542	0.5063	0.6439	0.8773	0.8314	0.8525	0.9062	0.9101	0.6829	0.5318	0.6510	0.8501	0.9495	0.8786
8.1205555556	08:07:14	0.7983	0.6802	0.6605	0.4187	0.7673	0.8757	0.9415	0.9840	0.8026	0.8120	0.7553	0.4556	0.8694	0.8030	0.6134	0.4920	0.8455	0.7799	0.7258	0.4900	0.6065	0.8133	0.8568	0.9119	0.9044	0.8596	0.6927	0.5638	0.6532	0.7785	0.9165	0.8386	0.9579	0.8581	0.7533	0.5059	0.6458	0.8783	0.8312	0.8560	0.9049	0.9086	0.6825	0.5336	0.6517	0.8517	0.9496	0.8767
8.1372222222	08:08:14	0.8004	0.6790	0.6621	0.4199	0.7681	0.8749	0.9427	0.9845	0.8043	0.8148	0.7559	0.4559	0.8686	0.8037	0.6140	0.4920	0.8451	0.7798	0.7255	0.4891	0.6092	0.8150	0.8577	0.9119	0.9060	0.8613	0.6955	0.5651	0.6561	0.7802	0.9175	0.8393	0.9597	0.8594	0.7560	0.5060	0.6462	0.8794	0.8333	0.8538	0.9067	0.9095	0.6816	0.5328	0.6515	0.8503	0.9500	0.8784
8.1536111111	08:09:13	0.8014	0.6806	0.6626	0.4202	0.7682	0.8762	0.9430	0.9844	0.8064	0.8154	0.7565	0.4574	0.8680	0.8043	0.6135	0.4930	0.8457	0.7799	0.7243	0.4910	0.6094	0.8172	0.8590	0.9135	0.9084	0.8636	0.6960	0.5654	0.6561	0.7815	0.9184	0.8402	0.9599	0.8601	0.7561	0.5076	0.6461	0.8798	0.8339	0.8560	0.9077	0.9101	0.6813	0.5323	0.6513	0.8532	0.9517	0.8795
8.1702777778	08:10:13	0.7994	0.6814	0.6629	0.4195	0.7690	0.8779	0.9451	0.9862	0.8048	0.8160	0.7561	0.4565	0.8672	0.8058	0.6150	0.4931	0.8462	0.7820	0.7263	0.4917	0.6106	0.8163	0.8594	0.9146	0.9051	0.8614	0.6960	0.5654	0.6565	0.7820	0.9183	0.8396	0.9594	0.8588	0.7566	0.5079	0.6467	0.8788	0.8354	0.8582	0.9088	0.9099	0.6820	0.5335	0.6514	0.8537	0.9519	0.8805
8.1872222222	08:11:14	0.7987	0.6818	0.6623	0.4201	0.7694	0.8774	0.9437	0.9867	0.8062	0.8165	0.7545	0.4580	0.8704	0.8046	0.6160	0.4937	0.8461	0.7805	0.7268	0.4918	0.6095	0.8164	0.8577	0.9180	0.9053	0.8626	0.6953	0.5661	0.6567	0.7817	0.9196	0.8385	0.9608	0.8594	0.7583	0.5078	0.6476	0.8810	0.8372	0.8588	0.9085	0.9113	0.6833	0.5347	0.6529	0.8553	0.9524	0.8785
8.2038888889	08:12:14	0.8007	0.6845	0.6634	0.4208	0.7707	0.8768	0.9456	0.9863	0.8077	0.8161	0.7589	0.4587	0.8699	0.8070	0.6155	0.4944	0.8466	0.7808	0.7263	0.4901	0.6086	0.8179	0.8588	0.9156	0.9083	0.8634	0.6969	0.5663	0.6580	0.7824	0.9201	0.8408	0.9602	0.8598	0.7589	0.5083	0.6490	0.8807	0.8361	0.8573	0.9102	0.9115	0.6846	0.5348	0.6529	0.8540	0.9517	0.8803
8.2205555556	08:13:14	0.7996	0.6841	0.6629	0.4207	0.7716	0.8768	0.9448	0.9860	0.8070	0.8188	0.7561	0.4574	0.8705	0.8054	0.6172	0.4943	0.8463	0.7832	0.7278	0.4918	0.6112	0.8184	0.8604	0.9177	0.9085	0.8642	0.6973	0.5651	0.6577	0.7832	0.9215	0.8419	0.9614	0.8605	0.7585	0.5078	0.6490	0.8806	0.8370	0.8594	0.9113	0.9128	0.6844	0.5360	0.6544	0.8575	0.9538	0.8804
8.2372222222	08:14:14	0.8013	0.6826	0.6628	0.4209	0.7718	0.8783	0.9453	0.9896	0.8067	0.8172	0.7582	0.4590	0.8730	0.8085	0.6189	0.4938	0.8465	0.7847	0.7298	0.4918	0.6111	0.8193	0.8597	0.9191	0.9080	0.8610	0.6991	0.5666	0.6597	0.7838	0.9206	0.8402	0.9633	0.8600	0.7602	0.5111	0.6482	0.8814	0.8389	0.8591	0.9122	0.9117	0.6837	0.5349	0.6553	0.8583	0.9559	0.8807
8.2538888889	08:15:14	0.8014	0.6836	0.6640	0.4208	0.7729	0.8796	0.9452	0.9879	0.8078	0.8199	0.7576	0.4591	0.8714	0.8068	0.6183	0.4952	0.8479	0.7831	0.7294	0.4933	0.6121	0.8188	0.8605	0.9202	0.9062	0.8632	0.6981	0.5676	0.6581	0.7837	0.9219	0.8414	0.9610	0.8613	0.7625	0.5102	0.6495	0.8810	0.8365	0.8609	0.9121	0.9129	0.6853	0.5356	0.6567	0.8575	0.9560	0.8852
8.2702777778	08:16:13	0.8015	0.6835	0.6665	0.4206	0.7728	0.8784	0.9458	0.9883	0.8089	0.8184	0.7595	0.4594	0.8741	0.8092	0.6195	0.4957	0.8486	0.7812	0.7317	0.4934	0.6112	0.8187	0.8606	0.9208	0.9093	0.8630	0.6994	0.5682	0.6592	0.7823	0.9208	0.8456	0.9639	0.8613	0.7625	0.5119	0.6517	0.8814	0.8398	0.8641	0.9128	0.9139	0.6867	0.5352	0.6559	0.8600	0.9543	0.8812
8.2869444444	08:17:13	0.8018	0.6850	0.6628	0.4232	0.7733	0.8796	0.9459	0.9885	0.8090	0.8206	0.7594	0.4594	0.8735	0.8088	0.6211	0.4950	0.8497	0.7855	0.7295	0.4923	0.6113	0.8216	0.8600	0.9215	0.9078	0.8634	0.7004	0.5689	0.6606	0.7846	0.9230	0.8437	0.9641	0.8632	0.7634	0.5110	0.6514	0.8818	0.8413	0.8645	0.9137	0.9149	0.6862	0.5362	0.6570	0.8610	0.9551	0.8808
8.3038888889	08:18:14	0.8042	0.6867	0.6629	0.4237	0.7738	0.8800	0.9466	0.9899	0.8108	0.8209	0.7592	0.4601	0.8753	0.8096	0.6209	0.4966	0.8499	0.7849	0.7299	0.4929	0.6114	0.8224	0.8616	0.9234	0.9104	0.8643	0.7004	0.5695	0.6609	0.7861	0.9243	0.8432	0.9652	0.8632	0.7643	0.5134	0.6517	0.8811	0.8410	0.8629	0.9124	0.9147	0.6870	0.5369	0.6582	0.8596	0.9550	0.8829
8.3200000000	08:19:12	0.8040	0.6868	0.6607	0.4231	0.7745	0.8821	0.9471	0.9920	0.8102	0.8195	0.7599	0.4590	0.8744	0.8109	0.6205	0.4965	0.8498	0.7862	0.7313	0.4948	0.6135	0.8229	0.8651	0.9227	0.9103	0.8653	0.7010	0.5695	0.6619	0.7844	0.9242	0.8431	0.9665	0.8636	0.7642	0.5125	0.6517	0.8810	0.8409	0.8656	0.9144	0.9154	0.6877	0.5374	0.6577	0.8620	0.9564	0.8854
8.3366666667	08:20:12	0.8060	0.6871	0.6637	0.4245	0.7749	0.8806	0.9470	0.9909	0.8123	0.8186	0.7613	0.4611	0.8732	0.8103	0.6216	0.4972	0.8508	0.7855	0.7353	0.4925	0.6129	0.8235	0.8657	0.9205	0.9113	0.8648	0.7027	0.5699	0.6632	0.7866	0.9244	0.8459	0.9654	0.8638	0.7644	0.5138	0.6535	0.8823	0.8406	0.8686	0.9129	0.9172	0.6873	0.5386	0.6589	0.8632	0.9551	0.8847
8.3533333333	08:21:12	0.8064	0.6868	0.6638	0.4245	0.7769	0.8804	0.9474	0.9896	0.8128	0.8198	0.7608	0.4616	0.8725	0.8113	0.6224	0.4979	0.8524	0.7870	0.7352	0.4945	0.6139	0.8249	0.8681	0.9242	0.9109	0.8660	0.7023	0.5707	0.6640	0.7877	0.9241	0.8457	0.9662	0.8634	0.7642	0.5147	0.6524	0.8748	0.8423	0.8662	0.9139	0.9147	0.6889	0.5401	0.6593	0.8643	0.9563	0.8840
8.3700000000	08:22:12	0.8051	0.6860	0.6613	0.4253	0.7749	0.8825	0.9466	0.9925	0.8120	0.8238	0.7626	0.4603	0.8758	0.8118	0.6232	0.4995	0.8508	0.7847	0.7361	0.4948	0.6133	0.8245	0.8656	0.9245	0.9113	0.8665	0.7028	0.5702	0.6636	0.7877	0.9258	0.8463	0.9672	0.8654	0.7662	0.5148	0.6542	0.8758	0.8440	0.8689	0.9175	0.9169	0.6898	0.5396	0.6599	0.8652	0.9562	0.8853
8.3869444444	08:23:13	0.8043	0.6868	0.6621	0.4250	0.7757	0.8815	0.9470	0.9920	0.8139	0.8217	0.7617	0.4634	0.8768	0.8124	0.6231	0.4990	0.8508	0.7871	0.7360	0.4951	0.6148	0.8262	0.8678	0.9238	0.9118	0.8660	0.7028	0.5712	0.6645	0.7880	0.9264	0.8464	0.9684	0.8665	0.7666	0.5143	0.6546	0.8765	0.8443	0.8713	0.9187	0.9182	0.6893	0.5400	0.6597	0.8666	0.9579	0.8846
8.4036111111	08:24:13	0.8065	0.6886	0.6627	0.4250	0.7768	0.8822	0.9492	0.9925	0.8131	0.8215	0.7637	0.4635	0.8753	0.8148	0.6222	0.4992	0.8505	0.7870	0.7353	0.4955	0.6149	0.8276	0.8692	0.9259	0.9155	0.8685	0.7026	0.5715	0.6653	0.7877	0.9265	0.8497	0.9695	0.8668	0.7671	0.5126	0.6541	0.8771	0.8446	0.8700	0.9161	0.9171	0.6897	0.5398	0.6611	0.8664	0.9593	0.8875
8.4200000000	08:25:12	0.8075	0.6904	0.6628	0.4258	0.7768	0.8831	0.9500	0.9951	0.8122	0.8241	0.7628	0.4629	0.8779	0.8139	0.6227	0.4991	0.8517	0.7904	0.7369	0.4975	0.6155	0.8270	0.8684	0.9225	0.9118	0.8667	0.7047	0.5725	0.6659	0.7888	0.9284	0.8484	0.9672	0.8669	0.7671	0.5141	0.6550	0.8776	0.8465	0.8700	0.9184	0.9178	0.6896	0.5422	0.6610	0.8681	0.9595	0.8877
8.4366666667	08:26:12	0.8084	0.6889	0.6634	0.4260	0.7771	0.8841	0.9509	0.9932	0.8125	0.8221	0.7636	0.4643	0.8774	0.8146	0.6239	0.5005	0.8505	0.7920	0.7370	0.4964	0.6149	0.8271	0.8675	0.9258	0.9145	0.8670	0.7053	0.5737	0.6666	0.7883	0.9300	0.8479	0.9675	0.8687	0.7691	0.5148	0.6552	0.8789	0.8477	0.8728	0.9193	0.9188	0.6922	0.5418	0.6620	0.8678	0.9596	0.8874
8.4533333333	08:27:12	0.8100	0.6895	0.6601	0.4258	0.7768	0.8849	0.9506	0.9951	0.8135	0.8249	0.7638	0.4655	0.8770	0.8140	0.6258	0.5003	0.8505	0.7916	0.7377	0.4967	0.6150	0.8288	0.8683	0.9238	0.9146	0.8674	0.7065	0.5736	0.6681	0.7877	0.9279	0.8506	0.9697	0.8700	0.7701	0.5157	0.6554	0.8786	0.8473	0.8719	0.9191	0.9187	0.6912	0.5414	0.6614	0.8698	0.9590	0.8884
8.4697222222	08:28:11	0.8089	0.6917	0.6595	0.4264	0.7774	0.8855	0.9512	0.9949	0.8122	0.8236	0.7649	0.4646	0.8786	0.8162	0.6264	0.5011	0.8513	0.7916	0.7375	0.4980	0.6162	0.8283	0.8692	0.9234	0.9151	0.8692	0.7080	0.5744	0.6675	0.7897	0.9321	0.8495	0.9712	0.8697	0.7708	0.5161	0.6559	0.8803	0.8474	0.8709	0.9211	0.9179	0.6944	0.5414	0.6631	0.8685	0.9612	0.8891
8.4863888889	08:29:11	0.8083	0.6898	0.6623	0.4255	0.7783	0.8871	0.9513	0.9964	0.8140	0.8236	0.7651	0.4664	0.8776	0.8150	0.6271	0.5010	0.8488	0.7904	0.7387	0.4971	0.6163	0.8288	0.8705	0.9253	0.9154	0.8699	0.7078	0.5742	0.6687	0.7902	0.9312	0.8503	0.9702	0.8695	0.7719	0.5166	0.6559	0.8806	0.8491	0.8741	0.9219	0.9188	0.6934	0.5427	0.6632	0.8721	0.9597	0.8916
8.5030555556	08:30:11	0.8111	0.6907	0.6631	0.4266	0.7786	0.8869	0.9539	0.9956	0.8156	0.8250	0.7660	0.4670	0.8777	0.8157	0.6277	0.5029	0.8490	0.7896	0.7375	0.4974	0.6156	0.8306	0.8697	0.9259	0.9181	0.8694	0.7089	0.5741	0.6713	0.7910	0.9314	0.8520	0.9714	0.8693	0.7728	0.5173	0.6578	0.8800	0.8496	0.8752	0.9214	0.9198	0.6954	0.5437	0.6644	0.8712	0.9620	0.8926
8.5197222222	08:31:11	0.8107	0.6922	0.6647	0.4278	0.7801	0.8860	0.9510	0.9969	0.8152	0.8253	0.7658	0.4667	0.8794	0.8166	0.6274	0.5031	0.8511	0.7914	0.7371	0.4971	0.6161	0.8322	0.8709	0.9255	0.9190	0.8715	0.7113	0.5751	0.6706	0.7921	0.9334	0.8533	0.9720	0.8712	0.7731	0.5178	0.6576	0.8812	0.8508	0.8744	0.9220	0.9208	0.6940	0.5453	0.6638	0.8717	0.9605	0.8900
8.5361111111	08:32:10	0.8108	0.6899	0.6657	0.4279	0.7804	0.8891	0.9531	0.9983	0.8122	0.8253	0.7659	0.4666	0.8784	0.8168	0.6292	0.5027	0.8503	0.7922	0.7391	0.4989	0.6169	0.8345	0.8704	0.9263	0.9199	0.8725	0.7109	0.5749	0.6724	0.7922	0.9338	0.8524	0.9721	0.8698	0.7750	0.5183	0.6587	0.8820	0.8500	0.8741	0.9222	0.9196	0.6950	0.5447	0.6636	0.8713	0.9619	0.8934
8.5527777778	08:33:10	0.8120	0.6922	0.6647	0.4280	0.7816	0.8902	0.9540	1.0005	0.8157	0.8266	0.7673	0.4671	0.8805	0.8171	0.6286	0.5046	0.8525	0.7913	0.7246	0.4986	0.6183	0.8348	0.8739	0.9275	0.9194	0.8708	0.7113	0.5747	0.6718	0.7931	0.9330	0.8521	0.9743	0.8698	0.7740	0.5191	0.6609	0.8826	0.8522	0.8768	0.9232	0.9216	0.6962	0.5457	0.6656	0.8739	0.9612	0.8926
8.5694444444	08:34:10	0.8114	0.6914	0.6663	0.4287	0.7811	0.8904	0.9546	1.0005	0.8180	0.8273	0.7678	0.4694	0.8800	0.8169	0.6291	0.5033	0.8499	0.7938	0.7256	0.4996	0.6183	0.8338	0.8723	0.9296	0.9196	0.8718	0.7114	0.5773	0.6721	0.7927	0.9322	0.8536	0.9732	0.8718	0.7765	0.5184	0.6600	0.8821	0.8525	0.8760	0.9243	0.9235	0.6956	0.5463	0.6647	0.8747	0.9604	0.8953
8.5863888889	08:35:11	0.8109	0.6917	0.6651	0.4290	0.7830	0.8912	0.9570	1.0013	0.8177	0.8282	0.7681	0.4699	0.8808	0.8187	0.6290	0.5056	0.8522	0.7944	0.7243	0.5013	0.6197	0.8331	0.8729	0.9288	0.9220	0.8702	0.7130	0.5764	0.6735	0.7936	0.9330	0.8538	0.9748	0.8727	0.7767	0.5200	0.6610	0.8843	0.8542	0.8756	0.9244	0.9238	0.6955	0.5475	0.6667	0.8760	0.9638	0.8969
8.6025000000	08:36:09	0.8111	0.6909	0.6649	0.4297	0.7831	0.8916	0.9554	1.0008	0.8184	0.8290	0.7685	0.4690	0.8788	0.8191	0.6322	0.5071	0.8549	0.7948	0.7216	0.5000	0.6199	0.8349	0.8738	0.9299	0.9221	0.8727	0.7131	0.5778	0.6754	0.7947	0.9325	0.8551	0.9761	0.8732	0.7768	0.5208	0.6606	0.8847	0.8537	0.8781	0.9260	0.9239	0.6979	0.5491	0.6665	0.8764	0.9635	0.8968
8.6191666667	08:37:09	0.8118	0.6925	0.6677	0.4287	0.7839	0.8917	0.9580	1.0005	0.8167	0.8284	0.7694	0.4718	0.8817	0.8187	0.6312	0.5060	0.8528	0.7950	0.7248	0.5017	0.6213	0.8344	0.8730	0.9281	0.9242	0.8717	0.7140	0.5778	0.6747	0.7947	0.9344	0.8527	0.9766	0.8760	0.7801	0.5217	0.6630	0.8846	0.8549	0.8804	0.9263	0.9229	0.6975	0.5493	0.6666	0.8769	0.9617	0.8971
8.6358333333	08:38:09	0.8140	0.6928	0.6678	0.4285	0.7841	0.8925	0.9594	1.0040	0.8196	0.8280	0.7680	0.4707	0.8806	0.8186	0.6319	0.5062	0.8520	0.7974	0.7257	0.5022	0.6213	0.8380	0.8752	0.9301	0.9224	0.8732	0.7141	0.5787	0.6754	0.7967	0.9342	0.8566	0.9768	0.8742	0.7787	0.5208	0.6608	0.8849	0.8538	0.8789	0.9260	0.9231	0.6979	0.5489	0.6673	0.8787	0.9629	0.8981
8.6525000000	08:39:09	0.8142	0.6937	0.6664	0.4286	0.7842	0.8920	0.9587	1.0042	0.8193	0.8291	0.7687	0.4708	0.8815	0.8197	0.6327	0.5078	0.8537	0.7963	0.7252	0.5025	0.6212	0.8382	0.8751	0.9322	0.9247	0.8724	0.7151	0.5786	0.6758	0.7954	0.9344	0.8551	0.9767	0.8754	0.7796	0.5212	0.6623	0.8833	0.8558	0.8811	0.9272	0.9238	0.6973	0.5495	0.6683	0.8787	0.9638	0.8988
8.6694444444	08:40:10	0.8137	0.6948	0.6682	0.4292	0.7843	0.8918	0.9583	1.0053	0.8194	0.8306	0.7700	0.4724	0.8815	0.8197	0.6334	0.5070	0.8542	0.7967	0.7269	0.5021	0.6236	0.8396	0.8775	0.9333	0.9261	0.8733	0.7149	0.5804	0.6763	0.7977	0.9329	0.8568	0.9799	0.8761	0.7804	0.5222	0.6633	0.8829	0.8564	0.8803	0.9258	0.9252	0.6986	0.5485	0.6677	0.8790	0.9629	0.8988
8.6861111111	08:41:10	0.8144	0.6939	0.6683	0.4306	0.7847	0.8947	0.9584	1.0043	0.8199	0.8298	0.7710	0.4730	0.8825	0.8193	0.6320	0.5079	0.8528	0.7960	0.7275	0.5025	0.6241	0.8399	0.8756	0.9317	0.9254	0.8734	0.7167	0.5791	0.6780	0.7970	0.9357	0.8563	0.9800	0.8775	0.7818	0.5216	0.6630	0.8862	0.8571	0.8790	0.9278	0.9240	0.6992	0.5499	0.6680	0.8796	0.9655	0.9001
8.7022222222	08:42:08	0.8152	0.6962	0.6692	0.4285	0.7858	0.8953	0.9582	1.0048	0.8190	0.8339	0.7716	0.4731	0.8827	0.8190	0.6344	0.5088	0.8545	0.7983	0.7282	0.5032	0.6241	0.8395	0.8778	0.9328	0.9261	0.8767	0.7167	0.5810	0.6788	0.7981	0.9339	0.8585	0.9816	0.8791	0.7815	0.5215	0.6616	0.8858	0.8585	0.8807	0.9259	0.9240	0.6997	0.5504	0.6677	0.8805	0.9675	0.9034
8.7188888889	08:43:08	0.8149	0.6963	0.6688	0.4315	0.7847	0.8952	0.9594	1.0068	0.8187	0.8305	0.7713	0.4740	0.8821	0.8180	0.6349	0.5087	0.8539	0.7968	0.7282	0.5035	0.6252	0.8394	0.8782	0.9312	0.9257	0.8742	0.7151	0.5807	0.6787	0.7980	0.9340	0.8580	0.9813	0.8802	0.7832	0.5236	0.6636	0.8873	0.8571	0.8833	0.9269	0.9243	0.6996	0.5528	0.6683	0.8805	0.9651	0.9022
8.7355555556	08:44:08	0.8154	0.6951	0.6692	0.4305	0.7867	0.8970	0.9594	1.0049	0.8202	0.8331	0.7729	0.4731	0.8843	0.8192	0.6370	0.5094	0.8572	0.7996	0.7286	0.5023	0.6251	0.8405	0.8778	0.9340	0.9270	0.8742	0.7161	0.5824	0.6808	0.7978	0.9341	0.8584	0.9811	0.8800	0.7838	0.5222	0.6638	0.8869	0.8596	0.8827	0.9303	0.9261	0.6996	0.5516	0.6675	0.8820	0.9667	0.9025
8.7522222222	08:45:08	0.8165	0.6957	0.6688	0.4306	0.7875	0.8962	0.9605	1.0054	0.8204	0.8328	0.7719	0.4739	0.8842	0.8212	0.6374	0.5104	0.8561	0.7992	0.7304	0.5056	0.6266	0.8418	0.8784	0.9351	0.9274	0.8744	0.7101	0.5831	0.6810	0.7976	0.9372	0.8565	0.9829	0.8806	0.7849	0.5238	0.6660	0.8875	0.8593	0.8828	0.9291	0.9266	0.7016	0.5525	0.6708	0.8825	0.9669	0.9038
8.7688888889	08:46:08	0.8162	0.6968	0.6698	0.4319	0.7878	0.8970	0.9599	1.0065	0.8211	0.8334	0.7725	0.4739	0.8866	0.8210	0.6355	0.5096	0.8563	0.7995	0.7303	0.5033	0.6268	0.8411	0.8786	0.9364	0.9288	0.8737	0.7106	0.5814	0.6810	0.7983	0.9384	0.8614	0.9843	0.8819	0.7851	0.5237	0.6657	0.8884	0.8604	0.8852	0.9308	0.9279	0.7002	0.5534	0.6711	0.8811	0.9663	0.9049
8.7858333333	08:47:09	0.8171	0.6985	0.6706	0.4316	0.7883	0.8975	0.9599	1.0064	0.8220	0.8325	0.7716	0.4757	0.8857	0.8188	0.6371	0.5100	0.8562	0.8019	0.7306	0.5055	0.6273	0.8425	0.8781	0.9390	0.9312	0.8757	0.7098	0.5830	0.6817	0.7987	0.9386	0.8618	0.9823	0.8811	0.7851	0.5244	0.6663	0.8890	0.8604	0.8840	0.9307	0.9263	0.7015	0.5527	0.6699	0.8844	0.9660	0.9059
8.8025000000	08:48:09	0.8175	0.6986	0.6603	0.4320	0.7884	0.8995	0.9613	1.0068	0.8197	0.8330	0.7720	0.4749	0.8872	0.8215	0.6374	0.5100	0.8554	0.8003	0.7304	0.5054	0.6273	0.8421	0.8768	0.9367	0.9299	0.8732	0.7102	0.5824	0.6828	0.7992	0.9383	0.8596	0.9808	0.8847	0.7856	0.5245	0.6681	0.8895	0.8620	0.8854	0.9317	0.9270	0.7039	0.5543	0.6699	0.8839	0.9679	0.9056
8.8191666667	08:49:09	0.8174	0.6986	0.6588	0.4308	0.7881	0.9011	0.9628	1.0084	0.8220	0.8341	0.7739	0.4756	0.8887	0.8222	0.6395	0.5107	0.8578	0.8020	0.7316	0.5058	0.6283	0.8421	0.8797	0.9378	0.9316	0.8754	0.7114	0.5825	0.6821	0.8008	0.9395	0.8593	0.9830	0.8832	0.7872	0.5241	0.6685	0.8899	0.8650	0.8861	0.9326	0.9283	0.7026	0.5565	0.6704	0.8851	0.9681	0.9065
8.8358333333	08:50:09	0.8151	0.6993	0.6600	0.4321	0.7886	0.9005	0.9623	1.0069	0.8236	0.8353	0.7733	0.4763	0.8879	0.8215	0.6382	0.5101	0.8577	0.8021	0.7318	0.5063	0.6279	0.8435	0.8803	0.9376	0.9325	0.8753	0.7131	0.5825	0.6833	0.8020	0.9392	0.8606	0.9819	0.8829	0.7869	0.5250	0.6694	0.8903	0.8640	0.8883	0.9325	0.9283	0.7031	0.5562	0.6703	0.8865	0.9688	0.9091
8.8522222222	08:51:08	0.8162	0.7002	0.6604	0.4329	0.7896	0.9022	0.9625	1.0076	0.8235	0.8350	0.7757	0.4776	0.8904	0.8246	0.6382	0.5108	0.8570	0.8029	0.7320	0.5060	0.6271	0.8448	0.8784	0.9390	0.9330	0.8747	0.7119	0.5833	0.6837	0.8023	0.9416	0.8622	0.9834	0.8843	0.7881	0.5273	0.6697	0.8915	0.8653	0.8872	0.9311	0.9297	0.7024	0.5562	0.6699	0.8874	0.9710	0.9062
8.8691666667	08:52:09	0.8139	0.6994	0.6620	0.4331	0.7907	0.9017	0.9624	1.0070	0.8231	0.8339	0.7760	0.4755	0.8903	0.8225	0.6390	0.5119	0.8577	0.8042	0.7314	0.5079	0.6283	0.8459	0.8822	0.9410	0.9339	0.8760	0.7140	0.5861	0.6847	0.8013	0.9411	0.8620	0.9853	0.8856	0.7886	0.5257	0.6702	0.8907	0.8637	0.8875	0.9340	0.9268	0.7044	0.5581	0.6709	0.8877	0.9700	0.9060
8.8858333333	08:53:09	0.8149	0.6943	0.6625	0.4330	0.7902	0.9028	0.9631	1.0099	0.8242	0.8342	0.7754	0.4770	0.8904	0.8250	0.6389	0.5110	0.8571	0.8056	0.7326	0.5082	0.6308	0.8479	0.8812	0.9387	0.9354	0.8750	0.7143	0.5859	0.6841	0.8025	0.9434	0.8613	0.9871	0.8844	0.7908	0.5266	0.6711	0.8932	0.8646	0.8892	0.9362	0.9272	0.7041	0.5580	0.6716	0.8876	0.9700	0.9080
8.9025000000	08:54:09	0.8151	0.6932	0.6613	0.4349	0.7903	0.9031	0.9628	1.0076	0.8257	0.8371	0.7765	0.4775	0.8904	0.8247	0.6402	0.5114	0.8591	0.8051	0.7327	0.5081	0.6293	0.8473	0.8845	0.9403	0.9358	0.8758	0.7160	0.5845	0.6859	0.8026	0.9437	0.8636	0.9863	0.8885	0.7902	0.5228	0.6718	0.8933	0.8651	0.8871	0.9344	0.9267	0.7044	0.5580	0.6718	0.8881	0.9691	0.9103
8.9188888889	08:55:08	0.8175	0.6917	0.6623	0.4329	0.7899	0.9037	0.9636	1.0087	0.8250	0.8382	0.7746	0.4776	0.8923	0.8254	0.6399	0.5138	0.8578	0.8047	0.7336	0.5084	0.6315	0.8499	0.8832	0.9401	0.9353	0.8769	0.7155	0.5849	0.6859	0.8046	0.9450	0.8648	0.9848	0.8861	0.7915	0.5230	0.6731	0.8946	0.8652	0.8893	0.9355	0.9263	0.7050	0.5571	0.6733	0.8901	0.9706	0.9092
8.9355555556	08:56:08	0.8182	0.6919	0.6623	0.4332	0.7914	0.9041	0.9633	1.0101	0.8253	0.8372	0.7746	0.4775	0.8896	0.8269	0.6398	0.5145	0.8583	0.8050	0.7348	0.5090	0.6298	0.8509	0.8847	0.9406	0.9336	0.8773	0.7158	0.5863	0.6880	0.8048	0.9451	0.8641	0.9889	0.8882	0.7924	0.5249	0.6718	0.8950	0.8685	0.8901	0.9352	0.9263	0.7043	0.5583	0.6724	0.8891	0.9713	0.9119
8.9519444444	08:57:07	0.8152	0.6919	0.6624	0.4338	0.7921	0.9048	0.9647	1.0095	0.8249	0.8369	0.7769	0.4797	0.8912	0.8267	0.6405	0.5148	0.8593	0.8074	0.7345	0.5108	0.6298	0.8494	0.8843	0.9411	0.9371	0.8798	0.7151	0.5853	0.6876	0.8051	0.9470	0.8658	0.9865	0.8884	0.7930	0.5243	0.6728	0.8965	0.8675	0.8918	0.9348	0.9279	0.7071	0.5590	0.6729	0.8916	0.9707	0.9103
8.9686111111	08:58:07	0.8178	0.6918	0.6627	0.4331	0.7925	0.9064	0.9628	1.0105	0.8276	0.8400	0.7772	0.4802	0.8909	0.8275	0.6410	0.5158	0.8572	0.8053	0.7330	0.5078	0.6313	0.8510	0.8856	0.9420	0.9386	0.8777	0.7182	0.5874	0.6877	0.8054	0.9463	0.8667	0.9906	0.8896	0.7925	0.5244	0.6744	0.8975	0.8700	0.8917	0.9381	0.9278	0.7084	0.5582	0.6748	0.8918	0.9706	0.9100
8.9852777778	08:59:07	0.8194	0.6936	0.6626	0.4350	0.7926	0.9064	0.9625	1.0110	0.8281	0.8402	0.7786	0.4814	0.8939	0.8275	0.6404	0.5144	0.8597	0.8069	0.7343	0.5097	0.6305	0.8519	0.8871	0.9413	0.9381	0.8798	0.7206	0.5871	0.6902	0.8061	0.9455	0.8680	0.9915	0.8905	0.7949	0.5251	0.6741	0.8971	0.8707	0.8923	0.9346	0.9272	0.7065	0.5582	0.6742	0.8920	0.9716	0.9106
9.0019444444	09:00:07	0.8197	0.6944	0.6657	0.4343	0.7943	0.9058	0.9642	1.0102	0.8288	0.8406	0.7797	0.4815	0.8939	0.8275	0.6413	0.5164	0.8570	0.8061	0.7335	0.5097	0.6321	0.8508	0.8865	0.9435	0.9379	0.8803	0.7197	0.5864	0.6907	0.8080	0.9473	0.8676	0.9929	0.8908	0.7945	0.5245	0.6739	0.8981	0.8687	0.8939	0.9384	0.9268	0.7063	0.5590	0.6746	0.8927	0.9718	0.9145
9.0183333333	09:01:06	0.8167	0.6939	0.6634	0.4288	0.7941	0.9069	0.9647	1.0106	0.8283	0.8417	0.7781	0.4818	0.8932	0.8277	0.6419	0.5150	0.8609	0.8054	0.7355	0.5091	0.6324	0.8502	0.8888	0.9428	0.9392	0.8800	0.7189	0.5892	0.6915	0.8077	0.9468	0.8686	0.9913	0.8895	0.7950	0.5263	0.6750	0.8989	0.8698	0.8944	0.9362	0.9291	0.7081	0.5604	0.6737	0.8941	0.9729	0.9130
9.0350000000	09:02:06	0.8192	0.6929	0.6635	0.4282	0.7961	0.9084	0.9643	1.0134	0.8278	0.8422	0.7793	0.4826	0.8948	0.8266	0.6421	0.5167	0.8590	0.8074	0.7365	0.5090	0.6346	0.8524	0.8888	0.9453	0.9404	0.8810	0.7206	0.5873	0.6920	0.8058	0.9460	0.8683	0.9945	0.8923	0.7956	0.5266	0.6747	0.9001	0.8710	0.8934	0.9381	0.9274	0.7094	0.5621	0.6752	0.8950	0.9752	0.9138
9.0516666667	09:03:06	0.8211	0.6934	0.6647	0.4296	0.7946	0.9068	0.9625	1.0116	0.8283	0.8412	0.7798	0.4831	0.8952	0.8306	0.6438	0.5169	0.8605	0.8070	0.7377	0.5105	0.6337	0.8517	0.8886	0.9427	0.9387	0.8814	0.7218	0.5884	0.6919	0.8063	0.9492	0.8699	0.9926	0.8932	0.7965	0.5269	0.6755	0.9003	0.8711	0.8934	0.9386	0.9305	0.7088	0.5606	0.6758	0.8947	0.9748	0.9139
9.0686111111	09:04:07	0.8189	0.6952	0.6656	0.4297	0.7958	0.9088	0.9660	1.0141	0.8299	0.8412	0.7812	0.4813	0.8965	0.8293	0.6444	0.5181	0.8610	0.8104	0.7377	0.5092	0.6350	0.8521	0.8900	0.9441	0.9395	0.8807	0.7209	0.5896	0.6925	0.8076	0.9500	0.8688	0.9932	0.8954	0.7977	0.5273	0.6757	0.8994	0.8727	0.8960	0.9385	0.9293	0.7109	0.5619	0.6753	0.8964	0.9738	0.9154
9.0847222222	09:05:05	0.8208	0.6953	0.6659	0.4295	0.7965	0.9092	0.9623	1.0148	0.8323	0.8423	0.7801	0.4837	0.8955	0.8313	0.6432	0.5181	0.8585	0.8077	0.7358	0.5106	0.6335	0.8543	0.8893	0.9476	0.9403	0.8828	0.7201	0.5898	0.6941	0.8085	0.9494	0.8706	0.9952	0.8940	0.7982	0.5275	0.6773	0.9000	0.8733	0.8973	0.9387	0.9303	0.7099	0.5612	0.6757	0.8970	0.9761	0.9141
9.1013888889	09:06:05	0.8205	0.6963	0.6677	0.4306	0.7969	0.9084	0.9650	1.0152	0.8316	0.8420	0.7832	0.4828	0.8952	0.8324	0.6440	0.5177	0.8607	0.8077	0.7378	0.5111	0.6350	0.8548	0.8900	0.9470	0.9436	0.8812	0.7226	0.5896	0.6943	0.8110	0.9508	0.8704	0.9978	0.8958	0.7987	0.5283	0.6779	0.9013	0.8718	0.8962	0.9408	0.9281	0.7118	0.5614	0.6756	0.8983	0.9755	0.9153
9.1177777778	09:07:04	0.8210	0.6959	0.6669	0.4310	0.7979	0.9105	0.9644	1.0146	0.8320	0.8449	0.7824	0.4845	0.8975	0.8324	0.6445	0.5180	0.8601	0.8082	0.7384	0.5109	0.6352	0.8539	0.8897	0.9481	0.9414	0.8820	0.7218	0.5907	0.6951	0.8114	0.9507	0.8718	0.9982	0.8959	0.7993	0.5292	0.6784	0.9004	0.8741	0.8947	0.9401	0.9289	0.7102	0.5610	0.6770	0.8980	0.9782	0.9160
9.1344444444	09:08:04	0.8210	0.6945	0.6671	0.4303	0.7981	0.9102	0.9645	1.0156	0.8310	0.8444	0.7835	0.4839	0.8978	0.8300	0.6465	0.5189	0.8592	0.8065	0.7400	0.5124	0.6364	0.8558	0.8925	0.9478	0.9418	0.8825	0.7206	0.5890	0.6947	0.8119	0.9498	0.8721	0.9979	0.8973	0.7993	0.5282	0.6791	0.9023	0.8748	0.8982	0.9415	0.9309	0.7114	0.5620	0.6776	0.8992	0.9779	0.9165
9.1513888889	09:09:05	0.8227	0.6959	0.6676	0.4290	0.7988	0.9105	0.9641	1.0159	0.8325	0.8427	0.7837	0.4851	0.8969	0.8317	0.6459	0.5184	0.8592	0.8098	0.7386	0.5125	0.6367	0.8557	0.8930	0.9476	0.9428	0.8829	0.7225	0.5900	0.6966	0.8124	0.9517	0.8719	0.9971	0.8978	0.7984	0.5294	0.6805	0.9015	0.8772	0.8979	0.9395	0.9328	0.7117	0.5628	0.6763	0.9000	0.9780	0.9185
9.1680555556	09:10:05	0.8227	0.6961	0.6676	0.4293	0.7984	0.9109	0.9650	1.0171	0.8320	0.8458	0.7844	0.4856	0.8970	0.8307	0.6463	0.5192	0.8590	0.8092	0.7389	0.5123	0.6375	0.8569	0.8950	0.9493	0.9441	0.8865	0.7226	0.5896	0.6965	0.8129	0.9540	0.8738	0.9977	0.8986	0.7997	0.5290	0.6801	0.9042	0.8774	0.8998	0.9438	0.9335	0.7135	0.5621	0.6768	0.9028	0.9802	0.9167
9.1841666667	09:11:03	0.8224	0.6982	0.6674	0.4304	0.7988	0.9096	0.9652	1.0164	0.8333	0.8448	0.7855	0.4852	0.8972	0.8319	0.6457	0.5203	0.8595	0.8105	0.7385	0.5129	0.6386	0.8563	0.8962	0.9504	0.9439	0.8858	0.7223	0.5909	0.6968	0.8118	0.9536	0.8747	1.0003	0.8993	0.8014	0.5289	0.6802	0.9047	0.8781	0.8998	0.9425	0.9322	0.7156	0.5637	0.6780	0.9006	0.9806	0.9180
9.2008333333	09:12:03	0.8231	0.6963	0.6680	0.4311	0.7994	0.9112	0.9646	1.0159	0.8346	0.8463	0.7853	0.4859	0.8988	0.8309	0.6471	0.5213	0.8593	0.8109	0.7391	0.5126	0.6379	0.8583	0.8954	0.9507	0.9443	0.8865	0.7227	0.5914	0.6989	0.8133	0.9548	0.8731	0.9998	0.8998	0.8022	0.5290	0.6814	0.9063	0.8791	0.9021	0.9441	0.9326	0.7137	0.5633	0.6778	0.9015	0.9820	0.9173
9.2175000000	09:13:03	0.8230	0.6975	0.6697	0.4303	0.7996	0.9124	0.9628	1.0167	0.8341	0.8492	0.7863	0.4872	0.8970	0.8326	0.6466	0.5212	0.8579	0.8099	0.7405	0.5133	0.6381	0.8587	0.8960	0.9521	0.9439	0.8870	0.7233	0.5909	0.6994	0.8154	0.9550	0.8755	1.0012	0.9010	0.8024	0.5310	0.6815	0.9076	0.8787	0.9015	0.9442	0.9312	0.7147	0.5670	0.6767	0.9035	0.9825	0.9199
9.2338888889	09:14:02	0.8235	0.6966	0.6707	0.4323	0.7992	0.9118	0.9643	1.0173	0.8366	0.8493	0.7877	0.4867	0.8982	0.8324	0.6472	0.5205	0.8587	0.8112	0.7398	0.5124	0.6396	0.8583	0.8965	0.9515	0.9468	0.8858	0.7231	0.5913	0.6994	0.8154	0.9546	0.8773	0.9991	0.9031	0.8018	0.5319	0.6829	0.9089	0.8799	0.9024	0.9442	0.9335	0.7140	0.5687	0.6774	0.9051	0.9834	0.9172
9.2505555556	09:15:02	0.8250	0.6980	0.6701	0.4306	0.7995	0.9130	0.9662	1.0176	0.8356	0.8479	0.7897	0.4884	0.9029	0.8341	0.6487	0.5221	0.8592	0.8106	0.7415	0.5147	0.6394	0.8597	0.8961	0.9533	0.9483	0.8903	0.7238	0.5917	0.6993	0.8150	0.9547	0.8765	0.9995	0.9015	0.8044	0.5314	0.6830	0.9093	0.8806	0.9022	0.9455	0.9344	0.7148	0.5702	0.6782	0.9046	0.9822	0.9199
9.2672222222	09:16:02	0.8240	0.6981	0.6696	0.4328	0.8000	0.9124	0.9662	1.0176	0.8381	0.8503	0.7896	0.4881	0.8995	0.8342	0.6478	0.5216	0.8592	0.8115	0.7411	0.5157	0.6387	0.8593	0.8969	0.9534	0.9500	0.8879	0.7239	0.5918	0.7001	0.8166	0.9551	0.8769	1.0021	0.9040	0.8029	0.5319	0.6821	0.9092	0.8790	0.9017	0.9453	0.9336	0.7160	0.5702	0.6778	0.9049	0.9820	0.9200
9.2838888889	09:17:02	0.8249	0.6995	0.6691	0.4325	0.8004	0.9131	0.9652	1.0171	0.8366	0.8505	0.7905	0.4867	0.8996	0.8337	0.6490	0.5221	0.8588	0.8111	0.7430	0.5163	0.6408	0.8608	0.8970	0.9548	0.9487	0.8887	0.7229	0.5933	0.7012	0.8170	0.9557	0.8783	1.0016	0.9030	0.8052	0.5316	0.6830	0.9114	0.8810	0.9020	0.9465	0.9316	0.7153	0.5707	0.6794	0.9067	0.9840	0.9214
9.3002777778	09:18:01	0.8254	0.6991	0.6710	0.4319	0.8009	0.9156	0.9666	1.0197	0.8385	0.8513	0.7893	0.4889	0.9023	0.8340	0.6503	0.5228	0.8617	0.8111	0.7434	0.5177	0.6396	0.8621	0.9005	0.9553	0.9497	0.8904	0.7248	0.5934	0.7009	0.8174	0.9576	0.8783	1.0036	0.9058	0.8036	0.5294	0.6822	0.9133	0.8820	0.8999	0.9462	0.9334	0.7166	0.5720	0.6794	0.9091	0.9848	0.9216
9.3169444444	09:19:01	0.8261	0.7010	0.6729	0.4323	0.8007	0.9158	0.9639	1.0167	0.8382	0.8508	0.7916	0.4885	0.9019	0.8349	0.6491	0.5223	0.8609	0.8123	0.7424	0.5180	0.6405	0.8631	0.8998	0.9556	0.9500	0.8894	0.7251	0.5944	0.7017	0.8186	0.9588	0.8800	1.0037	0.9054	0.8052	0.5271	0.6833	0.9126	0.8811	0.9017	0.9462	0.9336	0.7157	0.5709	0.6808	0.9061	0.9848	0.9208
9.3333333333	09:20:00	0.8270	0.6977	0.6718	0.4338	0.8004	0.9169	0.9669	1.0198	0.8391	0.8517	0.7914	0.4872	0.9037	0.8362	0.6497	0.5223	0.8611	0.8147	0.7430	0.5178	0.6420	0.8636	0.8988	0.9551	0.9503	0.8919	0.7251	0.5938	0.7022	0.8188	0.9575	0.8802	1.0034	0.9068	0.8059	0.5263	0.6835	0.9134	0.8835	0.9023	0.9489	0.9366	0.7163	0.5717	0.6810	0.9081	0.9857	0.9208
9.3502777778	09:21:01	0.8256	0.7001	0.6730	0.4355	0.8010	0.9161	0.9673	1.0173	0.8391	0.8525	0.7920	0.4881	0.9018	0.8354	0.6488	0.5236	0.8624	0.8143	0.7453	0.5183	0.6422	0.8653	0.8996	0.9562	0.9508	0.8916	0.7276	0.5939	0.7030	0.8197	0.9594	0.8817	1.0056	0.9065	0.8074	0.5271	0.6834	0.9134	0.8830	0.9029	0.9476	0.9352	0.7171	0.5735	0.6816	0.9075	0.9866	0.9209
9.3663888889	09:21:59	0.8301	0.6987	0.6730	0.4351	0.8018	0.9167	0.9676	1.0198	0.8395	0.8543	0.7924	0.4881	0.9045	0.8361	0.6495	0.5230	0.8595	0.8160	0.7437	0.5195	0.6433	0.8674	0.8993	0.9573	0.9525	0.8917	0.7262	0.5961	0.7037	0.8201	0.9587	0.8808	1.0039	0.9079	0.8073	0.5273	0.6847	0.9146	0.8828	0.9041	0.9481	0.9352	0.7152	0.5731	0.6831	0.9099	0.9856	0.9248
9.3830555556	09:22:59	0.8258	0.7004	0.6729	0.4342	0.8027	0.9176	0.9674	1.0189	0.8398	0.8546	0.7933	0.4882	0.9049	0.8379	0.6502	0.5239	0.8626	0.8159	0.7450	0.5209	0.6419	0.8648	0.9007	0.9583	0.9518	0.8907	0.7257	0.5966	0.7046	0.8208	0.9595	0.8806	1.0049	0.9077	0.8083	0.5282	0.6836	0.9149	0.8840	0.9043	0.9481	0.9357	0.7163	0.5742	0.6831	0.9090	0.9863	0.9225
9.3997222222	09:23:59	0.8292	0.7018	0.6749	0.4352	0.8031	0.9185	0.9676	1.0195	0.8419	0.8542	0.7939	0.4900	0.9028	0.8362	0.6520	0.5224	0.8600	0.8155	0.7457	0.5198	0.6434	0.8651	0.9021	0.9589	0.9533	0.8924	0.7273	0.5955	0.7053	0.8209	0.9596	0.8820	1.0070	0.9089	0.8075	0.5288	0.6848	0.9156	0.8862	0.9071	0.9479	0.9371	0.7156	0.5742	0.6839	0.9089	0.9846	0.9240
9.4163888889	09:24:59	0.8285	0.6987	0.6743	0.4361	0.8029	0.9205	0.9689	1.0223	0.8421	0.8545	0.7934	0.4899	0.9063	0.8353	0.6502	0.5235	0.8626	0.8157	0.7462	0.5203	0.6437	0.8657	0.9037	0.9605	0.9519	0.8925	0.7267	0.5960	0.7050	0.8209	0.9586	0.8818	1.0077	0.9092	0.8077	0.5289	0.6872	0.9159	0.8853	0.9080	0.9507	0.9370	0.7174	0.5753	0.6865	0.9120	0.9862	0.9242
9.4330555556	09:25:59	0.8280	0.7003	0.6620	0.4364	0.8028	0.9196	0.9689	1.0200	0.8421	0.8571	0.7943	0.4892	0.9060	0.8360	0.6508	0.5231	0.8622	0.8160	0.7467	0.5221	0.6445	0.8677	0.9038	0.9605	0.9551	0.8917	0.7298	0.5969	0.7054	0.8212	0.9600	0.8820	1.0057	0.9104	0.8081	0.5302	0.6862	0.9171	0.8868	0.9073	0.9512	0.9384	0.7166	0.5752	0.6857	0.9138	0.9860	0.9243
9.4497222222	09:26:59	0.8291	0.7025	0.6621	0.4355	0.8042	0.9217	0.9693	1.0214	0.8442	0.8561	0.7952	0.4903	0.9077	0.8386	0.6535	0.5238	0.8617	0.8161	0.7480	0.5224	0.6447	0.8669	0.9049	0.9638	0.9532	0.8922	0.7280	0.5976	0.7061	0.8238	0.9595	0.8849	1.0069	0.9123	0.8098	0.5299	0.6872	0.9175	0.8881	0.9097	0.9482	0.9366	0.7186	0.5762	0.6870	0.9124	0.9868	0.9261
9.4661111111	09:27:58	0.8306	0.7006	0.6619	0.4369	0.8058	0.9214	0.9691	1.0215	0.8427	0.8571	0.7954	0.4913	0.9072	0.8374	0.6525	0.5247	0.8615	0.8181	0.7483	0.5238	0.6450	0.8674	0.9042	0.9615	0.9520	0.8926	0.7293	0.5985	0.7063	0.8237	0.9602	0.8828	1.0095	0.9107	0.8105	0.5300	0.6869	0.9203	0.8876	0.9089	0.9511	0.9383	0.7189	0.5761	0.6875	0.9126	0.9889	0.9263
9.4827777778	09:28:58	0.8294	0.7032	0.6633	0.4370	0.8054	0.9213	0.9697	1.0229	0.8450	0.8550	0.7970	0.4905	0.9066	0.8366	0.6536	0.5234	0.8639	0.8194	0.7508	0.5237	0.6464	0.8689	0.9058	0.9641	0.9563	0.8958	0.7298	0.5982	0.7054	0.8225	0.9595	0.8853	1.0106	0.9108	0.8114	0.5302	0.6878	0.9170	0.8868	0.9103	0.9528	0.9378	0.7206	0.5776	0.6889	0.9137	0.9886	0.9238
9.4994444444	09:29:58	0.8300	0.7028	0.6630	0.4382	0.8053	0.9228	0.9707	1.0209	0.8445	0.8586	0.7971	0.4903	0.9089	0.8386	0.6538	0.5232	0.8633	0.8173	0.7500	0.5252	0.6475	0.8706	0.9069	0.9612	0.9546	0.8934	0.7304	0.5987	0.7062	0.8244	0.9593	0.8849	1.0076	0.9106	0.8115	0.5307	0.6889	0.9188	0.8890	0.9100	0.9534	0.9389	0.7215	0.5780	0.6880	0.9138	0.9898	0.9262
9.5161111111	09:30:58	0.8301	0.7052	0.6632	0.4372	0.8061	0.9232	0.9714	1.0207	0.8457	0.8606	0.7982	0.4924	0.9104	0.8398	0.6539	0.5236	0.8613	0.8191	0.7516	0.5264	0.6469	0.8676	0.9060	0.9636	0.9561	0.8950	0.7313	0.5987	0.7068	0.8265	0.9609	0.8852	1.0095	0.9130	0.8104	0.5309	0.6905	0.9205	0.8901	0.9123	0.9528	0.9399	0.7219	0.5778	0.6872	0.9138	0.9889	0.9281
9.5327777778	09:31:58	0.8301	0.7039	0.6638	0.4393	0.8063	0.9249	0.9712	1.0217	0.8459	0.8582	0.7969	0.4915	0.9092	0.8395	0.6548	0.5248	0.8655	0.8198	0.7521	0.5279	0.6476	0.8710	0.9078	0.9621	0.9552	0.8923	0.7301	0.5995	0.7066	0.8267	0.9620	0.8869	1.0064	0.9117	0.8124	0.5315	0.6890	0.9216	0.8900	0.9119	0.9510	0.9392	0.7222	0.5789	0.6879	0.9131	0.9901	0.9288
9.5497222222	09:32:59	0.8313	0.7036	0.6661	0.4382	0.8078	0.9262	0.9706	1.0222	0.8458	0.8596	0.7989	0.4923	0.9114	0.8405	0.6534	0.5259	0.8642	0.8180	0.7525	0.5287	0.6478	0.8707	0.9088	0.9652	0.9563	0.8942	0.7323	0.6005	0.7071	0.8265	0.9632	0.8871	1.0081	0.9128	0.8133	0.5317	0.6903	0.9207	0.8920	0.9134	0.9522	0.9376	0.7225	0.5791	0.6881	0.9142	0.9883	0.9278
9.5658333333	09:33:57	0.8298	0.7065	0.6659	0.4400	0.8070	0.9272	0.9711	1.0220	0.8485	0.8592	0.7988	0.4938	0.9109	0.8405	0.6562	0.5258	0.8649	0.8203	0.7532	0.5280	0.6485	0.8707	0.9079	0.9651	0.9547	0.8937	0.7325	0.6013	0.7064	0.8268	0.9616	0.8883	1.0080	0.9144	0.8127	0.5307	0.6904	0.9186	0.8923	0.9117	0.9526	0.9389	0.7228	0.5793	0.6885	0.9158	0.9907	0.9308
9.5825000000	09:34:57	0.8327	0.7064	0.6664	0.4404	0.8070	0.9267	0.9719	1.0231	0.8486	0.8601	0.8003	0.4929	0.9118	0.8399	0.6552	0.5264	0.8646	0.8211	0.7535	0.5287	0.6497	0.8700	0.9107	0.9642	0.9577	0.8954	0.7324	0.6014	0.7094	0.8261	0.9623	0.8897	1.0081	0.9163	0.8137	0.5304	0.6904	0.9207	0.8930	0.9134	0.9523	0.9375	0.7228	0.5793	0.6883	0.9140	0.9922	0.9294
9.5991666667	09:35:57	0.8314	0.7063	0.6669	0.4399	0.8091	0.9294	0.9722	1.0224	0.8500	0.8610	0.8012	0.4942	0.9136	0.8412	0.6555	0.5258	0.8639	0.8221	0.7548	0.5287	0.6505	0.8726	0.9088	0.9652	0.9556	0.8974	0.7340	0.6014	0.7086	0.8266	0.9635	0.8887	1.0084	0.9155	0.8113	0.5314	0.6923	0.9221	0.8926	0.9132	0.9551	0.9410	0.7239	0.5804	0.6884	0.9163	0.9903	0.9278
9.6155555556	09:36:56	0.8304	0.7068	0.6675	0.4406	0.8096	0.9280	0.9720	1.0260	0.8512	0.8610	0.8005	0.4947	0.9119	0.8417	0.6569	0.5261	0.8656	0.8221	0.7544	0.5301	0.6516	0.8713	0.9080	0.9657	0.9567	0.8958	0.7334	0.6030	0.7084	0.8279	0.9635	0.8896	1.0076	0.9163	0.8108	0.5310	0.6919	0.9227	0.8946	0.9165	0.9542	0.9403	0.7242	0.5789	0.6890	0.9189	0.9916	0.9311
9.6325000000	09:37:57	0.8330	0.7081	0.6689	0.4417	0.8100	0.9292	0.9724	1.0258	0.8502	0.8613	0.8009	0.4959	0.9111	0.8407	0.6567	0.5270	0.8644	0.8228	0.7554	0.5296	0.6521	0.8716	0.9103	0.9669	0.9560	0.8961	0.7342	0.6030	0.7086	0.8283	0.9652	0.8881	1.0087	0.9155	0.8123	0.5317	0.6931	0.9233	0.8949	0.9171	0.9544	0.9412	0.7251	0.5821	0.6889	0.9185	0.9910	0.9289
9.6488888889	09:38:56	0.8327	0.7094	0.6669	0.4411	0.8110	0.9291	0.9718	1.0266	0.8510	0.8611	0.8017	0.4963	0.9139	0.8426	0.6581	0.5275	0.8662	0.8226	0.7543	0.5303	0.6518	0.8717	0.9112	0.9675	0.9564	0.8955	0.7353	0.6042	0.7110	0.8294	0.9645	0.8884	1.0083	0.9174	0.8122	0.5333	0.6944	0.9245	0.8967	0.9165	0.9530	0.9413	0.7254	0.5829	0.6915	0.9191	0.9922	0.9329
9.6655555556	09:39:56	0.8331	0.7094	0.6692	0.4419	0.8100	0.9302	0.9742	1.0253	0.8529	0.8646	0.8030	0.4958	0.9139	0.8419	0.6562	0.5273	0.8674	0.8231	0.7561	0.5310	0.6530	0.8732	0.9117	0.9688	0.9589	0.8984	0.7353	0.6045	0.7101	0.8302	0.9660	0.8889	1.0090	0.9175	0.8124	0.5333	0.6937	0.9222	0.8979	0.9181	0.9534	0.9416	0.7251	0.5821	0.6888	0.9198	0.9923	0.9313
9.6819444444	09:40:55	0.8318	0.7071	0.6697	0.4426	0.8107	0.9299	0.9723	1.0258	0.8537	0.8619	0.8030	0.4977	0.9145	0.8431	0.6569	0.5286	0.8671	0.8213	0.7554	0.5324	0.6541	0.8756	0.9124	0.9680	0.9590	0.8979	0.7347	0.6055	0.7113	0.8294	0.9652	0.8907	1.0075	0.9182	0.8122	0.5326	0.6952	0.9247	0.8981	0.9169	0.9556	0.9400	0.7278	0.5825	0.6902	0.9200	0.9920	0.9331
9.6986111111	09:41:55	0.8326	0.7099	0.6715	0.4442	0.8118	0.9306	0.9725	1.0270	0.8544	0.8635	0.8030	0.4970	0.9128	0.8428	0.6575	0.5283	0.8661	0.8223	0.7575	0.5308	0.6530	0.8744	0.9134	0.9679	0.9585	0.8990	0.7353	0.6054	0.7124	0.8298	0.9670	0.8916	1.0081	0.9184	0.8140	0.5334	0.6944	0.9226	0.8976	0.9170	0.9514	0.9411	0.7264	0.5835	0.6899	0.9204	0.9930	0.9345
9.7152777778	09:42:55	0.8335	0.7071	0.6704	0.4430	0.8123	0.9313	0.9738	1.0273	0.8540	0.8646	0.8049	0.4976	0.9152	0.8441	0.6592	0.5282	0.8699	0.8239	0.7578	0.5334	0.6552	0.8753	0.9138	0.9700	0.9599	0.8984	0.7369	0.6066	0.7119	0.8309	0.9648	0.8919	1.0061	0.9196	0.8120	0.5343	0.6958	0.9250	0.9002	0.9171	0.9533	0.9421	0.7277	0.5830	0.6899	0.9216	0.9944	0.9344
9.7319444444	09:43:55	0.8338	0.7091	0.6712	0.4425	0.8123	0.9323	0.9747	1.0280	0.8547	0.8632	0.8037	0.4983	0.9142	0.8461	0.6599	0.5288	0.8694	0.8255	0.7592	0.5326	0.6558	0.8760	0.9153	0.9689	0.9605	0.9010	0.7369	0.6071	0.7135	0.8304	0.9661	0.8917	1.0080	0.9214	0.8132	0.5349	0.6963	0.9263	0.8985	0.9183	0.9536	0.9431	0.7277	0.5829	0.6913	0.9218	0.9944	0.9333
9.7480555556	09:44:53	0.8333	0.7116	0.6718	0.4439	0.8131	0.9340	0.9742	1.0299	0.8544	0.8644	0.8056	0.4982	0.9163	0.8446	0.6590	0.5285	0.8684	0.8217	0.7590	0.5337	0.6559	0.8746	0.9159	0.9709	0.9603	0.9003	0.7381	0.6068	0.7152	0.8312	0.9685	0.8935	1.0091	0.9204	0.8141	0.5363	0.6969	0.9256	0.9021	0.9163	0.9533	0.9443	0.7275	0.5833	0.6914	0.9214	0.9946	0.9343
9.7647222222	09:45:53	0.8346	0.7096	0.6716	0.4437	0.8146	0.9343	0.9748	1.0277	0.8526	0.8658	0.8054	0.4988	0.9162	0.8479	0.6592	0.5302	0.8682	0.8259	0.7606	0.5332	0.6562	0.8766	0.9156	0.9682	0.9598	0.9019	0.7380	0.6080	0.7138	0.8300	0.9686	0.8955	1.0098	0.9213	0.8155	0.5364	0.6993	0.9270	0.9019	0.9196	0.9543	0.9435	0.7280	0.5844	0.6928	0.9227	0.9952	0.9337
9.7811111111	09:46:52	0.8344	0.7104	0.6727	0.4443	0.8140	0.9350	0.9753	1.0290	0.8543	0.8658	0.8055	0.4999	0.9198	0.8464	0.6602	0.5287	0.8699	0.8257	0.7611	0.5351	0.6564	0.8777	0.9160	0.9719	0.9608	0.8997	0.7383	0.6080	0.7143	0.8321	0.9696	0.8934	1.0087	0.9197	0.8143	0.5362	0.6973	0.9270	0.9015	0.9194	0.9552	0.9456	0.7285	0.5860	0.6923	0.9225	0.9967	0.9346
9.7975000000	09:47:51	0.8342	0.7108	0.6742	0.4444	0.8145	0.9347	0.9784	1.0303	0.8583	0.8666	0.8060	0.5012	0.9166	0.8476	0.6583	0.5302	0.8682	0.8251	0.7610	0.5345	0.6568	0.8788	0.9187	0.9721	0.9623	0.9029	0.7394	0.6100	0.7153	0.8335	0.9696	0.8964	1.0094	0.9214	0.8135	0.5361	0.6979	0.9281	0.9035	0.9198	0.9553	0.9443	0.7298	0.5859	0.6929	0.9211	0.9983	0.9338
9.8141666667	09:48:51	0.8375	0.7112	0.6741	0.4447	0.8149	0.9365	0.9770	1.0311	0.8560	0.8662	0.8067	0.5009	0.9186	0.8488	0.6606	0.5306	0.8690	0.8251	0.7613	0.5359	0.6562	0.8793	0.9188	0.9714	0.9621	0.9014	0.7401	0.6102	0.7155	0.8341	0.9707	0.8970	1.0107	0.9221	0.8146	0.5366	0.7009	0.9267	0.9022	0.9205	0.9565	0.9452	0.7298	0.5859	0.6934	0.9214	0.9988	0.9376
9.8308333333	09:49:51	0.8379	0.7136	0.6733	0.4449	0.8155	0.9371	0.9785	1.0292	0.8582	0.8689	0.8078	0.5007	0.9200	0.8470	0.6601	0.5309	0.8695	0.8264	0.7622	0.5361	0.6581	0.8789	0.9181	0.9717	0.9640	0.9022	0.7396	0.6118	0.7167	0.8353	0.9723	0.8999	1.0096	0.9243	0.8076	0.5366	0.6990	0.9287	0.9033	0.9199	0.9556	0.9441	0.7312	0.5866	0.6940	0.9225	0.9973	0.9350
9.8475000000	09:50:51	0.8367	0.7135	0.6755	0.4432	0.8157	0.9372	0.9782	1.0298	0.8575	0.8670	0.8059	0.5008	0.9195	0.8476	0.6599	0.5315	0.8699	0.8267	0.7624	0.5371	0.6570	0.8802	0.9209	0.9725	0.9641	0.9033	0.7377	0.6119	0.7155	0.8342	0.9715	0.8970	1.0113	0.9239	0.8081	0.5369	0.6995	0.9284	0.9024	0.9236	0.9546	0.9451	0.7312	0.5871	0.6951	0.9234	1.0005	0.9364
9.8638888889	09:51:50	0.8380	0.7125	0.6756	0.4459	0.8158	0.9387	0.9800	1.0321	0.8578	0.8690	0.8053	0.5027	0.9176	0.8497	0.6602	0.5321	0.8711	0.8285	0.7647	0.5385	0.6590	0.8814	0.9232	0.9724	0.9613	0.9058	0.7399	0.6128	0.7161	0.8334	0.9722	0.8961	1.0112	0.9233	0.8077	0.5377	0.7010	0.9285	0.9040	0.9228	0.9567	0.9472	0.7323	0.5872	0.6944	0.9225	1.0003	0.9360
9.8805555556	09:52:50	0.8398	0.7130	0.6763	0.4459	0.8167	0.9383	0.9779	1.0305	0.8581	0.8679	0.8075	0.5032	0.9194	0.8496	0.6609	0.5327	0.8713	0.8267	0.7632	0.5379	0.6590	0.8800	0.9213	0.9747	0.9644	0.9045	0.7410	0.6137	0.7167	0.8337	0.9732	0.9000	1.0100	0.9265	0.8090	0.5376	0.7004	0.9301	0.9064	0.9246	0.9569	0.9452	0.7305	0.5869	0.6966	0.9226	1.0004	0.9382
9.8969444444	09:53:49	0.8379	0.7137	0.6767	0.4457	0.8170	0.9400	0.9794	1.0322	0.8620	0.8695	0.8072	0.5023	0.9191	0.8510	0.6623	0.5330	0.8721	0.8281	0.7645	0.5388	0.6587	0.8798	0.9216	0.9737	0.9652	0.9062	0.7428	0.6122	0.7160	0.8342	0.9720	0.9005	1.0097	0.9262	0.8085	0.5393	0.6996	0.9294	0.9057	0.9236	0.9572	0.9465	0.7314	0.5867	0.6966	0.9246	1.0019	0.9384
9.9138888889	09:54:50	0.8404	0.7131	0.6766	0.4453	0.8175	0.9396	0.9786	1.0318	0.8602	0.8704	0.8059	0.5036	0.9208	0.8505	0.6606	0.5323	0.8707	0.8291	0.7646	0.5395	0.6605	0.8792	0.9211	0.9755	0.9662	0.9052	0.7421	0.6137	0.7179	0.8367	0.9749	0.9000	1.0097	0.9267	0.8095	0.5388	0.6988	0.9298	0.9063	0.9270	0.9595	0.9446	0.7329	0.5875	0.6989	0.9256	1.0022	0.9395
9.9300000000	09:55:48	0.8404	0.7140	0.6778	0.4462	0.8190	0.9405	0.9790	1.0340	0.8598	0.8686	0.8084	0.5036	0.9207	0.8489	0.6619	0.5331	0.8723	0.8293	0.7642	0.5393	0.6600	0.8821	0.9228	0.9741	0.9654	0.9050	0.7430	0.6143	0.7195	0.8358	0.9738	0.9019	1.0098	0.9255	0.8097	0.5390	0.6996	0.9284	0.9051	0.9260	0.9579	0.9466	0.7336	0.5876	0.6972	0.9259	1.0027	0.9384
9.9466666667	09:56:48	0.8399	0.7137	0.6776	0.4429	0.8196	0.9427	0.9801	1.0343	0.8611	0.8694	0.8073	0.5041	0.9197	0.8501	0.6628	0.5325	0.8717	0.8281	0.7659	0.5407	0.6602	0.8816	0.9245	0.9760	0.9675	0.9072	0.7447	0.6146	0.7192	0.8384	0.9740	0.9001	1.0091	0.9265	0.8102	0.5400	0.6988	0.9298	0.9058	0.9274	0.9585	0.9460	0.7350	0.5873	0.6978	0.9260	1.0034	0.9400
9.9630555556	09:57:47	0.8432	0.7150	0.6768	0.4422	0.8192	0.9411	0.9799	1.0335	0.8615	0.8713	0.8084	0.5044	0.9196	0.8517	0.6631	0.5333	0.8712	0.8306	0.7654	0.5400	0.6612	0.8796	0.9231	0.9743	0.9658	0.9065	0.7444	0.6152	0.7199	0.8368	0.9682	0.9003	1.0104	0.9283	0.8101	0.5409	0.7003	0.9312	0.9057	0.9277	0.9588	0.9466	0.7358	0.5889	0.6979	0.9271	1.0029	0.9398
9.9797222222	09:58:47	0.8403	0.7145	0.6796	0.4425	0.8194	0.9435	0.9810	1.0345	0.8628	0.8720	0.8089	0.5032	0.9215	0.8533	0.6644	0.5334	0.8724	0.8186	0.7678	0.5406	0.6603	0.8809	0.9224	0.9760	0.9678	0.9071	0.7442	0.6151	0.7212	0.8383	0.9657	0.9016	1.0090	0.9270	0.8101	0.5410	0.7002	0.9319	0.9072	0.9288	0.9596	0.9476	0.7358	0.5890	0.6984	0.9278	1.0048	0.9403
9.9963888889	09:59:47	0.8398	0.7166	0.6797	0.4439	0.8213	0.9434	0.9806	1.0342	0.8627	0.8724	0.8071	0.5054	0.9232	0.8542	0.6625	0.5342	0.8715	0.8204	0.7687	0.5407	0.6610	0.8805	0.9248	0.9757	0.9698	0.9074	0.7473	0.6154	0.7225	0.8386	0.9685	0.9026	1.0085	0.9284	0.8113	0.5313	0.7010	0.9334	0.9061	0.9298	0.9619	0.9490	0.7359	0.5887	0.7015	0.9285	1.0028	0.9424
10.0130555556	10:00:47	0.8409	0.7161	0.6777	0.4438	0.8229	0.9457	0.9813	1.0362	0.8637	0.8695	0.8073	0.5042	0.9229	0.8546	0.6642	0.5339	0.8753	0.8228	0.7697	0.5415	0.6625	0.8822	0.9259	0.9770	0.9692	0.9077	0.7499	0.6169	0.7224	0.8398	0.9675	0.9006	1.0083	0.9275	0.8124	0.5320	0.7015	0.9309	0.9071	0.9286	0.9609	0.9473	0.7366	0.5901	0.7030	0.9302	1.0049	0.9423
10.0291666667	10:01:45	0.8427	0.7151	0.6790	0.4449	0.8209	0.9441	0.9828	1.0348	0.8627	0.8729	0.8092	0.5047	0.9226	0.8542	0.6639	0.5352	0.8748	0.8209	0.7692	0.5409	0.6614	0.8826	0.9252	0.9785	0.9700	0.9075	0.7469	0.6168	0.7229	0.8402	0.9672	0.9014	1.0089	0.9276	0.8125	0.5325	0.7006	0.9329	0.9097	0.9318	0.9590	0.9473	0.7373	0.5908	0.7032	0.9295	1.0057	0.9418
10.0458333333	10:02:45	0.8430	0.7176	0.6789	0.4463	0.8207	0.9458	0.9808	1.0358	0.8659	0.8725	0.8082	0.5044	0.9254	0.8532	0.6635	0.5355	0.8772	0.8227	0.7716	0.5413	0.6631	0.8821	0.9270	0.9795	0.9697	0.9081	0.7491	0.6165	0.7240	0.8388	0.9665	0.9005	1.0087	0.9280	0.8135	0.5332	0.6996	0.9346	0.9099	0.9315	0.9612	0.9475	0.7379	0.5890	0.7025	0.9307	1.0057	0.9439
10.0625000000	10:03:45	0.8411	0.7174	0.6795	0.4451	0.8222	0.9451	0.9807	1.0363	0.8651	0.8724	0.8107	0.5050	0.9255	0.8546	0.6639	0.5339	0.8758	0.8207	0.7705	0.5427	0.6621	0.8831	0.9267	0.9794	0.9706	0.9127	0.7492	0.6178	0.7250	0.8417	0.9689	0.9012	1.0086	0.9301	0.8150	0.5340	0.7016	0.9347	0.9108	0.9316	0.9583	0.9501	0.7383	0.5903	0.7031	0.9310	1.0058	0.9432
10.0788888889	10:04:44	0.8438	0.7180	0.6793	0.4465	0.8225	0.9458	0.9811	1.0367	0.8648	0.8732	0.8090	0.5068	0.9239	0.8557	0.6658	0.5358	0.8765	0.8209	0.7706	0.5427	0.6642	0.8827	0.9291	0.9810	0.9724	0.9107	0.7481	0.6183	0.7249	0.8409	0.9699	0.9021	1.0068	0.9298	0.8148	0.5334	0.7018	0.9340	0.9103	0.9324	0.9592	0.9485	0.7377	0.5918	0.7018	0.9319	1.0068	0.9435
10.0955555556	10:05:44	0.8449	0.7186	0.6790	0.4467	0.8246	0.9462	0.9822	1.0376	0.8654	0.8729	0.8092	0.5074	0.9259	0.8585	0.6651	0.5383	0.8769	0.8240	0.7712	0.5437	0.6645	0.8828	0.9296	0.9808	0.9701	0.9127	0.7497	0.6175	0.7260	0.8416	0.9694	0.9023	1.0046	0.9305	0.8155	0.5339	0.7011	0.9345	0.9105	0.9344	0.9605	0.9484	0.7396	0.5929	0.7024	0.9316	1.0078	0.9457
10.1122222222	10:06:44	0.8439	0.7163	0.6796	0.4449	0.8248	0.9471	0.9829	1.0397	0.8653	0.8742	0.8110	0.5064	0.9239	0.8564	0.6658	0.5361	0.8752	0.8247	0.7734	0.5423	0.6652	0.8851	0.9286	0.9811	0.9700	0.9132	0.7503	0.6190	0.7256	0.8419	0.9699	0.9005	1.0053	0.9299	0.8172	0.5338	0.7042	0.9370	0.9120	0.9326	0.9613	0.9496	0.7393	0.5916	0.7038	0.9319	1.0097	0.9482
10.1288888889	10:07:44	0.8449	0.7188	0.6810	0.4456	0.8242	0.9469	0.9831	1.0369	0.8658	0.8739	0.8114	0.5060	0.9279	0.8564	0.6661	0.5371	0.8769	0.8250	0.7723	0.5420	0.6648	0.8850	0.9312	0.9814	0.9730	0.9121	0.7503	0.6194	0.7273	0.8418	0.9709	0.9020	1.0053	0.9322	0.8175	0.5353	0.7020	0.9383	0.9104	0.9360	0.9624	0.9501	0.7404	0.5931	0.7034	0.9345	1.0074	0.9466
10.1455555556	10:08:44	0.8456	0.7166	0.6818	0.4485	0.8261	0.9477	0.9852	1.0376	0.8696	0.8755	0.8101	0.5082	0.9279	0.8586	0.6675	0.5375	0.8778	0.8254	0.7741	0.5450	0.6660	0.8854	0.9324	0.9833	0.9717	0.9123	0.7504	0.6195	0.7290	0.8412	0.9712	0.9048	1.0040	0.9324	0.8179	0.5358	0.7029	0.9371	0.9122	0.9337	0.9615	0.9488	0.7407	0.5915	0.7043	0.9324	1.0093	0.9464
10.1622222222	10:09:44	0.8437	0.7208	0.6814	0.4477	0.8262	0.9493	0.9847	1.0386	0.8685	0.8743	0.8121	0.5081	0.9273	0.8578	0.6657	0.5374	0.8780	0.8271	0.7743	0.5446	0.6668	0.8870	0.9322	0.9806	0.9740	0.9145	0.7513	0.6192	0.7281	0.8436	0.9739	0.9037	1.0044	0.9315	0.8161	0.5346	0.7043	0.9371	0.9124	0.9363	0.9615	0.9482	0.7407	0.5924	0.7047	0.9324	1.0108	0.9473
10.1786111111	10:10:43	0.8461	0.7198	0.6791	0.4470	0.8255	0.9499	0.9842	1.0402	0.8687	0.8745	0.8113	0.5072	0.9269	0.8572	0.6667	0.5378	0.8774	0.8266	0.7760	0.5462	0.6661	0.8879	0.9329	0.9849	0.9717	0.9141	0.7522	0.6207	0.7279	0.8438	0.9742	0.9046	1.0028	0.9301	0.8177	0.5350	0.7039	0.9371	0.9109	0.9373	0.9623	0.9488	0.7411	0.5928	0.7051	0.9343	1.0122	0.9494
10.1955555556	10:11:44	0.8475	0.7208	0.6799	0.4472	0.8263	0.9502	0.9850	1.0407	0.8676	0.8758	0.8130	0.5102	0.9288	0.8583	0.6686	0.5383	0.8811	0.8274	0.7751	0.5451	0.6667	0.8871	0.9321	0.9816	0.9725	0.9125	0.7517	0.6205	0.7290	0.8440	0.9735	0.9034	0.9954	0.9334	0.8182	0.5354	0.7045	0.9392	0.9133	0.9399	0.9620	0.9504	0.7427	0.5941	0.7062	0.9352	1.0110	0.9484
10.2116666667	10:12:42	0.8463	0.7202	0.6825	0.4478	0.8267	0.9514	0.9857	1.0397	0.8699	0.8762	0.8119	0.5099	0.9264	0.8619	0.6677	0.5385	0.8805	0.8284	0.7769	0.5462	0.6680	0.8887	0.9331	0.9844	0.9739	0.9149	0.7530	0.6199	0.7295	0.8447	0.9763	0.9038	0.9908	0.9325	0.8185	0.5360	0.7046	0.9388	0.9127	0.9412	0.9623	0.9495	0.7410	0.5940	0.7062	0.9351	1.0107	0.9483
10.2277777778	10:13:40	0.8478	0.7206	0.6828	0.4485	0.8284	0.9532	0.9861	1.0399	0.8688	0.8767	0.8126	0.5091	0.9265	0.8598	0.6670	0.5381	0.8815	0.8289	0.7769	0.5469	0.6681	0.8883	0.9339	0.9844	0.9731	0.9156	0.7527	0.6203	0.7293	0.8452	0.9745	0.9043	0.9951	0.9324	0.8193	0.5354	0.7054	0.9400	0.9123	0.9372	0.9642	0.9507	0.7428	0.5937	0.7078	0.9358	1.0143	0.9495
10.2441666667	10:14:39	0.8480	0.7214	0.6824	0.4489	0.8284	0.9522	0.9860	1.0406	0.8713	0.8774	0.8131	0.5105	0.9300	0.8618	0.6675	0.5405	0.8805	0.8269	0.7777	0.5470	0.6678	0.8875	0.9336	0.9843	0.9748	0.9143	0.7540	0.6207	0.7303	0.8452	0.9763	0.9060	0.9949	0.9351	0.8186	0.5379	0.7058	0.9422	0.9133	0.9407	0.9654	0.9501	0.7421	0.5944	0.7070	0.9359	1.0117	0.9517
10.2608333333	10:15:39	0.8490	0.7225	0.6827	0.4494	0.8284	0.9533	0.9858	1.0422	0.8703	0.8761	0.8165	0.5088	0.9272	0.8627	0.6675	0.5401	0.8809	0.8304	0.7794	0.5457	0.6680	0.8896	0.9344	0.9850	0.9763	0.9141	0.7537	0.6206	0.7314	0.8463	0.9764	0.9062	0.9936	0.9349	0.8218	0.5381	0.7062	0.9408	0.9141	0.9404	0.9638	0.9517	0.7430	0.5953	0.7051	0.9361	1.0129	0.9513
10.2775000000	10:16:39	0.8495	0.7225	0.6832	0.4477	0.8278	0.9533	0.9866	1.0421	0.8713	0.8760	0.8147	0.5115	0.9275	0.8648	0.6611	0.5398	0.8823	0.8291	0.7774	0.5464	0.6672	0.8891	0.9341	0.9834	0.9750	0.9148	0.7544	0.6201	0.7316	0.8458	0.9783	0.9074	0.9946	0.9357	0.8211	0.5387	0.7075	0.9416	0.9155	0.9422	0.9630	0.9519	0.7433	0.5953	0.7042	0.9372	1.0155	0.9531
10.2941666667	10:17:39	0.8513	0.7250	0.6832	0.4507	0.8286	0.9555	0.9858	1.0426	0.8716	0.8760	0.8170	0.5109	0.9281	0.8634	0.6634	0.5400	0.8827	0.8285	0.7801	0.5484	0.6687	0.8896	0.9354	0.9854	0.9748	0.9179	0.7555	0.6212	0.7316	0.8485	0.9767	0.9061	0.9932	0.9358	0.8220	0.5392	0.7068	0.9416	0.9176	0.9404	0.9658	0.9519	0.7444	0.5954	0.7055	0.9386	1.0138	0.9546
10.3102777778	10:18:37	0.8510	0.7257	0.6820	0.4489	0.8289	0.9567	0.9869	1.0440	0.8718	0.8760	0.8162	0.5107	0.9304	0.8627	0.6632	0.5414	0.8855	0.8284	0.7794	0.5487	0.6691	0.8893	0.9359	0.9861	0.9749	0.9174	0.7552	0.6217	0.7331	0.8471	0.9789	0.9066	0.9948	0.9382	0.8225	0.5380	0.7082	0.9433	0.9161	0.9398	0.9656	0.9523	0.7442	0.5972	0.7060	0.9375	1.0153	0.9520
10.3269444444	10:19:37	0.8523	0.7247	0.6831	0.4497	0.8281	0.9561	0.9869	1.0437	0.8732	0.8774	0.8170	0.5116	0.9297	0.8652	0.6633	0.5429	0.8830	0.8311	0.7810	0.5486	0.6698	0.8908	0.9363	0.9864	0.9764	0.9177	0.7548	0.6228	0.7330	0.8477	0.9805	0.9079	0.9934	0.9381	0.8239	0.5389	0.7081	0.9434	0.9169	0.9433	0.9645	0.9532	0.7445	0.5992	0.7076	0.9394	1.0136	0.9530
10.3433333333	10:20:36	0.8498	0.7249	0.6827	0.4497	0.8296	0.9559	0.9858	1.0444	0.8730	0.8775	0.8172	0.5138	0.9302	0.8639	0.6627	0.5430	0.8841	0.8310	0.7822	0.5484	0.6691	0.8903	0.9364	0.9846	0.9758	0.9173	0.7565	0.6225	0.7334	0.8486	0.9794	0.9100	0.9960	0.9361	0.8221	0.5400	0.7082	0.9447	0.9193	0.9425	0.9656	0.9541	0.7445	0.5982	0.7080	0.9386	1.0042	0.9549
10.3597222222	10:21:35	0.8534	0.7241	0.6830	0.4506	0.8296	0.9558	0.9889	1.0416	0.8716	0.8776	0.8183	0.5117	0.9281	0.8660	0.6627	0.5417	0.8841	0.8318	0.7824	0.5494	0.6688	0.8922	0.9393	0.9881	0.9766	0.9193	0.7581	0.6237	0.7348	0.8490	0.9790	0.9089	0.9946	0.9370	0.8225	0.5397	0.7097	0.9432	0.9187	0.9427	0.9653	0.9555	0.7458	0.5989	0.7092	0.9406	1.0032	0.9543
10.3763888889	10:22:35	0.8547	0.7253	0.6830	0.4494	0.8295	0.9575	0.9905	1.0437	0.8726	0.8774	0.8178	0.5129	0.9319	0.8661	0.6629	0.5430	0.8845	0.8328	0.7823	0.5493	0.6704	0.8923	0.9390	0.9894	0.9783	0.9174	0.7588	0.6228	0.7342	0.8518	0.9805	0.9094	0.9931	0.9384	0.8231	0.5416	0.7100	0.9445	0.9201	0.9435	0.9652	0.9561	0.7474	0.6000	0.7086	0.9392	1.0053	0.9554
10.3930555556	10:23:35	0.8538	0.7250	0.6833	0.4511	0.8304	0.9577	0.9885	1.0424	0.8699	0.8761	0.8183	0.5141	0.9318	0.8668	0.6634	0.5425	0.8842	0.8346	0.7806	0.5506	0.6712	0.8924	0.9381	0.9875	0.9783	0.9196	0.7581	0.6234	0.7348	0.8513	0.9812	0.9100	0.9969	0.9380	0.8231	0.5413	0.7106	0.9457	0.9197	0.9430	0.9640	0.9571	0.7457	0.6003	0.7085	0.9392	1.0073	0.9561
10.4097222222	10:24:35	0.8514	0.7251	0.6836	0.4514	0.8300	0.9569	0.9893	1.0434	0.8744	0.8773	0.8169	0.5154	0.9293	0.8691	0.6643	0.5419	0.8855	0.8327	0.7819	0.5498	0.6706	0.8922	0.9409	0.9886	0.9782	0.9177	0.7604	0.6244	0.7371	0.8529	0.9815	0.9115	0.9953	0.9399	0.8245	0.5426	0.7115	0.9454	0.9226	0.9440	0.9664	0.9577	0.7473	0.6012	0.7091	0.9395	1.0067	0.9561
10.4261111111	10:25:34	0.8546	0.7275	0.6844	0.4525	0.8307	0.9581	0.9894	1.0448	0.8737	0.8765	0.8183	0.5148	0.9339	0.8669	0.6646	0.5442	0.8856	0.8342	0.7831	0.5505	0.6716	0.8937	0.9402	0.9884	0.9814	0.9199	0.7620	0.6243	0.7369	0.8521	0.9826	0.9116	0.9967	0.9384	0.8239	0.5412	0.7120	0.9464	0.9229	0.9439	0.9657	0.9591	0.7472	0.6008	0.7097	0.9400	1.0078	0.9578
10.4427777778	10:26:34	0.8526	0.7250	0.6851	0.4534	0.8303	0.9591	0.9898	1.0425	0.8759	0.8791	0.8196	0.5152	0.9333	0.8665	0.6627	0.5435	0.8828	0.8346	0.7830	0.5502	0.6718	0.8947	0.9417	0.9878	0.9789	0.9196	0.7594	0.6266	0.7375	0.8529	0.9857	0.9147	0.9973	0.9409	0.8261	0.5428	0.7115	0.9455	0.9239	0.9455	0.9656	0.9575	0.7481	0.6000	0.7106	0.9396	1.0083	0.9576
10.4591666667	10:27:33	0.8537	0.7155	0.6851	0.4525	0.8326	0.9596	0.9913	1.0456	0.8735	0.8780	0.8185	0.5145	0.9340	0.8685	0.6647	0.5443	0.8853	0.8352	0.7845	0.5520	0.6724	0.8942	0.9411	0.9881	0.9802	0.9200	0.7598	0.6255	0.7375	0.8534	0.9844	0.9154	0.9958	0.9394	0.8264	0.5426	0.7119	0.9467	0.9216	0.9464	0.9664	0.9595	0.7489	0.6025	0.7116	0.9400	1.0079	0.9601
10.4761111111	10:28:34	0.8558	0.7169	0.6863	0.4532	0.8316	0.9599	0.9901	1.0447	0.8730	0.8793	0.8204	0.5169	0.9344	0.8694	0.6649	0.5449	0.8850	0.8345	0.7834	0.5516	0.6715	0.8954	0.9417	0.9884	0.9780	0.9186	0.7599	0.6269	0.7384	0.8542	0.9841	0.9133	0.9979	0.9419	0.8261	0.5434	0.7139	0.9480	0.9235	0.9472	0.9665	0.9592	0.7489	0.6031	0.7130	0.9414	1.0079	0.9580
10.4922222222	10:29:32	0.8548	0.7166	0.6864	0.4541	0.8331	0.9592	0.9899	1.0445	0.8734	0.8766	0.8195	0.5166	0.9353	0.8679	0.6645	0.5455	0.8874	0.8360	0.7857	0.5514	0.6724	0.8958	0.9420	0.9881	0.9811	0.9202	0.7612	0.6265	0.7386	0.8528	0.9823	0.9147	0.9986	0.9407	0.8268	0.5438	0.7115	0.9481	0.9224	0.9452	0.9663	0.9587	0.7486	0.6027	0.7109	0.9414	1.0107	0.9597
10.5083333333	10:30:30	0.8545	0.7171	0.6870	0.4549	0.8343	0.9600	0.9915	1.0451	0.8749	0.8782	0.8205	0.5148	0.9357	0.8713	0.6648	0.5469	0.8859	0.8360	0.7859	0.5524	0.6715	0.8975	0.9430	0.9897	0.9803	0.9202	0.7602	0.6269	0.7397	0.8564	0.9841	0.9159	0.9973	0.9423	0.8275	0.5443	0.7127	0.9479	0.9243	0.9451	0.9665	0.9582	0.7498	0.6044	0.7110	0.9409	1.0099	0.9595
10.5247222222	10:31:29	0.8535	0.7187	0.6858	0.4559	0.8343	0.9616	0.9928	1.0435	0.8758	0.8787	0.8203	0.5156	0.9360	0.8705	0.6665	0.5456	0.8871	0.8388	0.7868	0.5522	0.6727	0.8968	0.9411	0.9909	0.9797	0.9206	0.7617	0.6264	0.7404	0.8536	0.9855	0.9163	0.9967	0.9453	0.8278	0.5443	0.7134	0.9495	0.9270	0.9492	0.9688	0.9619	0.7512	0.6054	0.7128	0.9416	1.0120	0.9598
10.5413888889	10:32:29	0.8564	0.7162	0.6867	0.4555	0.8347	0.9603	0.9912	1.0450	0.8771	0.8776	0.8201	0.5164	0.9354	0.8718	0.6661	0.5444	0.8888	0.8403	0.7864	0.5523	0.6741	0.8968	0.9437	0.9913	0.9793	0.9241	0.7614	0.6287	0.7403	0.8551	0.9844	0.9175	0.9994	0.9424	0.8281	0.5451	0.7128	0.9493	0.9260	0.9497	0.9685	0.9619	0.7526	0.6030	0.7118	0.9412	1.0125	0.9629
10.5580555556	10:33:29	0.8590	0.7161	0.6878	0.4556	0.8341	0.9608	0.9925	1.0438	0.8740	0.8777	0.8210	0.5174	0.9368	0.8717	0.6675	0.5469	0.8880	0.8406	0.7870	0.5539	0.6741	0.8979	0.9447	0.9920	0.9806	0.9231	0.7625	0.6282	0.7414	0.8554	0.9871	0.9178	0.9997	0.9434	0.8288	0.5448	0.7123	0.9495	0.9266	0.9477	0.9686	0.9602	0.7505	0.6051	0.7123	0.9437	1.0128	0.9608
10.5744444444	10:34:28	0.8590	0.7202	0.6871	0.4567	0.8359	0.9639	0.9927	1.0442	0.8773	0.8788	0.8208	0.5170	0.9345	0.8725	0.6672	0.5468	0.8873	0.8382	0.7880	0.5553	0.6745	0.8993	0.9438	0.9914	0.9822	0.9242	0.7637	0.6284	0.7420	0.8560	0.9875	0.9189	0.9999	0.9451	0.8279	0.5443	0.7139	0.9495	0.9287	0.9495	0.9676	0.9615	0.7531	0.6048	0.7133	0.9457	1.0134	0.9629
10.5905555556	10:35:26	0.8563	0.7184	0.6876	0.4570	0.8351	0.9623	0.9924	1.0439	0.8766	0.8802	0.8216	0.5179	0.9365	0.8731	0.6699	0.5453	0.8861	0.8385	0.7878	0.5549	0.6756	0.8990	0.9441	0.9945	0.9812	0.9245	0.7641	0.6295	0.7434	0.8558	0.9877	0.9174	0.9976	0.9444	0.8286	0.5462	0.7143	0.9499	0.9278	0.9515	0.9679	0.9642	0.7522	0.6054	0.7131	0.9433	1.0150	0.9626
10.6072222222	10:36:26	0.8575	0.7194	0.6880	0.4578	0.8359	0.9650	0.9914	1.0439	0.8800	0.8805	0.8209	0.5196	0.9379	0.8754	0.6680	0.5457	0.8895	0.8416	0.7886	0.5535	0.6761	0.9004	0.9443	0.9953	0.9825	0.9250	0.7631	0.6304	0.7442	0.8563	0.9874	0.9202	1.0001	0.9442	0.8305	0.5459	0.7143	0.9500	0.9308	0.9522	0.9709	0.9627	0.7531	0.6070	0.7149	0.9449	1.0146	0.9634
10.6238888889	10:37:26	0.8602	0.7182	0.6883	0.4592	0.8375	0.9660	0.9931	1.0453	0.8779	0.8807	0.8213	0.5194	0.9379	0.8749	0.6688	0.5482	0.8871	0.8430	0.7909	0.5552	0.6769	0.9008	0.9452	0.9943	0.9840	0.9254	0.7628	0.6301	0.7435	0.8552	0.9873	0.9193	0.9984	0.9460	0.8297	0.5461	0.7145	0.9518	0.9302	0.9516	0.9699	0.9660	0.7522	0.6070	0.7144	0.9454	1.0170	0.9638
10.6402777778	10:38:25	0.8619	0.7194	0.6880	0.4598	0.8364	0.9658	0.9934	1.0460	0.8777	0.8815	0.8230	0.5203	0.9383	0.8767	0.6683	0.5479	0.8888	0.8405	0.7901	0.5545	0.6777	0.9012	0.9465	0.9964	0.9835	0.9293	0.7652	0.6291	0.7445	0.8567	0.9882	0.9193	1.0013	0.9441	0.8320	0.5473	0.7154	0.9533	0.9304	0.9527	0.9688	0.9679	0.7530	0.6078	0.7149	0.9469	1.0153	0.9663
10.6569444444	10:39:25	0.8607	0.7202	0.6877	0.4587	0.8367	0.9634	0.9937	1.0473	0.8768	0.8825	0.8221	0.5203	0.9385	0.8763	0.6682	0.5478	0.8910	0.8414	0.7910	0.5549	0.6769	0.9018	0.9464	0.9964	0.9836	0.9275	0.7639	0.6299	0.7443	0.8570	0.9886	0.9199	1.0007	0.9477	0.8328	0.5479	0.7153	0.9535	0.9336	0.9531	0.9710	0.9657	0.7521	0.6088	0.7164	0.9490	1.0170	0.9662
10.6736111111	10:40:25	0.8608	0.7214	0.6876	0.4592	0.8354	0.9671	0.9934	1.0461	0.8787	0.8811	0.8227	0.5192	0.9388	0.8776	0.6706	0.5478	0.8881	0.8431	0.7905	0.5577	0.6783	0.9017	0.9485	0.9956	0.9826	0.9283	0.7667	0.6307	0.7468	0.8564	0.9900	0.9208	1.0027	0.9462	0.8313	0.5489	0.7156	0.9519	0.9323	0.9521	0.9696	0.9665	0.7541	0.6083	0.7155	0.9486	1.0168	0.9686
10.6902777778	10:41:25	0.8603	0.7216	0.6882	0.4598	0.8358	0.9669	0.9930	1.0470	0.8786	0.8815	0.8230	0.5192	0.9395	0.8793	0.6697	0.5480	0.8875	0.8437	0.7912	0.5556	0.6796	0.9042	0.9480	0.9983	0.9832	0.9291	0.7674	0.6325	0.7461	0.8582	0.9915	0.9220	1.0014	0.9440	0.8323	0.5489	0.7161	0.9539	0.9332	0.9532	0.9719	0.9666	0.7536	0.6077	0.7153	0.9494	1.0178	0.9678
10.7066666667	10:42:24	0.8611	0.7206	0.6895	0.4609	0.8354	0.9662	0.9933	1.0461	0.8804	0.8831	0.8226	0.5201	0.9396	0.8761	0.6695	0.5487	0.8887	0.8435	0.7925	0.5567	0.6783	0.9033	0.9470	0.9983	0.9841	0.9282	0.7671	0.6312	0.7471	0.8560	0.9925	0.9203	1.0017	0.9447	0.8332	0.5509	0.7168	0.9554	0.9344	0.9554	0.9734	0.9657	0.7556	0.6087	0.7163	0.9504	1.0175	0.9671
10.7233333333	10:43:24	0.8618	0.7216	0.6890	0.4611	0.8359	0.9657	0.9941	1.0470	0.8808	0.8854	0.8239	0.5217	0.9399	0.8758	0.6703	0.5493	0.8901	0.8432	0.7926	0.5574	0.6797	0.9050	0.9484	1.0013	0.9840	0.9308	0.7693	0.6331	0.7484	0.8591	0.9930	0.9223	1.0007	0.9453	0.8344	0.5505	0.7171	0.9552	0.9348	0.9537	0.9718	0.9672	0.7554	0.6092	0.7173	0.9502	1.0200	0.9693
10.7397222222	10:44:23	0.8646	0.7217	0.6900	0.4610	0.8372	0.9669	0.9935	1.0469	0.8799	0.8847	0.8239	0.5207	0.9428	0.8770	0.6705	0.5495	0.8904	0.8446	0.7914	0.5567	0.6798	0.9045	0.9480	0.9988	0.9842	0.9303	0.7690	0.6322	0.7469	0.8598	0.9915	0.9218	1.0036	0.9455	0.8347	0.5516	0.7170	0.9569	0.9344	0.9547	0.9725	0.9680	0.7559	0.6103	0.7187	0.9517	1.0203	0.9688
10.7563888889	10:45:23	0.8641	0.7229	0.6917	0.4622	0.8373	0.9676	0.9945	1.0463	0.8821	0.8860	0.8231	0.5201	0.9390	0.8772	0.6706	0.5492	0.8892	0.8462	0.7928	0.5568	0.6797	0.9063	0.9503	1.0017	0.9863	0.9314	0.7703	0.6344	0.7486	0.8607	0.9919	0.9235	1.0024	0.9471	0.8347	0.5515	0.7174	0.9576	0.9352	0.9541	0.9728	0.9659	0.7571	0.6092	0.7180	0.9501	1.0205	0.9685
10.7730555556	10:46:23	0.8646	0.7221	0.6924	0.4622	0.8364	0.9671	0.9940	1.0468	0.8800	0.8793	0.8234	0.5239	0.9405	0.8781	0.6712	0.5495	0.8909	0.8460	0.7927	0.5573	0.6802	0.9060	0.9490	1.0005	0.9842	0.9315	0.7703	0.6352	0.7498	0.8610	0.9932	0.9250	1.0038	0.9476	0.8353	0.5524	0.7183	0.9560	0.9359	0.9557	0.9724	0.9677	0.7564	0.6109	0.7183	0.9534	1.0209	0.9692
10.7897222222	10:47:23	0.8653	0.7230	0.6918	0.4622	0.8368	0.9678	0.9956	1.0470	0.8804	0.8780	0.8238	0.5214	0.9410	0.8767	0.6708	0.5499	0.8909	0.8482	0.7933	0.5579	0.6798	0.9082	0.9485	1.0005	0.9874	0.9306	0.7709	0.6368	0.7501	0.8609	0.9960	0.9237	1.0033	0.9491	0.8346	0.5538	0.7183	0.9578	0.9364	0.9576	0.9727	0.9685	0.7582	0.6112	0.7199	0.9538	1.0200	0.9701
10.8063888889	10:48:23	0.8685	0.7217	0.6913	0.4625	0.8375	0.9689	0.9953	1.0476	0.8829	0.8761	0.8241	0.5221	0.9420	0.8780	0.6735	0.5514	0.8901	0.8477	0.7954	0.5593	0.6816	0.9063	0.9494	1.0008	0.9848	0.9325	0.7724	0.6348	0.7504	0.8606	0.9936	0.9249	1.0046	0.9476	0.8345	0.5524	0.7194	0.9578	0.9379	0.9580	0.9729	0.9706	0.7587	0.6124	0.7192	0.9543	1.0217	0.9707
10.8227777778	10:49:22	0.8673	0.7211	0.6911	0.4630	0.8378	0.9691	0.9981	1.0500	0.8809	0.8792	0.8220	0.5225	0.9425	0.8783	0.6733	0.5506	0.8918	0.8483	0.7947	0.5591	0.6811	0.9093	0.9490	1.0025	0.9855	0.9333	0.7720	0.6355	0.7508	0.8602	0.9952	0.9249	1.0042	0.9477	0.8353	0.5539	0.7184	0.9563	0.9382	0.9576	0.9747	0.9699	0.7597	0.6129	0.7202	0.9557	1.0210	0.9735
10.8394444444	10:50:22	0.8676	0.7225	0.6915	0.4644	0.8389	0.9682	0.9962	1.0503	0.8838	0.8785	0.8229	0.5229	0.9436	0.8794	0.6725	0.5516	0.8920	0.8492	0.7958	0.5608	0.6817	0.9086	0.9513	1.0015	0.9883	0.9329	0.7731	0.6357	0.7503	0.8616	0.9950	0.9242	1.0043	0.9479	0.8359	0.5537	0.7181	0.9572	0.9392	0.9558	0.9744	0.9702	0.7598	0.6110	0.7214	0.9555	1.0221	0.9740
10.8561111111	10:51:22	0.8666	0.7247	0.6930	0.4650	0.8380	0.9692	0.9971	1.0497	0.8824	0.8794	0.8229	0.5232	0.9446	0.8801	0.6727	0.5512	0.8911	0.8483	0.7976	0.5611	0.6809	0.9098	0.9521	1.0035	0.9862	0.9320	0.7755	0.6356	0.7510	0.8598	0.9949	0.9251	1.0066	0.9472	0.8366	0.5539	0.7193	0.9592	0.9393	0.9583	0.9745	0.9703	0.7608	0.6127	0.7216	0.9552	1.0237	0.9740
10.8722222222	10:52:20	0.8701	0.7243	0.6948	0.4656	0.8382	0.9697	0.9977	1.0502	0.8822	0.8784	0.8248	0.5232	0.9449	0.8795	0.6730	0.5514	0.8918	0.8530	0.7961	0.5612	0.6801	0.9091	0.9529	1.0052	0.9896	0.9355	0.7767	0.6377	0.7510	0.8633	0.9949	0.9265	1.0046	0.9491	0.8364	0.5552	0.7197	0.9571	0.9389	0.9572	0.9741	0.9707	0.7614	0.6122	0.7207	0.9567	1.0237	0.9740
10.8888888889	10:53:20	0.8692	0.7216	0.6928	0.4653	0.8410	0.9707	0.9983	1.0506	0.8832	0.8797	0.8237	0.5231	0.9414	0.8801	0.6740	0.5533	0.8897	0.8509	0.7983	0.5619	0.6829	0.9098	0.9508	1.0022	0.9877	0.9377	0.7747	0.6380	0.7517	0.8620	0.9925	0.9269	1.0037	0.9493	0.8374	0.5540	0.7195	0.9588	0.9404	0.9601	0.9733	0.9713	0.7621	0.6134	0.7242	0.9573	1.0235	0.9763
10.9055555556	10:54:20	0.8675	0.7259	0.6963	0.4667	0.8394	0.9696	0.9973	1.0506	0.8835	0.8794	0.8240	0.5244	0.9456	0.8798	0.6743	0.5516	0.8899	0.8539	0.7973	0.5612	0.6837	0.9112	0.9521	1.0064	0.9904	0.9362	0.7755	0.6378	0.7520	0.8646	0.9974	0.9277	1.0059	0.9496	0.8368	0.5563	0.7196	0.9583	0.9410	0.9589	0.9731	0.9738	0.7624	0.6138	0.7208	0.9568	1.0252	0.9778
10.9219444444	10:55:19	0.8701	0.7238	0.6945	0.4666	0.8406	0.9705	0.9983	1.0511	0.8821	0.8799	0.8244	0.5241	0.9433	0.8816	0.6760	0.5538	0.8928	0.8539	0.7973	0.5632	0.6833	0.9099	0.9508	1.0046	0.9927	0.9368	0.7784	0.6383	0.7532	0.8647	0.9976	0.9277	1.0059	0.9501	0.8390	0.5569	0.7198	0.9587	0.9410	0.9609	0.9730	0.9730	0.7640	0.6143	0.7230	0.9578	1.0230	0.9758
10.9386111111	10:56:19	0.8693	0.7251	0.6944	0.4660	0.8406	0.9705	0.9972	1.0515	0.8873	0.8815	0.8256	0.5260	0.9457	0.8799	0.6754	0.5531	0.8909	0.8532	0.7989	0.5628	0.6845	0.9113	0.9536	1.0041	0.9927	0.9376	0.7783	0.6401	0.7535	0.8656	0.9949	0.9269	1.0063	0.9512	0.8379	0.5577	0.7224	0.9581	0.9431	0.9580	0.9728	0.9725	0.7635	0.6135	0.7234	0.9585	1.0242	0.9773
10.9552777778	10:57:19	0.8708	0.7254	0.6956	0.4674	0.8397	0.9719	0.9996	1.0541	0.8878	0.8788	0.8269	0.5247	0.9461	0.8820	0.6760	0.5528	0.8923	0.8513	0.7991	0.5629	0.6832	0.9109	0.9534	1.0044	0.9937	0.9375	0.7777	0.6394	0.7546	0.8656	0.9974	0.9279	1.0066	0.9507	0.8384	0.5581	0.7217	0.9583	0.9423	0.9595	0.9744	0.9744	0.7631	0.6144	0.7237	0.9599	1.0261	0.9765
10.9713888889	10:58:17	0.8728	0.7240	0.6966	0.4679	0.8394	0.9717	1.0000	1.0524	0.8863	0.8812	0.8251	0.5257	0.9479	0.8829	0.6773	0.5532	0.8943	0.8525	0.7999	0.5635	0.6854	0.9110	0.9532	1.0065	0.9922	0.9381	0.7789	0.6404	0.7560	0.8652	0.9979	0.9274	1.0069	0.9522	0.8377	0.5598	0.7215	0.9584	0.9453	0.9620	0.9740	0.9738	0.7646	0.6156	0.7233	0.9604	1.0260	0.9779
10.9880555556	10:59:17	0.8703	0.7259	0.6965	0.4675	0.8394	0.9723	0.9999	1.0532	0.8871	0.8807	0.8267	0.5256	0.9438	0.8804	0.6757	0.5534	0.8916	0.8544	0.8001	0.5632	0.6853	0.9125	0.9547	1.0074	0.9927	0.9393	0.7790	0.6416	0.7569	0.8685	0.9979	0.9303	1.0056	0.9515	0.8397	0.5594	0.7222	0.9608	0.9453	0.9648	0.9734	0.9753	0.7650	0.6156	0.7245	0.9598	1.0272	0.9784
11.0044444444	11:00:16	0.8730	0.7281	0.6957	0.4678	0.8416	0.9731	0.9994	1.0537	0.8863	0.8823	0.8263	0.5270	0.9484	0.8811	0.6764	0.5540	0.8939	0.8554	0.7994	0.5623	0.6851	0.9124	0.9566	1.0083	0.9911	0.9404	0.7789	0.6418	0.7571	0.8664	0.9979	0.9298	1.0077	0.9531	0.8403	0.5596	0.7231	0.9603	0.9462	0.9603	0.9741	0.9755	0.7659	0.6151	0.7245	0.9620	1.0265	0.9780
11.0211111111	11:01:16	0.8750	0.7261	0.6956	0.4678	0.8413	0.9734	0.9998	1.0537	0.8876	0.8836	0.8265	0.5278	0.9460	0.8815	0.6766	0.5541	0.8917	0.8549	0.8002	0.5628	0.6849	0.9131	0.9563	1.0086	0.9921	0.9391	0.7792	0.6413	0.7575	0.8684	1.0005	0.9332	1.0067	0.9531	0.8395	0.5595	0.7233	0.9618	0.9471	0.9632	0.9729	0.9759	0.7664	0.6162	0.7243	0.9635	1.0285	0.9798
11.0377777778	11:02:16	0.8731	0.7280	0.6963	0.4689	0.8419	0.9747	1.0001	1.0556	0.8879	0.8836	0.8253	0.5270	0.9483	0.8809	0.6770	0.5550	0.8951	0.8568	0.8018	0.5640	0.6857	0.9137	0.9573	1.0065	0.9951	0.9380	0.7811	0.6432	0.7581	0.8676	1.0015	0.9330	1.0074	0.9524	0.8413	0.5608	0.7241	0.9615	0.9476	0.9622	0.9739	0.9767	0.7675	0.6175	0.7257	0.9632	1.0292	0.9795
11.0538888889	11:03:14	0.8742	0.7269	0.6963	0.4695	0.8421	0.9750	1.0009	1.0557	0.8897	0.8824	0.8281	0.5273	0.9488	0.8821	0.6786	0.5565	0.8952	0.8616	0.8017	0.5640	0.6864	0.9146	0.9573	1.0083	0.9951	0.9390	0.7811	0.6422	0.7581	0.8695	1.0008	0.9315	1.0096	0.9523	0.8412	0.5610	0.7237	0.9624	0.9468	0.9650	0.9758	0.9757	0.7669	0.6174	0.7269	0.9638	1.0297	0.9795
11.0705555556	11:04:14	0.8768	0.7272	0.6975	0.4701	0.8434	0.9751	1.0024	1.0561	0.8778	0.8824	0.8260	0.5269	0.9511	0.8818	0.6779	0.5558	0.8953	0.8592	0.8016	0.5644	0.6855	0.9140	0.9583	1.0069	0.9969	0.9405	0.7804	0.6429	0.7597	0.8701	1.0034	0.9341	1.0081	0.9536	0.8423	0.5610	0.7242	0.9633	0.9477	0.9653	0.9752	0.9753	0.7672	0.6175	0.7263	0.9626	1.0296	0.9790
11.0869444444	11:05:13	0.8745	0.7283	0.6968	0.4705	0.8442	0.9766	1.0018	1.0556	0.8796	0.8831	0.8272	0.5273	0.9518	0.8814	0.6777	0.5563	0.8938	0.8580	0.8037	0.5637	0.6869	0.9128	0.9580	1.0090	0.9948	0.9429	0.7817	0.6426	0.7599	0.8716	1.0022	0.9341	1.0085	0.9569	0.8416	0.5628	0.7248	0.9631	0.9502	0.9669	0.9734	0.9783	0.7683	0.6179	0.7265	0.9638	1.0286	0.9794
11.1036111111	11:06:13	0.8735	0.7273	0.6971	0.4705	0.8447	0.9758	1.0012	1.0562	0.8801	0.8851	0.8271	0.5288	0.9517	0.8825	0.6792	0.5386	0.8971	0.8596	0.8040	0.5649	0.6873	0.9149	0.9577	1.0076	0.9957	0.9426	0.7809	0.6432	0.7622	0.8707	1.0017	0.9341	1.0074	0.9551	0.8445	0.5622	0.7252	0.9649	0.9493	0.9658	0.9773	0.9769	0.7687	0.6186	0.7266	0.9634	1.0317	0.9796
11.1200000000	11:07:12	0.8739	0.7282	0.6977	0.4706	0.8454	0.9771	1.0034	1.0548	0.8807	0.8869	0.8286	0.5295	0.9515	0.8819	0.6788	0.5409	0.8940	0.8601	0.7925	0.5655	0.6869	0.9153	0.9588	1.0102	0.9957	0.9410	0.7815	0.6430	0.7606	0.8715	1.0042	0.9325	1.0070	0.9557	0.8433	0.5629	0.7245	0.9639	0.9515	0.9677	0.9765	0.9800	0.7706	0.6192	0.7272	0.9644	1.0316	0.9804
11.1361111111	11:08:10	0.8770	0.7288	0.6973	0.4723	0.8447	0.9769	1.0012	1.0573	0.8794	0.8859	0.8279	0.5273	0.9528	0.8809	0.6800	0.5402	0.8960	0.8599	0.7942	0.5648	0.6883	0.9184	0.9601	1.0118	0.9973	0.9427	0.7820	0.6447	0.7607	0.8706	1.0036	0.9351	1.0063	0.9579	0.8441	0.5630	0.7265	0.9646	0.9510	0.9693	0.9761	0.9764	0.7699	0.6187	0.7266	0.9655	1.0318	0.9821
11.1527777778	11:09:10	0.8746	0.7264	0.6980	0.4731	0.8458	0.9780	1.0011	1.0564	0.8812	0.8864	0.8282	0.5301	0.9538	0.8840	0.6799	0.5400	0.8968	0.8600	0.7941	0.5657	0.6896	0.9185	0.9605	1.0125	0.9954	0.9433	0.7833	0.6438	0.7634	0.8708	1.0046	0.9361	1.0088	0.9575	0.8463	0.5653	0.7269	0.9649	0.9518	0.9681	0.9768	0.9798	0.7712	0.6194	0.7273	0.9654	1.0321	0.9820
11.1691666667	11:10:09	0.8774	0.7296	0.6999	0.4710	0.8460	0.9782	1.0039	1.0576	0.8817	0.8857	0.8280	0.5309	0.9521	0.8831	0.6797	0.5378	0.8952	0.8615	0.7966	0.5669	0.6898	0.9178	0.9611	1.0120	0.9974	0.9457	0.7848	0.6452	0.7618	0.8724	1.0066	0.9351	1.0097	0.9598	0.8463	0.5647	0.7264	0.9640	0.9539	0.9700	0.9783	0.9804	0.7721	0.6196	0.7264	0.9652	1.0326	0.9836
11.1858333333	11:11:09	0.8783	0.7292	0.6998	0.4742	0.8456	0.9782	1.0045	1.0577	0.8822	0.8880	0.8289	0.5308	0.9552	0.8825	0.6805	0.5395	0.8984	0.8618	0.7951	0.5665	0.6899	0.9183	0.9640	1.0126	0.9975	0.9437	0.7845	0.6437	0.7639	0.8721	1.0066	0.9363	1.0099	0.9579	0.8481	0.5653	0.7264	0.9661	0.9517	0.9704	0.9778	0.9804	0.7706	0.6173	0.7282	0.9653	1.0343	0.9828
11.2022222222	11:12:08	0.8795	0.7306	0.7010	0.4725	0.8464	0.9790	1.0042	1.0572	0.8823	0.8898	0.8295	0.5309	0.9538	0.8846	0.6800	0.5409	0.8989	0.8623	0.7959	0.5659	0.6915	0.9192	0.9626	1.0111	0.9960	0.9460	0.7852	0.6454	0.7643	0.8712	1.0076	0.9382	1.0092	0.9591	0.8464	0.5667	0.7283	0.9663	0.9523	0.9686	0.9799	0.9798	0.7729	0.6153	0.7268	0.9667	1.0320	0.9834
11.2191666667	11:13:09	0.8770	0.7305	0.6978	0.4732	0.8479	0.9796	1.0038	1.0574	0.8825	0.8900	0.8303	0.5314	0.9569	0.8867	0.6805	0.5427	0.8982	0.8642	0.7963	0.5669	0.6919	0.9187	0.9614	1.0116	0.9970	0.9470	0.7841	0.6461	0.7643	0.8726	1.0067	0.9391	1.0112	0.9600	0.8481	0.5670	0.7305	0.9682	0.9539	0.9723	0.9784	0.9806	0.7736	0.6174	0.7289	0.9699	1.0345	0.9829
11.2352777778	11:14:07	0.8790	0.7308	0.6986	0.4750	0.8478	0.9815	1.0037	1.0574	0.8831	0.8880	0.8306	0.5314	0.9549	0.8859	0.6815	0.5417	0.9003	0.8640	0.7971	0.5656	0.6915	0.9193	0.9635	1.0160	0.9974	0.9480	0.7855	0.6463	0.7659	0.8731	1.0067	0.9401	1.0111	0.9609	0.8482	0.5667	0.7282	0.9667	0.9544	0.9715	0.9794	0.9807	0.7752	0.6167	0.7288	0.9688	1.0362	0.9873
11.4888888889	11:29:20	0.8882	0.7324	0.7034	0.4803	0.8524	0.9862	1.0049	1.0604	0.8904	0.8994	0.8365	0.5368	0.9633	0.8906	0.6874	0.5485	0.9051	0.8688	0.8048	0.5715	0.6959	0.9250	0.9712	1.0221	1.0030	0.9510	0.7930	0.6490	0.7752	0.8800	1.0171	0.9474	1.0207	0.9697	0.8538	0.5739	0.7322	0.9796	0.9622	0.9811	0.9837	0.9910	0.7795	0.6246	0.7341	0.9787	1.0443	0.9923
11.7380555556	11:44:17	0.8922	0.7386	0.7092	0.4865	0.8585	0.9987	1.0027	1.0671	0.8924	0.9070	0.8438	0.5416	0.9707	0.8961	0.6931	0.5519	0.9143	0.8759	0.8111	0.5776	0.7023	0.9351	0.9798	1.0359	1.0112	0.9580	0.8028	0.6488	0.7838	0.8911	1.0261	0.9563	1.0294	0.9797	0.8609	0.5826	0.7367	0.9858	0.9683	0.9897	0.9915	0.9960	0.7842	0.6311	0.7404	1.0008	1.0508	0.9989
11.9880555556	11:59:17	0.8969	0.7387	0.7147	0.4928	0.8663	1.0082	1.0100	1.0724	0.9009	0.9134	0.8525	0.5458	0.9729	0.9034	0.6995	0.5560	0.9212	0.8814	0.8196	0.5831	0.7087	0.9410	0.9913	1.0456	1.0182	0.9634	0.8139	0.6521	0.7918	0.8979	1.0400	0.9652	1.0366	0.9859	0.8688	0.5904	0.7455	0.9950	0.9768	1.0013	0.9986	1.0008	0.7895	0.6354	0.7478	1.0130	1.0587	1.0081
12.2380555556	12:14:17	0.8978	0.7434	0.7210	0.5009	0.8765	1.0187	1.0069	1.0763	0.9119	0.9231	0.8533	0.5508	0.9788	0.9090	0.7057	0.5598	0.9273	0.8879	0.8294	0.5865	0.7152	0.9493	1.0022	1.0509	1.0242	0.9689	0.8199	0.6555	0.8000	0.9040	1.0474	0.9721	1.0468	0.9954	0.8768	0.6015	0.7504	1.0040	0.9854	1.0044	1.0103	1.0086	0.7900	0.6432	0.7539	1.0238	1.0682	1.0126
12.4875000000	12:29:15	0.9048	0.7470	0.7254	0.5046	0.8833	1.0244	1.0147	1.0854	0.9200	0.9347	0.8627	0.5553	0.9875	0.9180	0.7122	0.5665	0.9337	0.8933	0.8357	0.5816	0.7236	0.9606	1.0077	1.0585	1.0376	0.9701	0.8257	0.6619	0.8117	0.9112	1.0588	0.9832	1.0607	1.0027	0.8849	0.6089	0.7565	1.0143	0.9930	1.0116	1.0177	1.0182	0.7961	0.6514	0.7594	1.0338	1.0714	1.0255
12.7366666667	12:44:12	0.9071	0.7555	0.7310	0.5114	0.8905	1.0324	1.0203	1.0926	0.9319	0.9421	0.8669	0.5628	0.9931	0.9261	0.7144	0.5736	0.9369	0.9042	0.8410	0.5864	0.7324	0.9697	1.0174	1.0681	1.0453	0.9783	0.8327	0.6663	0.8204	0.9175	1.0672	0.9925	1.0677	1.0108	0.8933	0.6167	0.7650	1.0276	1.0014	1.0162	1.0284	1.0269	0.8038	0.6586	0.7719	1.0414	1.0729	1.0332
12.9866666667	12:59:12	0.9133	0.7584	0.7219	0.5165	0.8961	1.0421	1.0240	1.1025	0.9430	0.9516	0.8682	0.5679	1.0010	0.9397	0.7109	0.5778	0.9453	0.9115	0.8438	0.5918	0.7394	0.9792	1.0305	1.0773	1.0563	0.9854	0.8362	0.6741	0.8276	0.9237	1.0740	1.0039	1.0701	1.0213	0.9018	0.6269	0.7700	1.0336	1.0157	1.0233	1.0358	1.0376	0.8133	0.6673	0.7819	1.0553	1.0797	1.0419
13.2361111111	13:14:10	0.9184	0.7626	0.7261	0.5232	0.9000	1.0525	1.0323	1.1116	0.9520	0.9566	0.8627	0.5766	1.0071	0.9483	0.7186	0.5845	0.9501	0.9210	0.8531	0.6008	0.7513	0.9857	1.0400	1.0875	1.0634	0.9918	0.8430	0.6816	0.8341	0.9336	1.0861	1.0140	1.0814	1.0319	0.9094	0.6334	0.7807	1.0456	1.0253	1.0403	1.0476	1.0328	0.8203	0.6709	0.7907	1.0666	1.0845	1.0553
13.4861111111	13:29:10	0.9235	0.7706	0.7339	0.5316	0.9084	1.0657	1.0425	1.1218	0.9579	0.9624	0.8691	0.5791	1.0114	0.9586	0.7249	0.5914	0.9564	0.9316	0.8651	0.6068	0.7585	0.9945	1.0489	1.0988	1.0752	1.0002	0.8488	0.6853	0.8425	0.9440	1.1012	1.0207	1.0880	1.0423	0.9218	0.6409	0.7877	1.0539	1.0370	1.0511	1.0589	1.0412	0.8256	0.6791	0.7983	1.0823	1.0919	1.0683
13.7361111111	13:44:10	0.9202	0.7784	0.7437	0.5396	0.9162	1.0782	1.0516	1.1204	0.9687	0.9675	0.8723	0.5812	1.0200	0.9692	0.7293	0.5957	0.9589	0.9435	0.8736	0.6090	0.7644	1.0053	1.0526	1.1096	1.0806	1.0097	0.8534	0.6889	0.8496	0.9509	1.1117	1.0296	1.0983	1.0512	0.9308	0.6527	0.7974	1.0642	1.0483	1.0580	1.0700	1.0526	0.8344	0.6824	0.8072	1.0926	1.0965	1.0811
13.9861111111	13:59:10	0.9272	0.7870	0.7495	0.5449	0.9209	1.0895	1.0593	1.1301	0.9772	0.9741	0.8805	0.5886	1.0318	0.9824	0.7345	0.6024	0.9700	0.9540	0.8827	0.6140	0.7726	1.0157	1.0629	1.1211	1.0884	1.0160	0.8631	0.6830	0.8605	0.9617	1.1183	1.0394	1.1105	1.0585	0.9431	0.6576	0.8065	1.0756	1.0585	1.0694	1.0793	1.0616	0.8390	0.6868	0.8185	1.1068	1.1075	1.0910
14.2355555556	14:14:08	0.9303	0.7953	0.7581	0.5542	0.9287	1.1003	1.0644	1.1375	0.9828	0.9767	0.8933	0.5964	1.0400	0.9881	0.7392	0.6138	0.9775	0.9604	0.8926	0.6184	0.7828	1.0233	1.0705	1.1342	1.0996	1.0199	0.8708	0.6883	0.8695	0.9691	1.1302	1.0527	1.1221	1.0710	0.9508	0.6663	0.8135	1.0890	1.0634	1.0810	1.0845	1.0675	0.8382	0.6923	0.8260	1.1206	1.1116	1.0988
14.4855555556	14:29:08	0.9396	0.8038	0.7611	0.5584	0.9333	1.1080	1.0754	1.1477	0.9883	0.9857	0.9024	0.6023	1.0474	0.9917	0.7447	0.6183	0.9875	0.9694	0.9017	0.6265	0.7915	1.0274	1.0847	1.1396	1.1095	1.0216	0.8777	0.6951	0.8831	0.9768	1.1380	1.0602	1.1314	1.0766	0.9618	0.6756	0.8206	1.1033	1.0704	1.0877	1.0883	1.0708	0.8449	0.6987	0.8350	1.1299	1.1235	1.1119
14.7350000000	14:44:06	0.9370	0.8078	0.7645	0.5651	0.9345	1.1181	1.0802	1.1543	0.9925	0.9908	0.9131	0.6079	1.0547	1.0020	0.7508	0.6283	0.9943	0.9790	0.9106	0.6353	0.7992	1.0370	1.0978	1.1490	1.1180	1.0281	0.8854	0.7014	0.8931	0.9862	1.1503	1.0654	1.1401	1.0843	0.9731	0.6836	0.8253	1.1138	1.0748	1.0921	1.0991	1.0790	0.8537	0.7078	0.8411	1.1404	1.1343	1.1246
14.9844444444	14:59:04	0.9454	0.8127	0.7688	0.5709	0.9399	1.1245	1.0913	1.1507	1.0006	1.0005	0.9187	0.6126	1.0658	1.0115	0.7559	0.6383	1.0002	0.9869	0.9148	0.6436	0.8052	1.0448	1.1083	1.1560	1.1314	1.0337	0.8939	0.7056	0.9041	0.9945	1.1648	1.0714	1.1492	1.0994	0.9797	0.6903	0.8353	1.1219	1.0879	1.0980	1.1037	1.0862	0.8596	0.7177	0.8469	1.1511	1.1460	1.1327
15.2338888889	15:14:02	0.9541	0.8195	0.7738	0.5728	0.9480	1.1321	1.0997	1.1639	1.0106	1.0053	0.9143	0.6193	1.0703	1.0196	0.7641	0.6445	1.0103	0.9965	0.9245	0.6518	0.8117	1.0538	1.1176	1.1676	1.1407	1.0423	0.9012	0.7096	0.9138	1.0014	1.1745	1.0761	1.1580	1.1073	0.9908	0.6977	0.8419	1.1342	1.0937	1.1108	1.1126	1.0940	0.8684	0.7238	0.8513	1.1607	1.1541	1.1379
15.4838888889	15:29:02	0.9587	0.8232	0.7797	0.5774	0.9585	1.1418	1.1055	1.1748	1.0149	1.0115	0.9235	0.6269	1.0761	1.0252	0.7726	0.6499	1.0237	1.0069	0.9310	0.6575	0.8190	1.0589	1.1257	1.1782	1.1541	1.0537	0.9079	0.7163	0.9206	1.0099	1.1866	1.0872	1.1703	1.1200	0.9976	0.7004	0.8416	1.1402	1.1058	1.1200	1.1282	1.1008	0.8769	0.7281	0.8619	1.1714	1.1668	1.1499
15.7336111111	15:44:01	0.9678	0.8305	0.7866	0.5798	0.9684	1.1516	1.1127	1.1831	1.0210	1.0200	0.9304	0.6311	1.0848	1.0359	0.7812	0.6545	1.0294	1.0142	0.9371	0.6636	0.8260	1.0689	1.1313	1.1865	1.1639	1.0668	0.9190	0.7166	0.9285	1.0146	1.1992	1.0928	1.1813	1.1319	1.0081	0.7083	0.8463	1.1462	1.1135	1.1245	1.1381	1.1103	0.8838	0.7342	0.8698	1.1818	1.1727	1.1643
15.9830555556	15:58:59	0.9747	0.8379	0.7956	0.5878	0.9759	1.1610	1.1187	1.1921	1.0345	1.0296	0.9450	0.6379	1.0903	1.0431	0.7895	0.6618	1.0366	1.0234	0.9432	0.6696	0.8282	1.0859	1.1440	1.1972	1.1753	1.0794	0.9237	0.7245	0.9352	1.0243	1.2115	1.0969	1.1866	1.1433	1.0214	0.7138	0.8543	1.1549	1.1236	1.1319	1.1459	1.1157	0.8889	0.7417	0.8755	1.1901	1.1813	1.1734
16.2322222222	16:13:56	0.9827	0.8387	0.8000	0.5915	0.9828	1.1696	1.1276	1.2003	1.0393	1.0385	0.9533	0.6436	1.0997	1.0496	0.7962	0.6689	1.0470	1.0328	0.9549	0.6774	0.8391	1.0915	1.1539	1.2064	1.1823	1.0819	0.9294	0.7326	0.9455	1.0300	1.2225	1.1000	1.1910	1.1515	1.0261	0.7235	0.8642	1.1597	1.1353	1.1416	1.1520	1.1221	0.8983	0.7479	0.8809	1.2047	1.1908	1.1828
16.4822222222	16:28:56	0.9898	0.8439	0.8061	0.6003	0.9963	1.1679	1.1359	1.2077	1.0478	1.0449	0.9627	0.6500	1.0943	1.0625	0.8051	0.6729	1.0383	1.0378	0.9628	0.6827	0.8451	1.0991	1.1643	1.2168	1.1913	1.0906	0.9362	0.7391	0.9551	1.0413	1.2355	1.0955	1.2033	1.1637	1.0379	0.7315	0.8762	1.1697	1.1404	1.1500	1.1692	1.1286	0.9024	0.7568	0.8878	1.2143	1.1985	1.1924
16.7319444444	16:43:55	0.9981	0.8511	0.8091	0.6057	1.0057	1.1793	1.1443	1.2150	1.0506	1.0567	0.9696	0.6568	1.1049	1.0694	0.8130	0.6769	1.0488	1.0409	0.9691	0.6860	0.8576	1.1075	1.1747	1.2263	1.2001	1.0992	0.9411	0.7469	0.9671	1.0488	1.2470	1.1027	1.2108	1.1710	1.0458	0.7366	0.8840	1.1776	1.1535	1.1595	1.1774	1.1337	0.9102	0.7621	0.8921	1.2267	1.2065	1.1990
16.9819444444	16:58:55	1.0013	0.8511	0.8195	0.6077	1.0120	1.1849	1.1549	1.2266	1.0556	1.0666	0.9771	0.6629	1.1123	1.0761	0.8198	0.6831	1.0595	1.0509	0.9767	0.6909	0.8642	1.1168	1.1853	1.2380	1.2070	1.1042	0.9473	0.7564	0.9691	1.0541	1.2577	1.1093	1.2230	1.1859	1.0556	0.7453	0.8944	1.1885	1.1591	1.1685	1.1821	1.1423	0.9190	0.7659	0.8949	1.2321	1.2149	1.2078
17.2316666667	17:13:54	1.0105	0.8540	0.8256	0.6140	1.0191	1.1905	1.1593	1.2336	1.0585	1.0711	0.9830	0.6691	1.1255	1.0792	0.8253	0.6850	1.0693	1.0541	0.9805	0.6982	0.8677	1.1226	1.1947	1.2504	1.2123	1.1129	0.9523	0.7652	0.9715	1.0590	1.2663	1.1128	1.2286	1.1917	1.0625	0.7509	0.8989	1.1968	1.1650	1.1740	1.1858	1.1468	0.9254	0.7576	0.9006	1.2433	1.2253	1.2172
17.4816666667	17:28:54	1.0192	0.8571	0.8283	0.6184	1.0276	1.1981	1.1658	1.2440	1.0622	1.0767	0.9886	0.6785	1.1344	1.0881	0.8300	0.6878	1.0771	1.0599	0.9873	0.7043	0.8737	1.1292	1.2057	1.2544	1.2236	1.1176	0.9543	0.7701	0.9772	1.0661	1.2754	1.1150	1.2392	1.2019	1.0702	0.7580	0.9028	1.2030	1.1721	1.1755	1.1932	1.1520	0.9320	0.7622	0.9061	1.2482	1.2357	1.2231
17.7311111111	17:43:52	1.0241	0.8651	0.8279	0.6252	1.0369	1.2078	1.1741	1.2508	1.0663	1.0840	0.9946	0.6842	1.1419	1.0929	0.8336	0.6948	1.0824	1.0622	0.9920	0.7111	0.8819	1.1395	1.2104	1.2655	1.2273	1.1257	0.9610	0.7757	0.9811	1.0688	1.2885	1.1248	1.2527	1.2088	1.0737	0.7628	0.9086	1.2115	1.1801	1.1840	1.2002	1.1590	0.9377	0.7694	0.9120	1.2531	1.2455	1.2243
17.9811111111	17:58:52	1.0290	0.8688	0.8374	0.6266	1.0406	1.2134	1.1832	1.2564	1.0690	1.0935	1.0058	0.6893	1.1478	1.1042	0.8418	0.6979	1.0845	1.0688	0.9971	0.7179	0.8872	1.1457	1.2193	1.2719	1.2338	1.1345	0.9678	0.7815	0.9860	1.0735	1.2955	1.1339	1.2558	1.2136	1.0763	0.7721	0.9149	1.2189	1.1817	1.1878	1.2050	1.1669	0.9456	0.7782	0.9196	1.2642	1.2546	1.2340
18.2308333333	18:13:51	1.0353	0.8751	0.8457	0.6318	1.0448	1.2199	1.1850	1.2648	1.0729	1.0989	1.0169	0.6906	1.1534	1.1104	0.8421	0.6980	1.0904	1.0709	1.0026	0.7219	0.8936	1.1537	1.2259	1.2820	1.2464	1.1424	0.9732	0.7834	0.9945	1.0764	1.3011	1.1390	1.2565	1.2207	1.0861	0.7792	0.9191	1.2271	1.1876	1.1946	1.2111	1.1750	0.9495	0.7858	0.9222	1.2701	1.2546	1.2414
18.4808333333	18:28:51	1.0348	0.8846	0.8526	0.6365	1.0509	1.2282	1.1912	1.2673	1.0734	1.1037	1.0244	0.6910	1.1615	1.1134	0.8436	0.7000	1.0921	1.0771	1.0078	0.7244	0.9008	1.1586	1.2359	1.2863	1.2527	1.1510	0.9747	0.7873	0.9974	1.0808	1.3141	1.1469	1.2608	1.2263	1.0918	0.7844	0.9277	1.2311	1.1954	1.2014	1.2164	1.1825	0.9553	0.7912	0.9293	1.2769	1.2625	1.2430
18.7302777778	18:43:49	1.0203	0.8848	0.8495	0.6446	1.0565	1.2321	1.1954	1.2741	1.0789	1.1064	1.0271	0.6933	1.1707	1.1174	0.8446	0.7003	1.1002	1.0826	1.0137	0.7270	0.9047	1.1639	1.2417	1.2940	1.2644	1.1560	0.9835	0.7896	0.9983	1.0833	1.3213	1.1581	1.2622	1.2316	1.0933	0.7908	0.9319	1.2372	1.1980	1.2028	1.2175	1.1948	0.9633	0.7962	0.9386	1.2854	1.2663	1.2496
18.9802777778	18:58:49	1.0157	0.8868	0.8530	0.6514	1.0595	1.2360	1.1969	1.2786	1.0800	1.1132	1.0355	0.6945	1.1756	1.1119	0.8488	0.7032	1.0990	1.0909	1.0175	0.7299	0.9000	1.1689	1.2483	1.2992	1.2689	1.1607	0.9868	0.7977	1.0053	1.0823	1.3293	1.1600	1.2646	1.2354	1.0968	0.7961	0.9375	1.2439	1.2026	1.2095	1.2249	1.2055	0.9687	0.7990	0.9398	1.2912	1.2703	1.2568
19.2300000000	19:13:48	1.0208	0.8926	0.8563	0.6528	1.0588	1.2405	1.1968	1.2810	1.0780	1.1203	1.0442	0.6976	1.1799	1.1132	0.8471	0.7030	1.1055	1.0992	1.0213	0.7325	0.9017	1.1695	1.2571	1.3029	1.2754	1.1658	0.9913	0.8000	1.0110	1.0875	1.3344	1.1720	1.2704	1.2440	1.1011	0.8008	0.9403	1.2493	1.2051	1.2171	1.2250	1.2119	0.9718	0.8041	0.9413	1.2983	1.2768	1.2649
19.4794444444	19:28:46	1.0252	0.8985	0.8501	0.6551	1.0600	1.2415	1.2029	1.2847	1.0798	1.1228	1.0492	0.6990	1.1814	1.1151	0.8519	0.7051	1.1069	1.1043	1.0276	0.7354	0.9037	1.1760	1.2599	1.3114	1.2792	1.1708	0.9932	0.8046	1.0093	1.0963	1.3418	1.1818	1.2786	1.2495	1.1023	0.8048	0.9468	1.2552	1.1960	1.2200	1.2272	1.2133	0.9738	0.8060	0.9437	1.3084	1.2848	1.2712
19.7288888889	19:43:44	1.0247	0.9001	0.8477	0.6559	1.0628	1.2432	1.2026	1.2934	1.0836	1.1289	1.0512	0.7049	1.1866	1.1005	0.8618	0.7082	1.1094	1.1110	1.0290	0.7386	0.9079	1.1774	1.2681	1.3146	1.2834	1.1749	0.9944	0.8102	1.0092	1.0934	1.3450	1.1921	1.2845	1.2508	1.1059	0.8117	0.9491	1.2581	1.2008	1.2214	1.2356	1.2154	0.9779	0.8105	0.9468	1.3110	1.2870	1.2752
19.9791666667	19:58:45	1.0288	0.9075	0.8521	0.6551	1.0688	1.2455	1.2077	1.2990	1.0826	1.1285	1.0508	0.7085	1.1859	1.1038	0.8665	0.7106	1.1083	1.1137	1.0306	0.7404	0.9093	1.1778	1.2758	1.3151	1.2852	1.1740	1.0009	0.8145	1.0110	1.1006	1.3525	1.1891	1.2853	1.2507	1.1088	0.8149	0.9517	1.2624	1.2068	1.2257	1.2416	1.2207	0.9812	0.8135	0.9469	1.3106	1.2913	1.2814
20.2288888889	20:13:44	1.0264	0.9095	0.8522	0.6585	1.0673	1.2489	1.2114	1.3032	1.0826	1.1313	1.0500	0.7136	1.1931	1.1054	0.8682	0.7122	1.1101	1.1202	1.0359	0.7407	0.9101	1.1858	1.2823	1.3213	1.2839	1.1809	0.9991	0.8171	1.0124	1.1008	1.3594	1.1876	1.2867	1.2499	1.1106	0.8180	0.9561	1.2632	1.2063	1.2239	1.2478	1.2267	0.9877	0.8173	0.9478	1.3166	1.2969	1.2825
20.4783333333	20:28:42	1.0243	0.9104	0.8551	0.6606	1.0686	1.2491	1.2127	1.3078	1.0812	1.1284	1.0458	0.7183	1.1944	1.1096	0.8696	0.7122	1.1115	1.1241	1.0343	0.7422	0.9137	1.1867	1.2814	1.3242	1.2819	1.1856	0.9988	0.8181	1.0172	1.1007	1.3617	1.1909	1.2915	1.2563	1.1169	0.8198	0.9548	1.2695	1.2099	1.2255	1.2448	1.2310	0.9893	0.8214	0.9501	1.3156	1.3014	1.2881
20.7277777778	20:43:40	1.0253	0.9091	0.8491	0.6619	1.0715	1.2525	1.2113	1.3143	1.0824	1.1322	1.0462	0.7201	1.1781	1.1165	0.8714	0.7123	1.1170	1.1252	1.0388	0.7420	0.9174	1.1939	1.2840	1.3303	1.2814	1.1874	1.0003	0.8164	1.0158	1.1017	1.3702	1.1905	1.2930	1.2558	1.1198	0.8211	0.9522	1.2731	1.2145	1.2278	1.2451	1.2339	0.9930	0.8255	0.9523	1.3150	1.3084	1.2898
20.9777777778	20:58:40	1.0243	0.9099	0.8530	0.6625	1.0731	1.2490	1.2093	1.3168	1.0865	1.1376	1.0457	0.7250	1.1815	1.1194	0.8709	0.7132	1.1179	1.1258	1.0412	0.7452	0.9159	1.1971	1.2860	1.3367	1.2847	1.1909	1.0000	0.8155	1.0157	1.1024	1.3740	1.1925	1.2918	1.2665	1.1205	0.8234	0.9523	1.2731	1.2157	1.2285	1.2499	1.2298	0.9957	0.8260	0.9512	1.3200	1.3106	1.2923
21.2277777778	21:13:40	1.0211	0.9137	0.8479	0.6628	1.0691	1.2478	1.2118	1.3184	1.0863	1.1426	1.0453	0.7290	1.1763	1.1212	0.8689	0.7133	1.1177	1.1251	1.0435	0.7497	0.9170	1.2015	1.2879	1.3350	1.2934	1.1944	1.0016	0.8155	1.0144	1.1004	1.3727	1.1961	1.2951	1.2673	1.1255	0.8273	0.9584	1.2695	1.2159	1.2277	1.2551	1.2281	0.9965	0.8264	0.9499	1.3197	1.3140	1.2939
21.4772222222	21:28:38	1.0170	0.9137	0.8520	0.6633	1.0695	1.2496	1.2115	1.3170	1.0884	1.1392	1.0441	0.7304	1.1790	1.1196	0.8704	0.7160	1.1210	1.1256	1.0472	0.7537	0.9183	1.1992	1.2909	1.3360	1.2956	1.1945	0.9970	0.8138	1.0135	1.1013	1.3741	1.1996	1.2992	1.2694	1.1279	0.8295	0.9616	1.2740	1.2159	1.2293	1.2575	1.2311	0.9982	0.8296	0.9516	1.3172	1.3170	1.2986
21.7266666667	21:43:36	1.0129	0.8977	0.8508	0.6638	1.0703	1.2499	1.2114	1.3131	1.0914	1.1387	1.0426	0.7312	1.1766	1.1193	0.8745	0.7128	1.1225	1.1267	1.0516	0.7544	0.9227	1.1950	1.2936	1.3307	1.2932	1.1965	0.9938	0.8164	1.0093	1.1080	1.3719	1.2012	1.2957	1.2723	1.1241	0.8293	0.9652	1.2778	1.2210	1.2324	1.2625	1.2251	1.0040	0.8302	0.9510	1.3188	1.3207	1.3018
21.9766666667	21:58:36	1.0075	0.9005	0.8482	0.6663	1.0721	1.2502	1.2157	1.3136	1.0925	1.1430	1.0405	0.7299	1.1722	1.1230	0.8796	0.7125	1.1247	1.1284	1.0541	0.7576	0.9248	1.1944	1.3037	1.3232	1.2958	1.1939	0.9929	0.8191	1.0080	1.1156	1.3746	1.2040	1.2931	1.2625	1.1206	0.8299	0.9703	1.2770	1.2183	1.2363	1.2612	1.2213	1.0038	0.8332	0.9521	1.3187	1.3225	1.3016
22.2263888889	22:13:35	1.0033	0.8989	0.8430	0.6668	1.0706	1.2532	1.2085	1.3154	1.0929	1.1460	1.0388	0.7334	1.1690	1.1298	0.8772	0.7086	1.1191	1.1319	1.0539	0.7621	0.9244	1.1967	1.3091	1.3263	1.2969	1.1899	0.9951	0.8170	1.0022	1.1180	1.3767	1.2061	1.2944	1.2674	1.1176	0.8319	0.9667	1.2732	1.2203	1.2365	1.2594	1.2239	1.0030	0.8318	0.9551	1.3189	1.3282	1.3006
22.4763888889	22:28:35	1.0034	0.8977	0.8432	0.6629	1.0691	1.2551	1.2019	1.3146	1.0950	1.1522	1.0332	0.7318	1.1689	1.1320	0.8784	0.7107	1.1182	1.1372	1.0570	0.7642	0.9234	1.1964	1.3143	1.3232	1.2922	1.1826	0.9931	0.8213	0.9862	1.1175	1.3786	1.2073	1.2965	1.2695	1.1202	0.8312	0.9661	1.2744	1.2245	1.2373	1.2608	1.2248	1.0072	0.8332	0.9580	1.3165	1.3328	1.2994
22.7247222222	22:43:29	1.0048	0.8986	0.8468	0.6626	1.0658	1.2523	1.1997	1.3179	1.0981	1.1484	1.0340	0.7323	1.1738	1.1366	0.8774	0.7117	1.1188	1.1403	1.0557	0.7660	0.9217	1.2007	1.3169	1.3243	1.2929	1.1822	0.9954	0.8199	0.9817	1.1221	1.3818	1.2023	1.2981	1.2698	1.1204	0.8334	0.9704	1.2766	1.2303	1.2362	1.2589	1.2262	1.0077	0.8354	0.9591	1.3156	1.3354	1.3026
22.9738888889	22:58:26	1.0054	0.8969	0.8457	0.6598	1.0629	1.2532	1.1877	1.3176	1.1002	1.1486	1.0360	0.7347	1.1758	1.1293	0.8781	0.7111	1.1142	1.1408	1.0548	0.7654	0.9202	1.1993	1.3206	1.3284	1.2950	1.1840	0.9934	0.8219	0.9827	1.1192	1.3814	1.2033	1.2983	1.2692	1.1223	0.8324	0.9729	1.2773	1.2316	1.2363	1.2596	1.2279	1.0077	0.8351	0.9601	1.3188	1.3396	1.3036
23.2241666667	23:13:27	1.0038	0.9002	0.8425	0.6598	1.0604	1.2496	1.1879	1.3197	1.1027	1.1525	1.0372	0.7356	1.1818	1.1315	0.8789	0.7166	1.1111	1.1448	1.0568	0.7627	0.9218	1.2034	1.3207	1.3253	1.2965	1.1826	0.9903	0.8226	0.9789	1.1195	1.3832	1.2058	1.2936	1.2743	1.1226	0.8323	0.9728	1.2778	1.2288	1.2285	1.2582	1.2254	1.0109	0.8374	0.9622	1.3169	1.3429	1.2983
23.4738888889	23:28:26	1.0014	0.9001	0.8472	0.6588	1.0634	1.2484	1.1857	1.3261	1.1000	1.1573	1.0395	0.7374	1.1773	1.1356	0.8728	0.7134	1.1084	1.1424	1.0517	0.7627	0.9239	1.2024	1.3213	1.3213	1.2998	1.1827	0.9998	0.8260	0.9736	1.1150	1.3833	1.2069	1.2953	1.2631	1.1240	0.8324	0.9739	1.2772	1.2277	1.2284	1.2529	1.2225	1.0120	0.8376	0.9649	1.3125	1.3441	1.2972
23.7241666667	23:43:27	1.0001	0.9032	0.8496	0.6623	1.0641	1.2478	1.1817	1.3228	1.0998	1.1614	1.0361	0.7408	1.1765	1.1363	0.8708	0.7135	1.1121	1.1442	1.0521	0.7602	0.9269	1.2017	1.3177	1.3288	1.2978	1.1826	1.0000	0.8264	0.9752	1.1135	1.3834	1.2121	1.2960	1.2669	1.1232	0.8311	0.9711	1.2768	1.2269	1.2306	1.2538	1.2209	1.0121	0.8405	0.9662	1.3088	1.3500	1.2959
24.0222222222	1 day, 0:01:20	0.8963	0.7614	0.8146	0.6443	0.9987	1.2471	1.1529	1.2663	1.0576	1.1164	0.9645	0.7049	1.2266	1.1611	0.8883	0.7515	1.1835	1.1581	1.0695	0.8070	0.9698	1.2910	1.2749	1.3070	1.3634	1.2087	1.0411	0.8740	1.0722	1.1833	1.3752	1.2675	1.2955	1.2440	1.1383	0.8746	0.9773	1.3330	1.2151	1.2774	1.2956	1.2289	1.0339	0.9019	1.0408	1.4126	1.4079	1.3245
24.4636111111	1 day, 0:27:49	0.6137	0.4810	0.5258	0.3504	0.6580	0.8343	0.7730	0.9393	0.7430	0.8032	0.6206	0.4657	0.8401	0.7677	0.5387	0.4573	0.8302	0.7935	0.7280	0.5516	0.6631	0.8633	0.8799	0.9247	0.9759	0.8199	0.7119	0.5939	0.7157	0.7842	0.9537	0.8964	0.8956	0.8843	0.7558	0.5808	0.7220	0.9103	0.8061	0.8966	0.9340	0.8380	0.6568	0.6253	0.6986	0.9338	1.0192	0.9287
24.6288888889	1 day, 0:37:44	0.6250	0.4981	0.5415	0.3555	0.6792	0.8493	0.7886	0.9563	0.7343	0.7990	0.6197	0.4671	0.8178	0.7606	0.5349	0.4544	0.8093	0.7892	0.7242	0.5549	0.6521	0.8403	0.8749	0.9054	0.9681	0.8195	0.7127	0.6017	0.6975	0.7646	0.9462	0.8727	0.8730	0.8762	0.7513	0.5828	0.7366	0.9164	0.8049	0.8739	0.9015	0.8348	0.6590	0.6232	0.6940	0.9193	1.0181	0.9237
24.7952777778	1 day, 0:47:43	0.6493	0.5261	0.5687	0.3723	0.7054	0.8773	0.8142	0.9871	0.7462	0.8157	0.6397	0.4749	0.8208	0.7761	0.5518	0.4682	0.8163	0.8033	0.7397	0.5661	0.6478	0.8427	0.8889	0.9103	0.9797	0.8331	0.7318	0.6164	0.6908	0.7677	0.9587	0.8786	0.8722	0.8831	0.7709	0.5979	0.7612	0.9478	0.8270	0.8770	0.8910	0.8521	0.6796	0.6373	0.7021	0.9322	1.0430	0.9327
24.9611111111	1 day, 0:57:40	0.6646	0.5498	0.5932	0.3896	0.7360	0.9060	0.8418	1.0134	0.7662	0.8372	0.6666	0.4845	0.8345	0.8053	0.5762	0.4822	0.8330	0.8205	0.7602	0.5768	0.6470	0.8537	0.9131	0.9268	0.9990	0.8557	0.7559	0.6300	0.6969	0.7782	0.9781	0.8921	0.8789	0.8995	0.7935	0.6187	0.7973	0.9836	0.8592	0.8913	0.8933	0.8745	0.7004	0.6512	0.7241	0.9470	1.0724	0.9558
25.1277777778	1 day, 1:07:40	0.6867	0.5753	0.6122	0.4064	0.7626	0.9323	0.8653	1.0353	0.7858	0.8599	0.6848	0.4909	0.8557	0.8368	0.5952	0.4954	0.8451	0.8443	0.7761	0.5875	0.6429	0.8617	0.9358	0.9435	1.0216	0.8722	0.7741	0.6436	0.7060	0.7912	1.0043	0.9141	0.8850	0.9139	0.8119	0.6326	0.8273	1.0246	0.8870	0.9131	0.9010	0.8963	0.7196	0.6641	0.7426	0.9697	1.1080	0.9806
25.2941666667	1 day, 1:17:39	0.7100	0.5927	0.6271	0.4199	0.7809	0.9482	0.8861	1.0482	0.8101	0.8755	0.6994	0.4978	0.8753	0.8541	0.6096	0.5104	0.8532	0.8635	0.7907	0.5975	0.6415	0.8714	0.9484	0.9584	1.0378	0.8930	0.7904	0.6526	0.7116	0.8051	1.0247	0.9345	0.8966	0.9217	0.8294	0.6425	0.8535	1.0605	0.9145	0.9265	0.9141	0.9127	0.7359	0.6724	0.7575	0.9923	1.1298	0.9993
25.4608333333	1 day, 1:27:39	0.7288	0.6074	0.6417	0.4317	0.7982	0.9647	0.9011	1.0643	0.8254	0.8946	0.7118	0.4982	0.8927	0.8739	0.6156	0.5209	0.8679	0.8785	0.8027	0.6069	0.6422	0.8845	0.9621	0.9720	1.0576	0.9155	0.8034	0.6631	0.7142	0.8167	1.0477	0.9481	0.9094	0.9321	0.8443	0.6550	0.8781	1.1027	0.9408	0.9436	0.9229	0.9333	0.7507	0.6815	0.7690	1.0125	1.1522	1.0204
25.6275000000	1 day, 1:37:39	0.7454	0.6225	0.6548	0.4409	0.8143	0.9841	0.9190	1.0785	0.8411	0.9099	0.7289	0.5012	0.9075	0.8929	0.6282	0.5309	0.8849	0.8933	0.8192	0.6166	0.6440	0.8975	0.9777	0.9943	1.0795	0.9346	0.8149	0.6704	0.7216	0.8229	1.0648	0.9613	0.9193	0.9432	0.8566	0.6671	0.9009	1.1420	0.9686	0.9645	0.9290	0.9492	0.7659	0.6919	0.7853	1.0358	1.1642	1.0415
25.7944444444	1 day, 1:47:40	0.7592	0.6411	0.6611	0.4500	0.8284	1.0008	0.9277	1.0937	0.8590	0.9271	0.7451	0.5067	0.9248	0.9123	0.6437	0.5398	0.9011	0.9049	0.8337	0.6286	0.6478	0.9104	0.9934	1.0087	1.0997	0.9525	0.8269	0.6797	0.7339	0.8400	1.0761	0.9772	0.9264	0.9576	0.8697	0.6784	0.9214	1.1817	0.9957	0.9816	0.9470	0.9684	0.7841	0.7028	0.7993	1.0583	1.1815	1.0605
25.9611111111	1 day, 1:57:40	0.7771	0.6579	0.6702	0.4581	0.8424	1.0137	0.9449	1.1071	0.8803	0.9405	0.7637	0.5139	0.9406	0.9313	0.6543	0.5500	0.9162	0.9210	0.8444	0.6372	0.6495	0.9278	1.0107	1.0272	1.1253	0.9711	0.8401	0.6897	0.7428	0.8526	1.0912	0.9913	0.9378	0.9677	0.8843	0.6910	0.9450	1.2161	1.0192	0.9984	0.9623	0.9840	0.8016	0.7127	0.8128	1.0766	1.1927	1.0772
26.1277777778	1 day, 2:07:40	0.7912	0.6698	0.6792	0.4680	0.8585	1.0290	0.9610	1.1206	0.8993	0.9538	0.7803	0.5276	0.9581	0.9511	0.6674	0.5628	0.9304	0.9348	0.8570	0.6471	0.6556	0.9451	1.0265	1.0422	1.1483	0.9845	0.8568	0.6980	0.7482	0.8647	1.1153	1.0078	0.9490	0.9859	0.9004	0.6985	0.9688	1.2520	1.0433	1.0194	0.9782	1.0017	0.8136	0.7229	0.8225	1.0942	1.2092	1.0922
26.2941666667	1 day, 2:17:39	0.8029	0.6821	0.6883	0.4782	0.8724	1.0430	0.9757	1.1328	0.9188	0.9658	0.7953	0.5355	0.9699	0.9671	0.6841	0.5723	0.9474	0.9505	0.8688	0.6577	0.6628	0.9564	1.0419	1.0572	1.1736	0.9988	0.8696	0.7107	0.7581	0.8752	1.1359	1.0226	0.9617	1.0009	0.9168	0.7084	0.9910	1.2820	1.0647	1.0384	0.9945	1.0135	0.8250	0.7320	0.8418	1.1140	1.2237	1.1086
26.4608333333	1 day, 2:27:39	0.8160	0.6919	0.6990	0.4868	0.8895	1.0580	0.9937	1.1424	0.9324	0.9744	0.8078	0.5450	0.9885	0.9835	0.6945	0.5835	0.9582	0.9643	0.8826	0.6667	0.6738	0.9681	1.0578	1.0717	1.1960	1.0148	0.8801	0.7213	0.7705	0.8853	1.1528	1.0392	0.9716	1.0154	0.9326	0.7201	1.0149	1.3110	1.0854	1.0575	1.0110	1.0288	0.8376	0.7401	0.8572	1.1290	1.2384	1.1246
26.6275000000	1 day, 2:37:39	0.8232	0.7029	0.7061	0.4942	0.8995	1.0702	1.0060	1.1533	0.9529	0.9860	0.8184	0.5565	0.9997	0.9967	0.7033	0.5913	0.9720	0.9751	0.8961	0.6776	0.6798	0.9838	1.0683	1.0895	1.2192	1.0279	0.8898	0.7329	0.7810	0.8978	1.1708	1.0475	0.9892	1.0289	0.9438	0.7338	1.0362	1.3349	1.1082	1.0748	1.0239	1.0391	0.8476	0.7504	0.8728	1.1444	1.2508	1.1375
26.7941666667	1 day, 2:47:39	0.8329	0.7109	0.7143	0.5015	0.9103	1.0829	1.0181	1.1627	0.9721	0.9953	0.8300	0.5633	1.0131	1.0120	0.7137	0.6012	0.9841	0.9836	0.9075	0.6877	0.6834	0.9956	1.0795	1.1010	1.2352	1.0420	0.8998	0.7403	0.7953	0.9107	1.1817	1.0592	0.9976	1.0437	0.9617	0.7463	1.0560	1.3639	1.1310	1.0872	1.0415	1.0531	0.8618	0.7568	0.8900	1.1572	1.2659	1.1527
26.9611111111	1 day, 2:57:40	0.8401	0.7178	0.7218	0.5118	0.9205	1.0953	1.0304	1.1672	0.9812	1.0002	0.8397	0.5709	1.0316	1.0258	0.7252	0.6088	0.9962	0.9905	0.9159	0.6973	0.6915	1.0089	1.0893	1.1085	1.2536	1.0579	0.9061	0.7510	0.8068	0.9225	1.1887	1.0715	1.0107	1.0522	0.9746	0.7590	1.0767	1.3900	1.1443	1.1015	1.0584	1.0675	0.8745	0.7629	0.9046	1.1747	1.2806	1.1637
27.1277777778	1 day, 3:07:40	0.8484	0.7237	0.7296	0.5182	0.9318	1.1061	1.0392	1.1697	0.9913	1.0108	0.8497	0.5766	1.0487	1.0364	0.7340	0.6160	1.0081	1.0007	0.9255	0.7050	0.6965	1.0168	1.0956	1.1193	1.2653	1.0669	0.9140	0.7617	0.8183	0.9302	1.1978	1.0802	1.0195	1.0673	0.9923	0.7709	1.0925	1.4134	1.1669	1.1115	1.0773	1.0795	0.8847	0.7738	0.9224	1.1912	1.2924	1.1728
27.2944444444	1 day, 3:17:40	0.8550	0.7319	0.7351	0.5207	0.9433	1.1159	1.0480	1.1785	1.0019	1.0181	0.8587	0.5849	1.0578	1.0443	0.7421	0.6240	1.0180	1.0080	0.9293	0.7162	0.6996	1.0292	1.1057	1.1260	1.2818	1.0767	0.9236	0.7727	0.8289	0.9430	1.2110	1.0888	1.0319	1.0792	1.0117	0.7832	1.1084	1.4343	1.1824	1.1161	1.0915	1.0917	0.8952	0.7810	0.9350	1.2055	1.3015	1.1825
27.4608333333	1 day, 3:27:39	0.8631	0.7378	0.7439	0.5263	0.9537	1.1252	1.0561	1.1863	1.0100	1.0276	0.8681	0.5889	1.0702	1.0517	0.7555	0.6322	1.0273	1.0155	0.9369	0.7261	0.7037	1.0433	1.1195	1.1353	1.2959	1.0892	0.9303	0.7807	0.8372	0.9595	1.2245	1.1010	1.0425	1.0900	1.0276	0.7928	1.1206	1.4549	1.1942	1.1247	1.1063	1.1074	0.9057	0.7888	0.9461	1.2203	1.3102	1.1915
27.6275000000	1 day, 3:37:39	0.8703	0.7396	0.7488	0.5308	0.9677	1.1334	1.0635	1.1891	1.0202	1.0369	0.8787	0.5904	1.0877	1.0614	0.7686	0.6421	1.0344	1.0202	0.9440	0.7338	0.7046	1.0551	1.1272	1.1426	1.3105	1.0976	0.9361	0.7953	0.8497	0.9749	1.2411	1.1093	1.0490	1.1051	1.0491	0.8018	1.1343	1.4695	1.2106	1.1312	1.1236	1.1216	0.9185	0.7982	0.9591	1.2324	1.3194	1.1988
27.7941666667	1 day, 3:47:39	0.8764	0.7453	0.7521	0.5344	0.9774	1.1450	1.0689	1.1958	1.0271	1.0436	0.8837	0.5953	1.0953	1.0725	0.7820	0.6534	1.0416	1.0261	0.9494	0.7395	0.7115	1.0655	1.1363	1.1530	1.3230	1.1031	0.9426	0.8012	0.8614	0.9892	1.2495	1.1186	1.0641	1.1168	1.0657	0.8140	1.1474	1.4917	1.2261	1.1404	1.1372	1.1341	0.9303	0.8067	0.9726	1.2481	1.3257	1.2085
27.9608333333	1 day, 3:57:39	0.8831	0.7484	0.7537	0.5354	0.9916	1.1553	1.0768	1.2103	1.0351	1.0546	0.8891	0.5993	1.1101	1.0867	0.7918	0.6710	1.0506	1.0339	0.9522	0.7423	0.7164	1.0769	1.1464	1.1638	1.3380	1.1120	0.9476	0.8049	0.8691	0.9978	1.2623	1.1277	1.0746	1.1305	1.0835	0.8262	1.1574	1.5101	1.2458	1.1495	1.1522	1.1485	0.9443	0.8121	0.9885	1.2615	1.3342	1.2222
28.1277777778	1 day, 4:07:40	0.8881	0.7526	0.7563	0.5402	0.9995	1.1691	1.0836	1.2249	1.0395	1.0655	0.8985	0.6015	1.1223	1.1019	0.7988	0.6837	1.0592	1.0431	0.9569	0.7465	0.7213	1.0862	1.1589	1.1784	1.3496	1.1183	0.9521	0.8087	0.8776	1.0096	1.2685	1.1407	1.0793	1.1437	1.1031	0.8334	1.1692	1.5254	1.2606	1.1569	1.1728	1.1681	0.9563	0.8170	1.0026	1.2773	1.3459	1.2371
28.2944444444	1 day, 4:17:40	0.8950	0.7556	0.7623	0.5430	1.0115	1.1783	1.0943	1.2335	1.0484	1.0735	0.9076	0.6074	1.1351	1.1183	0.8053	0.6949	1.0684	1.0443	0.9617	0.7494	0.7221	1.0931	1.1692	1.1977	1.3604	1.1231	0.9598	0.8148	0.8820	1.0201	1.2791	1.1510	1.0918	1.1578	1.1158	0.8446	1.1803	1.5394	1.2759	1.1648	1.1930	1.1859	0.9701	0.8254	1.0161	1.2904	1.3569	1.2492
28.4611111111	1 day, 4:27:40	0.8979	0.7611	0.7636	0.5460	1.0208	1.1859	1.1046	1.2373	1.0559	1.0818	0.9174	0.6103	1.1428	1.1273	0.8137	0.7027	1.0789	1.0475	0.9647	0.7521	0.7233	1.1032	1.1775	1.2097	1.3736	1.1304	0.9720	0.8197	0.8895	1.0321	1.2885	1.1612	1.0966	1.1676	1.1306	0.8534	1.1901	1.5556	1.2892	1.1719	1.2115	1.2014	0.9850	0.8305	1.0284	1.3028	1.3591	1.2571
28.6275000000	1 day, 4:37:39	0.9018	0.7669	0.7694	0.5476	1.0284	1.1949	1.1133	1.2408	1.0723	1.0928	0.9224	0.6159	1.1536	1.1358	0.8231	0.7082	1.0850	1.0505	0.9697	0.7572	0.7269	1.1100	1.1911	1.2205	1.3878	1.1380	0.9845	0.8268	0.9010	1.0506	1.2995	1.1712	1.1101	1.1798	1.1441	0.8620	1.1999	1.5681	1.3050	1.1739	1.2312	1.2121	0.9932	0.8359	1.0382	1.3162	1.3700	1.2670
28.7941666667	1 day, 4:47:39	0.9092	0.7711	0.7777	0.5482	1.0382	1.2076	1.1309	1.2464	1.0892	1.0980	0.9303	0.6168	1.1688	1.1442	0.8294	0.7159	1.0879	1.0605	0.9826	0.7629	0.7289	1.1149	1.2025	1.2330	1.4015	1.1586	0.9953	0.8290	0.9091	1.0597	1.3083	1.1786	1.1126	1.1859	1.1540	0.8711	1.2092	1.5806	1.3157	1.1781	1.2490	1.2275	1.0020	0.8396	1.0494	1.3342	1.3789	1.2771
28.9608333333	1 day, 4:57:39	0.9113	0.7745	0.7846	0.5519	1.0391	1.2185	1.1447	1.2500	1.1016	1.1019	0.9368	0.6203	1.1796	1.1580	0.8321	0.7236	1.0975	1.0762	1.0056	0.7675	0.7331	1.1189	1.2146	1.2427	1.4170	1.1801	1.0002	0.8359	0.9168	1.0663	1.3134	1.1878	1.1185	1.1960	1.1657	0.8813	1.2183	1.5946	1.3274	1.1890	1.2640	1.2428	1.0112	0.8438	1.0593	1.3479	1.3909	1.2914
29.1275000000	1 day, 5:07:39	0.9135	0.7817	0.7948	0.5564	1.0464	1.2270	1.1556	1.2544	1.1151	1.1014	0.9427	0.6264	1.1885	1.1696	0.8377	0.7304	1.1092	1.0887	1.0162	0.7698	0.7376	1.1210	1.2220	1.2562	1.4318	1.1943	1.0136	0.8385	0.9240	1.0737	1.3197	1.2051	1.1195	1.2004	1.1810	0.8913	1.2290	1.6097	1.3370	1.2010	1.2808	1.2563	1.0192	0.8487	1.0671	1.3608	1.3961	1.2936
29.2944444444	1 day, 5:17:40	0.9201	0.7798	0.8114	0.5632	1.0518	1.2368	1.1598	1.2618	1.1241	1.1056	0.9497	0.6320	1.2039	1.1790	0.8451	0.7308	1.1319	1.1000	1.0218	0.7718	0.7400	1.1235	1.2278	1.2686	1.4472	1.2085	1.0202	0.8410	0.9308	1.0788	1.3241	1.2321	1.1230	1.2076	1.1898	0.9031	1.2386	1.6220	1.3446	1.2105	1.2948	1.2710	1.0279	0.8573	1.0789	1.3698	1.4041	1.3065
29.4611111111	1 day, 5:27:40	0.9304	0.7881	0.8253	0.5685	1.0609	1.2449	1.1712	1.2710	1.1340	1.1143	0.9467	0.6385	1.2119	1.1838	0.8508	0.7336	1.1546	1.1099	1.0315	0.7727	0.7444	1.1273	1.2337	1.2715	1.4607	1.2205	1.0271	0.8474	0.9408	1.0847	1.3329	1.2546	1.1224	1.2104	1.1963	0.9096	1.2471	1.6400	1.3553	1.2226	1.3060	1.2846	1.0378	0.8632	1.0913	1.3855	1.4168	1.3134
29.6277777778	1 day, 5:37:40	0.9366	0.7958	0.8336	0.5767	1.0648	1.2461	1.1829	1.2824	1.1380	1.1233	0.9462	0.6426	1.2185	1.1908	0.8544	0.7373	1.1672	1.1206	1.0381	0.7781	0.7495	1.1320	1.2394	1.2748	1.4768	1.2315	1.0330	0.8554	0.9470	1.0911	1.3460	1.2686	1.1230	1.2179	1.2055	0.9210	1.2566	1.6598	1.3657	1.2287	1.3169	1.2996	1.0421	0.8678	1.1032	1.3950	1.4277	1.3235
29.7927777778	1 day, 5:47:34	0.9486	0.8032	0.8430	0.5805	1.0666	1.2511	1.1924	1.2903	1.1429	1.1297	0.9488	0.6439	1.2277	1.1977	0.8587	0.7397	1.1754	1.1305	1.0427	0.7794	0.7525	1.1358	1.2429	1.2834	1.4900	1.2441	1.0399	0.8588	0.9531	1.0988	1.3497	1.2768	1.1239	1.2224	1.2134	0.9289	1.2661	1.6738	1.3712	1.2409	1.3277	1.3109	1.0468	0.8719	1.1172	1.4079	1.4392	1.3328
29.9594444444	1 day, 5:57:34	0.9579	0.8106	0.8443	0.5857	1.0728	1.2558	1.1955	1.2990	1.1488	1.1354	0.9540	0.6449	1.2371	1.2063	0.8627	0.7454	1.1873	1.1366	1.0458	0.7856	0.7542	1.1385	1.2462	1.2832	1.5105	1.2565	1.0455	0.8664	0.9603	1.1036	1.3549	1.2843	1.1259	1.2243	1.2236	0.9393	1.2799	1.6863	1.3808	1.2458	1.3345	1.3217	1.0535	0.8728	1.1304	1.4204	1.4507	1.3379
30.1261111111	1 day, 6:07:34	0.9634	0.8179	0.8513	0.5924	1.0815	1.2649	1.2054	1.3039	1.1478	1.1426	0.9591	0.6474	1.2475	1.2168	0.8713	0.7495	1.1949	1.1454	1.0514	0.7892	0.7587	1.1420	1.2519	1.2916	1.5389	1.2612	1.0504	0.8699	0.9671	1.1087	1.3611	1.2868	1.1276	1.2295	1.2336	0.9499	1.2887	1.7028	1.3847	1.2544	1.3404	1.3318	1.0571	0.8784	1.1392	1.4321	1.4618	1.3474
30.2930555556	1 day, 6:17:35	0.9748	0.8274	0.8566	0.5944	1.0875	1.2704	1.2104	1.3088	1.1532	1.1488	0.9666	0.6506	1.2496	1.2212	0.8770	0.7529	1.2008	1.1508	1.0575	0.7940	0.7582	1.1467	1.2599	1.2933	1.5699	1.2571	1.0536	0.8774	0.9723	1.1121	1.3685	1.2904	1.1291	1.2344	1.2409	0.9603	1.3027	1.7149	1.3930	1.2596	1.3457	1.3464	1.0568	0.8811	1.1499	1.4411	1.4755	1.3558
30.4602777778	1 day, 6:27:37	0.9842	0.8380	0.8607	0.5975	1.0943	1.2801	1.2140	1.3084	1.1627	1.1554	0.9772	0.6521	1.2529	1.2310	0.8794	0.7546	1.2101	1.1548	1.0530	0.7975	0.7605	1.1521	1.2672	1.3010	1.5855	1.2460	1.0571	0.8828	0.9799	1.1191	1.3799	1.2947	1.1275	1.2461	1.2506	0.9705	1.3152	1.7278	1.4038	1.2694	1.3535	1.3577	1.0633	0.8834	1.1573	1.4553	1.4842	1.3580
30.6269444444	1 day, 6:37:37	0.9856	0.8469	0.8640	0.6008	1.1063	1.2903	1.2201	1.3125	1.1634	1.1581	0.9863	0.6549	1.2560	1.2388	0.8846	0.7561	1.2176	1.1561	1.0542	0.8030	0.7600	1.1582	1.2690	1.3042	1.5961	1.2576	1.0639	0.8901	0.9859	1.1238	1.3861	1.2947	1.1247	1.2501	1.2567	0.9794	1.3297	1.7391	1.4083	1.2808	1.3580	1.3640	1.0690	0.8886	1.1692	1.4713	1.4917	1.3645
30.7938888889	1 day, 6:47:38	0.9883	0.8526	0.8681	0.6066	1.1147	1.3008	1.2264	1.3131	1.1689	1.1616	0.9921	0.6568	1.2632	1.2437	0.8918	0.7581	1.2199	1.1602	1.0603	0.8085	0.7602	1.1630	1.2741	1.3055	1.6058	1.2548	1.0686	0.8963	0.9884	1.1316	1.3933	1.2975	1.1227	1.2506	1.2687	0.9879	1.3404	1.7510	1.4136	1.2901	1.3599	1.3750	1.0708	0.8924	1.1805	1.4798	1.4992	1.3707
30.9611111111	1 day, 6:57:40	0.9954	0.8587	0.8679	0.6090	1.1243	1.3112	1.2384	1.3168	1.1719	1.1650	0.9966	0.6613	1.2744	1.2486	0.9011	0.7610	1.2215	1.1664	1.0639	0.8138	0.7634	1.1681	1.2793	1.3056	1.6138	1.2635	1.0722	0.9039	0.9939	1.1361	1.4009	1.2998	1.1222	1.2597	1.2806	0.9963	1.3530	1.7615	1.4264	1.2967	1.3655	1.3856	1.0783	0.8984	1.1889	1.4917	1.5078	1.3782
31.1277777778	1 day, 7:07:40	0.9968	0.8675	0.8754	0.6114	1.1297	1.3156	1.2454	1.3204	1.1764	1.1682	0.9990	0.6628	1.2832	1.2588	0.9078	0.7645	1.2242	1.1687	1.0674	0.8192	0.7624	1.1680	1.2850	1.3112	1.6191	1.2725	1.0810	0.9101	0.9983	1.1405	1.4036	1.2986	1.1222	1.2648	1.2897	1.0055	1.3612	1.7755	1.4361	1.3009	1.3708	1.3902	1.0848	0.9025	1.2007	1.5004	1.5124	1.3891
31.2947222222	1 day, 7:17:41	0.9964	0.8742	0.8788	0.6118	1.1394	1.3181	1.2480	1.3182	1.1842	1.1752	0.9973	0.6668	1.2968	1.2679	0.9110	0.7695	1.2290	1.1739	1.0752	0.8244	0.7655	1.1721	1.2901	1.3136	1.6230	1.2873	1.0846	0.9113	1.0015	1.1439	1.4085	1.2987	1.1231	1.2662	1.3019	1.0121	1.3729	1.7879	1.4460	1.3086	1.3795	1.3934	1.0936	0.9095	1.2108	1.5107	1.5204	1.3967
31.4619444444	1 day, 7:27:43	0.9950	0.8787	0.8871	0.6155	1.1447	1.3210	1.2511	1.3200	1.1851	1.1789	1.0007	0.6715	1.2958	1.2726	0.9203	0.7757	1.2298	1.1822	1.0782	0.8332	0.7683	1.1770	1.2962	1.3266	1.6370	1.2973	1.0909	0.9168	1.0112	1.1479	1.4112	1.3031	1.1257	1.2720	1.3126	1.0208	1.3831	1.7987	1.4539	1.3087	1.3869	1.4062	1.0988	0.9148	1.2232	1.5234	1.5247	1.4056
31.6286111111	1 day, 7:37:43	0.9956	0.8830	0.8895	0.6180	1.1484	1.3284	1.2563	1.3163	1.1898	1.1857	0.9976	0.6738	1.2995	1.2788	0.9281	0.7789	1.2377	1.1922	1.0777	0.8366	0.7709	1.1786	1.3051	1.3302	1.6463	1.3086	1.0969	0.9195	1.0158	1.1497	1.4181	1.3044	1.1246	1.2769	1.3197	1.0269	1.3947	1.8141	1.4563	1.3155	1.3948	1.4143	1.1078	0.9203	1.2300	1.5341	1.5286	1.4058
31.7952777778	1 day, 7:47:43	0.9933	0.8825	0.8939	0.6186	1.1485	1.3316	1.2618	1.3173	1.1961	1.1940	0.9998	0.6779	1.2980	1.2862	0.9280	0.7802	1.2406	1.2001	1.0847	0.8392	0.7699	1.1837	1.3079	1.3275	1.6555	1.3178	1.1032	0.9258	1.0195	1.1499	1.4247	1.3102	1.1318	1.2800	1.3282	1.0351	1.4061	1.8285	1.4677	1.3139	1.4015	1.4220	1.1120	0.9216	1.2421	1.5422	1.5330	1.4141
31.9622222222	1 day, 7:57:44	0.9967	0.8825	0.8989	0.6196	1.1535	1.3406	1.2706	1.3215	1.1980	1.2003	1.0022	0.6795	1.2952	1.2908	0.9303	0.7836	1.2484	1.2085	1.0921	0.8431	0.7754	1.1828	1.3164	1.3256	1.6638	1.3274	1.1058	0.9325	1.0209	1.1543	1.4346	1.3198	1.1297	1.2830	1.3380	1.0390	1.4222	1.8425	1.4660	1.3147	1.4060	1.4305	1.1167	0.9247	1.2518	1.5496	1.5392	1.4184
32.1294444444	1 day, 8:07:46	1.0042	0.8897	0.9037	0.6189	1.1617	1.3464	1.2753	1.3232	1.2034	1.2084	1.0010	0.6831	1.2997	1.2981	0.9332	0.7872	1.2462	1.2135	1.0999	0.8424	0.7764	1.1882	1.3208	1.3278	1.6699	1.3336	1.1137	0.9356	1.0254	1.1559	1.4440	1.3268	1.1318	1.2897	1.3481	1.0476	1.4339	1.8650	1.4733	1.3205	1.4113	1.4371	1.1255	0.9300	1.2613	1.5530	1.5463	1.4214
32.2961111111	1 day, 8:17:46	1.0071	0.8899	0.9044	0.6194	1.1645	1.3535	1.2833	1.3314	1.2091	1.2095	1.0015	0.6881	1.3000	1.3036	0.9376	0.7903	1.2476	1.2213	1.1055	0.8484	0.7795	1.1943	1.3286	1.3389	1.6782	1.3413	1.1163	0.9425	1.0330	1.1603	1.4507	1.3324	1.1376	1.2940	1.3570	1.0519	1.4477	1.8805	1.4772	1.3240	1.4149	1.4377	1.1296	0.9369	1.2697	1.5637	1.5526	1.4275
32.4630555556	1 day, 8:27:47	1.0103	0.8931	0.9123	0.6236	1.1709	1.3592	1.2923	1.3320	1.2151	1.2112	1.0006	0.6905	1.2981	1.3075	0.9427	0.7968	1.2487	1.2230	1.1137	0.8536	0.7840	1.2018	1.3330	1.3465	1.6881	1.3436	1.1240	0.9486	1.0353	1.1648	1.4632	1.3392	1.1358	1.3029	1.3645	1.0605	1.4613	1.8988	1.4888	1.3331	1.4191	1.4416	1.1352	0.9381	1.2748	1.5766	1.5612	1.4352
32.6302777778	1 day, 8:37:49	1.0143	0.8954	0.9127	0.6233	1.1790	1.3641	1.2979	1.3317	1.2160	1.2142	1.0064	0.6942	1.2999	1.3112	0.9451	0.8019	1.2518	1.2315	1.1219	0.8596	0.7866	1.2066	1.3368	1.3501	1.6986	1.3456	1.1337	0.9549	1.0390	1.1696	1.4668	1.3441	1.1396	1.3108	1.3747	1.0691	1.4748	1.9167	1.4988	1.3347	1.4246	1.4513	1.1467	0.9418	1.2830	1.5866	1.5732	1.4373
32.7969444444	1 day, 8:47:49	1.0170	0.8968	0.9197	0.6233	1.1866	1.3679	1.3038	1.3337	1.2209	1.2191	1.0111	0.6980	1.2945	1.3190	0.9532	0.8058	1.2563	1.2374	1.1308	0.8652	0.7884	1.2124	1.3383	1.3630	1.7123	1.3525	1.1416	0.9655	1.0412	1.1765	1.4703	1.3550	1.1357	1.3101	1.3832	1.0720	1.4903	1.9309	1.5047	1.3338	1.4295	1.4553	1.1520	0.9433	1.2908	1.5974	1.5865	1.4427
32.9638888889	1 day, 8:57:50	1.0217	0.9001	0.9217	0.6244	1.1939	1.3753	1.3127	1.3364	1.2253	1.2221	1.0121	0.6985	1.2943	1.3245	0.9586	0.8146	1.2627	1.2418	1.1351	0.8662	0.7892	1.2179	1.3437	1.3673	1.7214	1.3623	1.1454	0.9717	1.0487	1.1872	1.4731	1.3623	1.1364	1.3125	1.3902	1.0812	1.5055	1.9432	1.5147	1.3346	1.4377	1.4627	1.1536	0.9460	1.2972	1.6073	1.5961	1.4435
33.1311111111	1 day, 9:07:52	1.0288	0.9016	0.9262	0.6257	1.2025	1.3870	1.3199	1.3413	1.2328	1.2262	1.0118	0.7044	1.2901	1.3269	0.9617	0.8212	1.2726	1.2484	1.1390	0.8676	0.7905	1.2251	1.3464	1.3700	1.7329	1.3707	1.1490	0.9769	1.0548	1.1939	1.4830	1.3679	1.1311	1.3115	1.3942	1.0898	1.5150	1.9639	1.5250	1.3361	1.4468	1.4645	1.1564	0.9458	1.3045	1.6199	1.6035	1.4461
33.2977777778	1 day, 9:17:52	1.0403	0.9032	0.9340	0.6259	1.2079	1.3960	1.3289	1.3495	1.2408	1.2272	1.0159	0.7048	1.2934	1.3267	0.9668	0.8253	1.2797	1.2518	1.1447	0.8654	0.7914	1.2332	1.3426	1.3711	1.7424	1.3785	1.1533	0.9830	1.0597	1.1988	1.4872	1.3779	1.1258	1.3093	1.4005	1.0963	1.5263	1.9819	1.5383	1.3415	1.4591	1.4743	1.1635	0.9507	1.3150	1.6295	1.6107	1.4483
33.4644444444	1 day, 9:27:52	1.0457	0.9075	0.9420	0.6307	1.2169	1.4036	1.3315	1.3503	1.2481	1.2258	1.0230	0.7079	1.2945	1.3315	0.9752	0.8337	1.2829	1.2617	1.1536	0.8633	0.7954	1.2425	1.3479	1.3755	1.7513	1.3812	1.1620	0.9835	1.0671	1.2077	1.4983	1.3865	1.1227	1.3136	1.4097	1.1014	1.5405	1.9982	1.5449	1.3500	1.4661	1.4856	1.1655	0.9536	1.3249	1.6324	1.6233	1.4511
33.6313888889	1 day, 9:37:53	1.0511	0.9110	0.9505	0.6341	1.2248	1.4105	1.3402	1.3544	1.2571	1.2323	1.0276	0.7108	1.2937	1.3350	0.9787	0.8403	1.2929	1.2669	1.1569	0.8661	0.7963	1.2450	1.3504	1.3810	1.7610	1.3872	1.1678	0.9859	1.0705	1.2137	1.5023	1.3901	1.1216	1.3165	1.4171	1.1068	1.5518	2.0169	1.5505	1.3579	1.4783	1.4958	1.1754	0.9577	1.3325	1.6401	1.6330	1.4487
33.7986111111	1 day, 9:47:55	1.0587	0.9147	0.9567	0.6370	1.2336	1.4177	1.3476	1.3583	1.2645	1.2317	1.0344	0.7129	1.2941	1.3377	0.9861	0.8434	1.3009	1.2681	1.1683	0.8735	0.8008	1.2510	1.3503	1.3798	1.7789	1.3898	1.1672	0.9872	1.0759	1.2167	1.5027	1.3950	1.1196	1.3199	1.4264	1.1139	1.5667	2.0318	1.5534	1.3697	1.4800	1.5045	1.1833	0.9643	1.3431	1.6528	1.6449	1.4480
33.9652777778	1 day, 9:57:55	1.0665	0.9220	0.9649	0.6395	1.2403	1.4266	1.3560	1.3600	1.2714	1.2386	1.0446	0.7142	1.2957	1.3448	0.9909	0.8484	1.3068	1.2672	1.1759	0.8795	0.8026	1.2607	1.3531	1.3863	1.7891	1.3982	1.1751	0.9911	1.0800	1.2247	1.5114	1.3922	1.1147	1.3227	1.4335	1.1132	1.5828	2.0479	1.5587	1.3751	1.4884	1.5136	1.1891	0.9656	1.3516	1.6599	1.6530	1.4528
34.1322222222	1 day, 10:07:56	1.0708	0.9244	0.9700	0.6447	1.2478	1.4340	1.3621	1.3646	1.2787	1.2443	1.0481	0.7145	1.2985	1.3529	0.9941	0.8537	1.3127	1.2725	1.1803	0.8899	0.8046	1.2683	1.3561	1.3946	1.7998	1.4121	1.1742	0.9981	1.0858	1.2302	1.5196	1.3998	1.1131	1.3236	1.4457	1.1186	1.5980	2.0701	1.5662	1.3838	1.4959	1.5190	1.1955	0.9764	1.3609	1.6674	1.6559	1.4578
34.2994444444	1 day, 10:17:58	1.0805	0.9346	0.9799	0.6489	1.2542	1.4413	1.3688	1.3673	1.2864	1.2457	1.0549	0.7171	1.2976	1.3595	0.9978	0.8592	1.3194	1.2722	1.1881	0.8952	0.8083	1.2756	1.3616	1.3939	1.8130	1.4242	1.1772	1.0031	1.0950	1.2386	1.5243	1.4093	1.1107	1.3284	1.4510	1.1263	1.6160	2.0906	1.5718	1.3887	1.5015	1.5274	1.2032	0.9830	1.3687	1.6753	1.6627	1.4616
34.4661111111	1 day, 10:27:58	1.0907	0.9386	0.9856	0.6512	1.2613	1.4478	1.3800	1.3709	1.2955	1.2576	1.0581	0.7214	1.3064	1.3637	0.9985	0.8612	1.3279	1.2795	1.1959	0.8993	0.8106	1.2819	1.3700	1.4020	1.8262	1.4298	1.1846	1.0068	1.1027	1.2452	1.5330	1.4150	1.1063	1.3306	1.4590	1.1319	1.6341	2.1084	1.5809	1.3968	1.5048	1.5387	1.2127	0.9880	1.3820	1.6880	1.6660	1.4694
34.6330555556	1 day, 10:37:59	1.0976	0.9462	0.9946	0.6555	1.2632	1.4615	1.3864	1.3703	1.3063	1.2656	1.0689	0.7275	1.3076	1.3627	0.9962	0.8694	1.3327	1.2807	1.2045	0.9064	0.8155	1.2858	1.3811	1.4040	1.8349	1.4438	1.1950	1.0121	1.1091	1.2539	1.5387	1.4225	1.1063	1.3354	1.4651	1.1389	1.6515	2.1263	1.5846	1.4014	1.5118	1.5470	1.2191	0.9921	1.3898	1.6989	1.6718	1.4693
34.8002777778	1 day, 10:48:01	1.1023	0.9519	1.0031	0.6597	1.2700	1.4731	1.3961	1.3730	1.3128	1.2780	1.0775	0.7320	1.3198	1.3666	1.0011	0.8701	1.3420	1.2864	1.2111	0.9100	0.8179	1.2914	1.3950	1.4057	1.8492	1.4458	1.2090	1.0152	1.1109	1.2609	1.5426	1.4294	1.1074	1.3396	1.4769	1.1471	1.6708	2.1493	1.5883	1.4093	1.5180	1.5554	1.2327	0.9961	1.3993	1.7126	1.6831	1.4699
34.9669444444	1 day, 10:58:01	1.1100	0.9581	1.0043	0.6623	1.2761	1.4875	1.3997	1.3710	1.3143	1.2835	1.0794	0.7324	1.3179	1.3711	1.0047	0.8733	1.3460	1.2866	1.2191	0.9127	0.8220	1.2934	1.4018	1.4136	1.8581	1.4545	1.2202	1.0189	1.1151	1.2698	1.5519	1.4343	1.1026	1.3449	1.4855	1.1560	1.6900	2.1710	1.5975	1.4177	1.5243	1.5641	1.2409	1.0013	1.4128	1.7223	1.6875	1.4768
35.1336111111	1 day, 11:08:01	1.1188	0.9665	1.0173	0.6694	1.2850	1.4937	1.4059	1.3768	1.3260	1.2864	1.0879	0.7355	1.3200	1.3727	1.0063	0.8799	1.3542	1.2952	1.2283	0.9186	0.8242	1.2973	1.4128	1.4187	1.8692	1.4606	1.2309	1.0254	1.1219	1.2765	1.5588	1.4424	1.1003	1.3443	1.4954	1.1684	1.7080	2.1899	1.6009	1.4229	1.5283	1.5729	1.2441	1.0058	1.4250	1.7306	1.6910	1.4861
35.3005555556	1 day, 11:18:02	1.1255	0.9759	1.0281	0.6765	1.2890	1.5034	1.4140	1.3835	1.3386	1.2894	1.0968	0.7408	1.3197	1.3752	1.0138	0.8849	1.3596	1.3022	1.2377	0.9248	0.8317	1.3054	1.4175	1.4206	1.8828	1.4651	1.2420	1.0340	1.1275	1.2842	1.5682	1.4530	1.0964	1.3518	1.4994	1.1766	1.7237	2.2081	1.6108	1.4293	1.5296	1.5830	1.2484	1.0122	1.4345	1.7365	1.6961	1.4980
35.4672222222	1 day, 11:28:02	1.1332	0.9836	1.0380	0.6827	1.2987	1.5092	1.4229	1.3874	1.3463	1.2932	1.1020	0.7423	1.3247	1.3743	1.0203	0.8933	1.3648	1.3085	1.2429	0.9283	0.8362	1.3075	1.4225	1.4241	1.8876	1.4768	1.2539	1.0405	1.1345	1.2941	1.5790	1.4637	1.0942	1.3583	1.5076	1.1875	1.7454	2.2215	1.6217	1.4365	1.5380	1.5887	1.2563	1.0170	1.4456	1.7490	1.6995	1.5006
35.6338888889	1 day, 11:38:02	1.1440	0.9885	1.0491	0.6921	1.3057	1.5186	1.4273	1.3921	1.3617	1.2933	1.1095	0.7439	1.3338	1.3729	1.0225	0.8992	1.3734	1.3164	1.2456	0.9370	0.8419	1.3177	1.4227	1.4278	1.8936	1.4835	1.2579	1.0461	1.1444	1.2998	1.5857	1.4646	1.0923	1.3642	1.5169	1.1934	1.7632	2.2324	1.6315	1.4378	1.5412	1.5974	1.2633	1.0207	1.4567	1.7564	1.7044	1.5044
35.8008333333	1 day, 11:48:03	1.1563	0.9926	1.0602	0.6983	1.3127	1.5275	1.4351	1.4020	1.3681	1.2970	1.1147	0.7463	1.3404	1.3716	1.0244	0.9046	1.3792	1.3203	1.2491	0.9427	0.8429	1.3252	1.4335	1.4312	1.9045	1.4911	1.2671	1.0524	1.1549	1.3061	1.6046	1.4734	1.0901	1.3688	1.5254	1.1961	1.7769	2.2549	1.6446	1.4484	1.5470	1.6042	1.2728	1.0272	1.4631	1.7727	1.7127	1.5065
35.9680555556	1 day, 11:58:05	1.1663	1.0023	1.0683	0.7074	1.3179	1.5354	1.4393	1.4096	1.3734	1.3002	1.1170	0.7495	1.3436	1.3761	1.0262	0.9095	1.3884	1.3245	1.2526	0.9518	0.8468	1.3324	1.4378	1.4330	1.9171	1.4967	1.2708	1.0521	1.1590	1.3052	1.6129	1.4854	1.0897	1.3754	1.5348	1.2008	1.7911	2.2733	1.6492	1.4552	1.5510	1.6096	1.2757	1.0388	1.4672	1.7754	1.7111	1.5088
36.1347222222	1 day, 12:08:05	1.1805	1.0079	1.0725	0.7136	1.3272	1.5420	1.4436	1.4153	1.3875	1.3028	1.1223	0.7589	1.3561	1.3788	1.0359	0.9195	1.3928	1.3373	1.2620	0.9532	0.8529	1.3402	1.4400	1.4387	1.9300	1.5104	1.2715	1.0567	1.1667	1.3063	1.6198	1.5001	1.0878	1.3792	1.5411	1.2045	1.8039	2.2965	1.6644	1.4642	1.5552	1.6147	1.2843	1.0458	1.4753	1.7775	1.7170	1.5101
36.3016666667	1 day, 12:18:06	1.1873	1.0170	1.0761	0.7208	1.3395	1.5522	1.4534	1.4242	1.3957	1.3033	1.1273	0.7639	1.3574	1.3817	1.0450	0.9292	1.3996	1.3459	1.2712	0.9572	0.8603	1.3508	1.4440	1.4437	1.9385	1.5257	1.2778	1.0627	1.1767	1.3150	1.6216	1.5083	1.0837	1.3814	1.5524	1.2105	1.8208	2.3193	1.6720	1.4718	1.5551	1.6210	1.2854	1.0506	1.4845	1.7834	1.7173	1.5145
36.4688888889	1 day, 12:28:08	1.1988	1.0213	1.0841	0.7297	1.3510	1.5621	1.4645	1.4328	1.3999	1.3059	1.1397	0.7661	1.3594	1.3933	1.0531	0.9344	1.4033	1.3549	1.2803	0.9649	0.8661	1.3552	1.4484	1.4501	1.9430	1.5318	1.2795	1.0659	1.1848	1.3239	1.6291	1.5265	1.0837	1.3865	1.5601	1.2169	1.8377	2.3446	1.6835	1.4738	1.5579	1.6267	1.2908	1.0584	1.4905	1.7882	1.7157	1.5214
36.6355555556	1 day, 12:38:08	1.2059	1.0312	1.0923	0.7357	1.3603	1.5681	1.4720	1.4376	1.4073	1.3055	1.1475	0.7752	1.3639	1.3975	1.0610	0.9410	1.4147	1.3576	1.2836	0.9691	0.8698	1.3585	1.4555	1.4555	1.9456	1.5349	1.2891	1.0741	1.1929	1.3280	1.6291	1.5378	1.0797	1.3883	1.5694	1.2228	1.8554	2.3616	1.6898	1.4814	1.5643	1.6347	1.3005	1.0630	1.4958	1.7932	1.7231	1.5252
36.8022222222	1 day, 12:48:08	1.2176	1.0405	1.1018	0.7461	1.3667	1.5718	1.4825	1.4434	1.4133	1.3072	1.1578	0.7823	1.3585	1.4054	1.0645	0.9464	1.4225	1.3689	1.2906	0.9723	0.8761	1.3649	1.4577	1.4588	1.9519	1.5364	1.2993	1.0767	1.2026	1.3381	1.6319	1.5508	1.0774	1.3922	1.5731	1.2313	1.8731	2.3842	1.7037	1.4899	1.5670	1.6426	1.3075	1.0678	1.5030	1.8001	1.7244	1.5294
36.9691666667	1 day, 12:58:09	1.2253	1.0480	1.1115	0.7565	1.3682	1.5803	1.4903	1.4464	1.4155	1.3097	1.1617	0.7888	1.3610	1.4159	1.0704	0.9542	1.4286	1.3773	1.2975	0.9783	0.8805	1.3606	1.4647	1.4610	1.9642	1.5394	1.3067	1.0755	1.2091	1.3509	1.6350	1.5592	1.0760	1.3940	1.5849	1.2393	1.8896	2.4059	1.7162	1.4971	1.5752	1.6441	1.3145	1.0724	1.5111	1.8042	1.7303	1.5357
37.1363888889	1 day, 13:08:11	1.2409	1.0456	1.1185	0.7652	1.3766	1.5901	1.4975	1.4496	1.4223	1.3131	1.1668	0.7899	1.3641	1.4303	1.0799	0.9628	1.4402	1.3794	1.2960	0.9861	0.8844	1.3691	1.4717	1.4603	1.9730	1.5330	1.3125	1.0749	1.2185	1.3615	1.6380	1.5687	1.0707	1.3977	1.5956	1.2478	1.9005	2.4267	1.7290	1.5034	1.5830	1.6416	1.3170	1.0751	1.5139	1.8143	1.7383	1.5404
37.3030555556	1 day, 13:18:11	1.2471	1.0506	1.1279	0.7734	1.3783	1.6003	1.5022	1.4535	1.4281	1.3184	1.1729	0.7929	1.3641	1.4326	1.0853	0.9705	1.4492	1.3829	1.3024	0.9920	0.8907	1.3773	1.4762	1.4593	1.9812	1.5384	1.3121	1.0807	1.2252	1.3710	1.6463	1.5798	1.0686	1.3989	1.6061	1.2505	1.9186	2.4421	1.7432	1.5100	1.5884	1.6353	1.3232	1.0820	1.5188	1.8150	1.7419	1.5475
37.4700000000	1 day, 13:28:12	1.2554	1.0581	1.1327	0.7797	1.3872	1.6051	1.5125	1.4582	1.4354	1.3178	1.1749	0.7948	1.3742	1.4375	1.0899	0.9769	1.4504	1.3874	1.3079	0.9966	0.8979	1.3848	1.4784	1.4593	1.9823	1.5402	1.3169	1.0832	1.2354	1.3804	1.6558	1.5900	1.0660	1.4051	1.6120	1.2542	1.9371	2.4629	1.7527	1.5217	1.5908	1.6379	1.3299	1.0874	1.5231	1.8160	1.7454	1.5516
37.6372222222	1 day, 13:38:14	1.2649	1.0683	1.1369	0.7909	1.3926	1.6096	1.5218	1.4643	1.4453	1.3174	1.1841	0.7976	1.3764	1.4326	1.0954	0.9824	1.4551	1.3884	1.3157	0.9979	0.9021	1.3959	1.4776	1.4595	1.9813	1.5411	1.3205	1.0871	1.2446	1.3903	1.6588	1.5956	1.0617	1.4097	1.6209	1.2635	1.9523	2.4822	1.7580	1.5232	1.5973	1.6399	1.3339	1.0882	1.5240	1.8157	1.7507	1.5566
37.8038888889	1 day, 13:48:14	1.2744	1.0818	1.1406	0.7971	1.4006	1.6165	1.5261	1.4681	1.4492	1.3181	1.1865	0.7979	1.3819	1.4344	1.1050	0.9858	1.4597	1.3919	1.3218	1.0016	0.9061	1.4064	1.4740	1.4589	1.9930	1.5439	1.3294	1.0921	1.2495	1.4018	1.6615	1.5964	1.0549	1.4133	1.6260	1.2685	1.9673	2.4987	1.7639	1.5211	1.6044	1.6429	1.3376	1.0916	1.5344	1.8182	1.7582	1.5611
37.9708333333	1 day, 13:58:15	1.2791	1.0909	1.1484	0.8055	1.4082	1.6241	1.5282	1.4721	1.4594	1.3211	1.1932	0.8065	1.3821	1.4379	1.1089	0.9908	1.4670	1.4009	1.3306	1.0025	0.9123	1.4146	1.4778	1.4553	1.9960	1.5399	1.3341	1.0942	1.2564	1.4119	1.6624	1.6039	1.0547	1.4146	1.6356	1.2676	1.9837	2.5165	1.7640	1.5250	1.6025	1.6476	1.3420	1.0985	1.5397	1.8203	1.7599	1.5685
38.1380555556	1 day, 14:08:17	1.2874	1.0972	1.1555	0.8146	1.4102	1.6318	1.5365	1.4744	1.4608	1.3188	1.1997	0.8081	1.3782	1.4336	1.1114	0.9961	1.4748	1.4020	1.3384	1.0069	0.9206	1.4206	1.4808	1.4522	1.9967	1.5384	1.3374	1.1026	1.2638	1.4205	1.6672	1.6007	1.0474	1.4148	1.6410	1.2692	1.9972	2.5311	1.7644	1.5241	1.6099	1.6532	1.3418	1.0989	1.5384	1.8206	1.7638	1.5727
38.3047222222	1 day, 14:18:17	1.2946	1.0988	1.1633	0.8201	1.4098	1.6390	1.5442	1.4815	1.4626	1.3185	1.2094	0.8118	1.3831	1.4343	1.1141	1.0033	1.4793	1.3995	1.3408	1.0117	0.9287	1.4234	1.4821	1.4528	1.9982	1.5368	1.3373	1.1048	1.2698	1.4261	1.6638	1.6009	1.0405	1.4175	1.6416	1.2779	2.0138	2.5402	1.7601	1.5319	1.6115	1.6580	1.3447	1.1001	1.5427	1.8217	1.7673	1.5732
38.4713888889	1 day, 14:28:17	1.3031	1.1024	1.1720	0.8254	1.4072	1.6402	1.5505	1.4853	1.4715	1.3207	1.2163	0.8114	1.3839	1.4350	1.1146	1.0066	1.4764	1.4049	1.3387	1.0146	0.9324	1.4260	1.4817	1.4504	2.0050	1.5332	1.3380	1.1089	1.2743	1.4333	1.6619	1.6060	1.0380	1.4202	1.6433	1.2804	2.0306	2.5591	1.7655	1.5357	1.6157	1.6607	1.3490	1.1025	1.5442	1.8129	1.7625	1.5743
38.6383333333	1 day, 14:38:18	1.3056	1.1010	1.1812	0.8302	1.4098	1.6404	1.5541	1.4911	1.4817	1.3186	1.2248	0.8128	1.3934	1.4360	1.1151	1.0092	1.4790	1.4015	1.3366	1.0183	0.9353	1.4316	1.4829	1.4546	2.0014	1.5337	1.3359	1.1117	1.2790	1.4448	1.6620	1.6045	1.0338	1.4197	1.6467	1.2873	2.0452	2.5758	1.7733	1.5349	1.6210	1.6695	1.3430	1.1094	1.5466	1.8178	1.7684	1.5661
38.8050000000	1 day, 14:48:18	1.3107	1.1057	1.1913	0.8377	1.4206	1.6437	1.5605	1.4932	1.4794	1.3180	1.2291	0.8108	1.3955	1.4407	1.1146	1.0098	1.4847	1.3992	1.3356	1.0203	0.9414	1.4377	1.4800	1.4595	1.9926	1.5315	1.3340	1.1146	1.2837	1.4468	1.6650	1.6078	1.0267	1.4227	1.6500	1.2882	2.0615	2.5909	1.7813	1.5433	1.6250	1.6800	1.3423	1.1082	1.5498	1.8269	1.7686	1.5722
38.9716666667	1 day, 14:58:18	1.3204	1.1114	1.2010	0.8448	1.4229	1.6475	1.5638	1.4967	1.4872	1.3133	1.2343	0.8100	1.4006	1.4433	1.1179	1.0074	1.4894	1.4039	1.3291	1.0187	0.9493	1.4442	1.4854	1.4619	1.9846	1.5333	1.3295	1.1155	1.2882	1.4548	1.6715	1.6085	1.0206	1.4267	1.6603	1.2915	2.0804	2.6046	1.7906	1.5460	1.6294	1.6905	1.3457	1.1131	1.5539	1.8276	1.7637	1.5707
39.1386111111	1 day, 15:08:19	1.3255	1.1196	1.2091	0.8554	1.4229	1.6395	1.5674	1.4967	1.4929	1.3128	1.2350	0.8118	1.3971	1.4424	1.1204	1.0072	1.4942	1.4028	1.3298	1.0187	0.9535	1.4518	1.4872	1.4605	1.9771	1.5299	1.3301	1.1144	1.2929	1.4589	1.6791	1.6104	1.0174	1.4316	1.6660	1.2954	2.0987	2.6178	1.7886	1.5398	1.6313	1.6942	1.3459	1.1148	1.5522	1.8308	1.7691	1.5737
39.3058333333	1 day, 15:18:21	1.3326	1.1213	1.2184	0.8584	1.4239	1.6430	1.5720	1.4954	1.4905	1.3138	1.2395	0.8125	1.3972	1.4472	1.1247	1.0096	1.5006	1.4007	1.3328	1.0199	0.9526	1.4571	1.4899	1.4686	1.9723	1.5336	1.3341	1.1179	1.2996	1.4679	1.6836	1.6173	1.0122	1.4372	1.6727	1.2970	2.1098	2.6298	1.7995	1.5400	1.6321	1.7015	1.3455	1.1186	1.5568	1.8334	1.7643	1.5734
39.4725000000	1 day, 15:28:21	1.3411	1.1271	1.2226	0.8622	1.4280	1.6502	1.5696	1.4976	1.4936	1.3119	1.2493	0.8109	1.3959	1.4466	1.1282	1.0150	1.5098	1.3982	1.3348	1.0228	0.9532	1.4585	1.4910	1.4650	1.9611	1.5393	1.3342	1.1188	1.3035	1.4653	1.6809	1.6148	1.0055	1.4425	1.6786	1.2974	2.1202	2.6447	1.8027	1.5418	1.6278	1.6999	1.3528	1.1199	1.5578	1.8329	1.7595	1.5804
39.6391666667	1 day, 15:38:21	1.3524	1.1264	1.2308	0.8656	1.4254	1.6549	1.5677	1.4952	1.4938	1.3146	1.2546	0.8183	1.4004	1.4473	1.1284	1.0211	1.5174	1.4016	1.3330	1.0253	0.9550	1.4657	1.4893	1.4538	1.9563	1.5448	1.3335	1.1244	1.3101	1.4678	1.6761	1.6135	1.0029	1.4477	1.6833	1.2971	2.1373	2.6516	1.8060	1.5457	1.6273	1.6963	1.3612	1.1285	1.5577	1.8330	1.7450	1.5864
39.8061111111	1 day, 15:48:22	1.3680	1.1288	1.2380	0.8713	1.4237	1.6568	1.5686	1.4923	1.5075	1.3155	1.2567	0.8224	1.4058	1.4534	1.1370	1.0250	1.5235	1.4016	1.3351	1.0271	0.9598	1.4693	1.4931	1.4465	1.9562	1.5434	1.3326	1.1220	1.3138	1.4744	1.6723	1.6190	0.9979	1.4487	1.6846	1.2982	2.1479	2.6550	1.8097	1.5560	1.6326	1.6940	1.3694	1.1301	1.5593	1.8308	1.7330	1.5874
39.9727777778	1 day, 15:58:22	1.3749	1.1291	1.2435	0.8792	1.4225	1.6596	1.5730	1.4891	1.5125	1.3127	1.2602	0.8254	1.4058	1.4563	1.1419	1.0284	1.5172	1.4028	1.3429	1.0319	0.9614	1.4759	1.4936	1.4483	1.9511	1.5418	1.3316	1.1274	1.3201	1.4735	1.6722	1.6232	0.9928	1.4511	1.6849	1.3008	2.1553	2.6701	1.8139	1.5602	1.6327	1.6785	1.3728	1.1344	1.5583	1.8221	1.7298	1.5902
40.1394444444	1 day, 16:08:22	1.3808	1.1301	1.2486	0.8835	1.4264	1.6639	1.5700	1.4899	1.5114	1.3162	1.2591	0.8295	1.4111	1.4606	1.1507	1.0311	1.5265	1.4025	1.3478	1.0289	0.9625	1.4810	1.4912	1.4464	1.9494	1.5443	1.3357	1.1312	1.3215	1.4761	1.6703	1.6286	0.9868	1.4532	1.6919	1.2989	2.1733	2.6800	1.8162	1.5624	1.6346	1.6732	1.3762	1.1432	1.5651	1.8142	1.7300	1.5909
40.3063888889	1 day, 16:18:23	1.3928	1.1324	1.2448	0.8897	1.4295	1.6695	1.5699	1.4920	1.5119	1.3172	1.2652	0.8284	1.4099	1.4544	1.1557	1.0343	1.5230	1.3992	1.3514	1.0253	0.9700	1.4765	1.4977	1.4465	1.9401	1.5370	1.3366	1.1320	1.3235	1.4851	1.6755	1.6378	0.9836	1.4498	1.6930	1.3033	2.1824	2.6926	1.8078	1.5614	1.6363	1.6665	1.3765	1.1490	1.5634	1.8010	1.7305	1.5883
40.4736111111	1 day, 16:28:25	1.3987	1.1379	1.2523	0.8938	1.4337	1.6774	1.5764	1.4989	1.5013	1.3170	1.2680	0.8305	1.4083	1.4496	1.1620	1.0360	1.5272	1.4008	1.3506	1.0218	0.9737	1.4772	1.4961	1.4516	1.9376	1.5403	1.3353	1.1336	1.3294	1.4915	1.6757	1.6380	0.9790	1.4533	1.6985	1.3044	2.1978	2.6971	1.8083	1.5596	1.6316	1.6643	1.3744	1.1573	1.5615	1.8012	1.7299	1.5754
40.6402777778	1 day, 16:38:25	1.4093	1.1373	1.2443	0.9017	1.4314	1.6805	1.5739	1.5021	1.5005	1.3112	1.2713	0.8342	1.4093	1.4444	1.1649	1.0353	1.5225	1.4010	1.3519	1.0230	0.9771	1.4788	1.4951	1.4541	1.9318	1.5416	1.3328	1.1349	1.3316	1.5027	1.6752	1.6390	0.9717	1.4556	1.7017	1.3101	2.2171	2.7021	1.8005	1.5717	1.6331	1.6641	1.3694	1.1613	1.5563	1.7964	1.7280	1.5693
40.8072222222	1 day, 16:48:26	1.4100	1.1376	1.2523	0.9128	1.4311	1.6809	1.5749	1.5066	1.4979	1.3015	1.2705	0.8357	1.4116	1.4425	1.1649	1.0385	1.5290	1.4015	1.3445	1.0271	0.9836	1.4822	1.4926	1.4610	1.9235	1.5439	1.3334	1.1344	1.3334	1.5079	1.6683	1.6439	0.9686	1.4534	1.7057	1.3127	2.2274	2.7087	1.8034	1.5718	1.6390	1.6593	1.3694	1.1716	1.5536	1.7793	1.7259	1.5625
40.9744444444	1 day, 16:58:28	1.4222	1.1376	1.2625	0.9189	1.4346	1.6830	1.5765	1.5053	1.4950	1.3018	1.2727	0.8410	1.4070	1.4407	1.1723	1.0397	1.5407	1.4019	1.3433	1.0256	0.9875	1.4872	1.4934	1.4609	1.9149	1.5417	1.3326	1.1290	1.3371	1.5138	1.6552	1.6534	0.9623	1.4525	1.7031	1.3130	2.2359	2.7194	1.8069	1.5684	1.6428	1.6638	1.3730	1.1783	1.5498	1.7701	1.7243	1.5532
41.1411111111	1 day, 17:08:28	1.4344	1.1347	1.2700	0.9240	1.4404	1.6810	1.5858	1.5100	1.4946	1.2999	1.2737	0.8421	1.4076	1.4301	1.1724	1.0455	1.5408	1.4050	1.3442	1.0285	0.9889	1.4920	1.4919	1.4569	1.9055	1.5415	1.3310	1.1317	1.3401	1.5172	1.6568	1.6513	0.9556	1.4567	1.7060	1.3175	2.2454	2.7246	1.8112	1.5678	1.6403	1.6547	1.3708	1.1833	1.5479	1.7607	1.7215	1.5529
41.3077777778	1 day, 17:18:28	1.4312	1.1386	1.2755	0.9292	1.4439	1.6807	1.5863	1.5006	1.4943	1.2986	1.2737	0.8451	1.3994	1.4276	1.1791	1.0436	1.5419	1.4068	1.3435	1.0306	0.9935	1.5003	1.4891	1.4543	1.9008	1.5377	1.3311	1.1289	1.3438	1.5179	1.6550	1.6439	0.9476	1.4605	1.7119	1.3227	2.2631	2.7310	1.8042	1.5643	1.6350	1.6516	1.3691	1.1850	1.5479	1.7559	1.7144	1.5511
41.4747222222	1 day, 17:28:29	1.4421	1.1431	1.2824	0.9374	1.4475	1.6780	1.5897	1.5092	1.4915	1.2969	1.2797	0.8484	1.4065	1.4320	1.1781	1.0475	1.5409	1.4086	1.3378	1.0318	0.9935	1.5004	1.4786	1.4614	1.8940	1.5378	1.3290	1.1287	1.3436	1.5161	1.6516	1.6493	0.9438	1.4612	1.7135	1.3207	2.2727	2.7344	1.8045	1.5615	1.6328	1.6457	1.3689	1.1895	1.5466	1.7494	1.7142	1.5456
41.6413888889	1 day, 17:38:29	1.4462	1.1484	1.2867	0.9459	1.4482	1.6789	1.5929	1.5117	1.4872	1.2938	1.2854	0.8536	1.4099	1.4280	1.1804	1.0482	1.5495	1.4114	1.3407	1.0359	0.9920	1.5048	1.4778	1.4625	1.8892	1.5330	1.3294	1.1268	1.3449	1.5187	1.6509	1.6441	0.9411	1.4615	1.7129	1.3166	2.2796	2.7420	1.8056	1.5611	1.6255	1.6412	1.3670	1.1885	1.5479	1.7421	1.7098	1.5350
41.8080555556	1 day, 17:48:29	1.4504	1.1512	1.2934	0.9515	1.4456	1.6789	1.5960	1.5134	1.4812	1.2933	1.2933	0.8513	1.4123	1.4318	1.1845	1.0510	1.5595	1.4107	1.3435	1.0415	0.9923	1.5157	1.4765	1.4649	1.8746	1.5339	1.3287	1.1246	1.3489	1.5195	1.6528	1.6476	0.9342	1.4617	1.7122	1.3181	2.2854	2.7456	1.8000	1.5569	1.6166	1.6359	1.3624	1.1900	1.5487	1.7357	1.7011	1.5399
41.9750000000	1 day, 17:58:30	1.4579	1.1597	1.2963	0.9582	1.4509	1.6795	1.5925	1.5144	1.4876	1.2918	1.2966	0.8543	1.4122	1.4344	1.1847	1.0522	1.5596	1.4143	1.3397	1.0459	0.9936	1.5162	1.4705	1.4646	1.8615	1.5337	1.3291	1.1219	1.3429	1.5224	1.6533	1.6544	0.9282	1.4662	1.7136	1.3198	2.2918	2.7504	1.8049	1.5590	1.6136	1.6252	1.3591	1.1864	1.5489	1.7316	1.6965	1.5412
42.1422222222	1 day, 18:08:32	1.4638	1.1607	1.3011	0.9640	1.4532	1.6792	1.5948	1.5123	1.4872	1.2917	1.3045	0.8532	1.4217	1.4291	1.1881	1.0497	1.5610	1.4214	1.3349	1.0483	0.9943	1.5188	1.4697	1.4633	1.8450	1.5288	1.3242	1.1187	1.3449	1.5266	1.6534	1.6595	0.9254	1.4626	1.7137	1.3228	2.3025	2.7669	1.8106	1.5616	1.6145	1.6212	1.3547	1.1865	1.5468	1.7229	1.6811	1.5399
42.3088888889	1 day, 18:18:32	1.4686	1.1654	1.3061	0.9677	1.4583	1.6794	1.5970	1.5184	1.4881	1.2928	1.3067	0.8531	1.4242	1.4210	1.1840	1.0525	1.5578	1.4275	1.3352	1.0487	0.9998	1.5209	1.4729	1.4598	1.8338	1.5301	1.3265	1.1213	1.3450	1.5337	1.6567	1.6592	0.9180	1.4629	1.7147	1.3237	2.3011	2.7657	1.8125	1.5624	1.6091	1.6181	1.3561	1.1857	1.5501	1.7184	1.6700	1.5320
42.4758333333	1 day, 18:28:33	1.4698	1.1655	1.3107	0.9738	1.4572	1.6857	1.6016	1.5240	1.4878	1.2892	1.3108	0.8553	1.4324	1.4188	1.1787	1.0525	1.5550	1.4257	1.3355	1.0497	1.0022	1.5230	1.4698	1.4510	1.8207	1.5256	1.3283	1.1264	1.3436	1.5332	1.6578	1.6580	0.9158	1.4662	1.7210	1.3232	2.3109	2.7638	1.8138	1.5679	1.6068	1.6169	1.3592	1.1885	1.5434	1.7088	1.6595	1.5212
42.6430555556	1 day, 18:38:35	1.4762	1.1646	1.3129	0.9775	1.4567	1.6881	1.6016	1.5256	1.4844	1.2896	1.3169	0.8535	1.4333	1.4126	1.1787	1.0544	1.5551	1.4206	1.3358	1.0471	1.0039	1.5263	1.4615	1.4490	1.8100	1.5183	1.3293	1.1251	1.3411	1.5393	1.6541	1.6576	0.9100	1.4659	1.7218	1.3232	2.3208	2.7687	1.8112	1.5685	1.6038	1.6072	1.3563	1.1889	1.5408	1.7082	1.6438	1.5099
42.8097222222	1 day, 18:48:35	1.4810	1.1668	1.3168	0.9815	1.4592	1.6910	1.5985	1.5217	1.4767	1.2864	1.3258	0.8531	1.4422	1.4104	1.1806	1.0568	1.5583	1.4195	1.3361	1.0452	1.0023	1.5301	1.4656	1.4473	1.7921	1.5145	1.3281	1.1231	1.3361	1.5469	1.6533	1.6516	0.9034	1.4663	1.7210	1.3257	2.3354	2.7864	1.8131	1.5747	1.5941	1.6019	1.3532	1.1847	1.5350	1.7001	1.6343	1.5099
42.9763888889	1 day, 18:58:35	1.4823	1.1758	1.3216	0.9919	1.4588	1.6935	1.5995	1.5212	1.4660	1.2806	1.3246	0.8575	1.4449	1.4117	1.1811	1.0566	1.5604	1.4219	1.3356	1.0476	1.0048	1.5342	1.4657	1.4495	1.7811	1.5141	1.3235	1.1226	1.3359	1.5456	1.6430	1.6558	0.8944	1.4660	1.7242	1.3291	2.3373	2.7966	1.8078	1.5728	1.5944	1.5969	1.3507	1.1793	1.5323	1.6891	1.6222	1.5073
43.1433333333	1 day, 19:08:36	1.4879	1.1781	1.3291	1.0041	1.4561	1.6948	1.5999	1.5255	1.4681	1.2757	1.3318	0.8568	1.4490	1.4123	1.1779	1.0575	1.5602	1.4267	1.3385	1.0492	1.0025	1.5293	1.4646	1.4521	1.7672	1.5134	1.3241	1.1219	1.3340	1.5460	1.6421	1.6556	0.8909	1.4647	1.7277	1.3306	2.3466	2.8139	1.8103	1.5659	1.5906	1.5911	1.3455	1.1755	1.5267	1.6739	1.6123	1.4983
43.3105555556	1 day, 19:18:38	1.4909	1.1822	1.3382	1.0120	1.4586	1.6981	1.5897	1.5259	1.4681	1.2752	1.3393	0.8569	1.4487	1.4081	1.1799	1.0616	1.5582	1.4293	1.3414	1.0478	0.9999	1.5285	1.4668	1.4523	1.7536	1.5104	1.3215	1.1193	1.3304	1.5473	1.6393	1.6559	0.8819	1.4628	1.7281	1.3309	2.3557	2.8316	1.8120	1.5642	1.5855	1.5804	1.3422	1.1742	1.5251	1.6624	1.6015	1.4924
43.4772222222	1 day, 19:28:38	1.4929	1.1894	1.3432	1.0229	1.4635	1.6929	1.5849	1.5215	1.4602	1.2739	1.3456	0.8565	1.4545	1.4051	1.1848	1.0624	1.5637	1.4364	1.3383	1.0460	1.0002	1.5302	1.4666	1.4448	1.7443	1.5012	1.3187	1.1116	1.3285	1.5486	1.6390	1.6598	0.8772	1.4497	1.7253	1.3294	2.3617	2.8284	1.8082	1.5637	1.5787	1.5740	1.3380	1.1747	1.5235	1.6540	1.5886	1.4852
43.6441666667	1 day, 19:38:39	1.4971	1.1973	1.3449	1.0318	1.4646	1.6918	1.5781	1.5178	1.4588	1.2729	1.3465	0.8567	1.4566	1.4030	1.1901	1.0587	1.5573	1.4372	1.3348	1.0470	0.9988	1.5298	1.4647	1.4402	1.7336	1.4970	1.3191	1.1084	1.3232	1.5529	1.6357	1.6612	0.8730	1.4458	1.7298	1.3276	2.3710	2.8149	1.8043	1.5677	1.5720	1.5661	1.3260	1.1756	1.5154	1.6438	1.5769	1.4791
43.8113888889	1 day, 19:48:41	1.5037	1.2045	1.3522	1.0415	1.4613	1.6963	1.5787	1.5149	1.4513	1.2707	1.3465	0.8617	1.4619	1.3974	1.1945	1.0583	1.5587	1.4404	1.3337	1.0482	0.9990	1.5343	1.4637	1.4407	1.7215	1.4891	1.3199	1.1038	1.3183	1.5518	1.6316	1.6591	0.8647	1.4437	1.7350	1.3264	2.3826	2.8031	1.8010	1.5636	1.5694	1.5619	1.3194	1.1747	1.5135	1.6306	1.5661	1.4833
43.9780555556	1 day, 19:58:41	1.5088	1.2080	1.3535	1.0463	1.4652	1.7026	1.5787	1.5148	1.4447	1.2706	1.3523	0.8633	1.4677	1.3905	1.1941	1.0577	1.5580	1.4396	1.3379	1.0493	0.9952	1.5355	1.4607	1.4358	1.7172	1.4843	1.3163	1.1018	1.3087	1.5559	1.6278	1.6562	0.8572	1.4418	1.7351	1.3251	2.3902	2.7909	1.8052	1.5573	1.5624	1.5578	1.3141	1.1733	1.5131	1.6233	1.5513	1.4780
44.1450000000	1 day, 20:08:42	1.5129	1.2161	1.3608	1.0516	1.4638	1.7106	1.5761	1.5060	1.4413	1.2632	1.3560	0.8684	1.4662	1.3828	1.1953	1.0566	1.5611	1.4451	1.3408	1.0476	0.9952	1.5335	1.4629	1.4307	1.7041	1.4834	1.3122	1.0996	1.3030	1.5531	1.6181	1.6549	0.8539	1.4388	1.7325	1.3257	2.3891	2.7864	1.8038	1.5628	1.5621	1.5484	1.3068	1.1718	1.5045	1.6082	1.5386	1.4797
44.3122222222	1 day, 20:18:44	1.5174	1.2204	1.3631	1.0580	1.4683	1.7127	1.5707	1.5053	1.4355	1.2615	1.3596	0.8717	1.4644	1.3826	1.1895	1.0608	1.5519	1.4424	1.3423	1.0520	0.9946	1.5331	1.4636	1.4302	1.6818	1.4836	1.3188	1.0936	1.2964	1.5522	1.6205	1.6528	0.8465	1.4333	1.7300	1.3258	2.3972	2.7881	1.7985	1.5642	1.5539	1.5414	1.3023	1.1677	1.4989	1.5986	1.5210	1.4793
44.4788888889	1 day, 20:28:44	1.5246	1.2263	1.3704	1.0641	1.4704	1.7105	1.5616	1.5025	1.4307	1.2598	1.3587	0.8739	1.4670	1.3802	1.1914	1.0624	1.5533	1.4488	1.3396	1.0564	0.9957	1.5367	1.4616	1.4240	1.6702	1.4807	1.3143	1.0864	1.2863	1.5496	1.6170	1.6532	0.8407	1.4348	1.7332	1.3271	2.4017	2.7732	1.7911	1.5612	1.5522	1.5369	1.3001	1.1654	1.4919	1.5923	1.5111	1.4759
44.6455555556	1 day, 20:38:44	1.5247	1.2328	1.3819	1.0690	1.4741	1.7083	1.5560	1.5009	1.4271	1.2558	1.3578	0.8729	1.4676	1.3747	1.1922	1.0608	1.5569	1.4502	1.3329	1.0578	0.9981	1.5325	1.4610	1.4186	1.6633	1.4796	1.3168	1.0793	1.2780	1.5481	1.6164	1.6485	0.8341	1.4295	1.7362	1.3274	2.3977	2.7690	1.7816	1.5572	1.5452	1.5257	1.2956	1.1583	1.4888	1.5816	1.4981	1.4765
44.8125000000	1 day, 20:48:45	1.5332	1.2403	1.3930	1.0806	1.4773	1.7045	1.5501	1.4969	1.4277	1.2543	1.3631	0.8713	1.4645	1.3705	1.1965	1.0596	1.5593	1.4511	1.3279	1.0577	0.9987	1.5285	1.4614	1.4152	1.6460	1.4818	1.3131	1.0760	1.2705	1.5509	1.6170	1.6497	0.8302	1.4251	1.7331	1.3276	2.4088	2.7660	1.7751	1.5504	1.5402	1.5163	1.2950	1.1571	1.4817	1.5713	1.4818	1.4705
44.9797222222	1 day, 20:58:47	1.5356	1.2475	1.4067	1.0883	1.4708	1.7068	1.5467	1.4972	1.4194	1.2542	1.3654	0.8655	1.4611	1.3643	1.2024	1.0556	1.5580	1.4472	1.3243	1.0567	1.0008	1.5231	1.4635	1.4077	1.6338	1.4860	1.3102	1.0723	1.2608	1.5469	1.6175	1.6500	0.8223	1.4125	1.7359	1.3298	2.4104	2.7502	1.7628	1.5451	1.5358	1.5162	1.2964	1.1603	1.4724	1.5643	1.4626	1.4642
45.1463888889	1 day, 21:08:47	1.5361	1.2499	1.4202	1.0902	1.4623	1.7109	1.5491	1.4936	1.4083	1.2512	1.3612	0.8651	1.4568	1.3657	1.2045	1.0525	1.5581	1.4461	1.3216	1.0536	1.0001	1.5196	1.4586	1.4084	1.6185	1.4852	1.3074	1.0647	1.2553	1.5481	1.6226	1.6459	0.8163	1.4162	1.7362	1.3292	2.4149	2.7327	1.7649	1.5409	1.5322	1.5060	1.2983	1.1576	1.4694	1.5561	1.4481	1.4623
45.3133333333	1 day, 21:18:48	1.5411	1.2523	1.4288	1.0966	1.4584	1.7185	1.5490	1.4992	1.4011	1.2470	1.3601	0.8645	1.4561	1.3626	1.2100	1.0442	1.5545	1.4438	1.3190	1.0546	0.9953	1.5172	1.4575	1.4011	1.6029	1.4861	1.3007	1.0565	1.2426	1.5457	1.6251	1.6443	0.8118	1.4127	1.7401	1.3262	2.4198	2.7229	1.7640	1.5331	1.5294	1.4998	1.2937	1.1537	1.4651	1.5496	1.4315	1.4587
45.4805555556	1 day, 21:28:50	1.5439	1.2559	1.4365	1.1073	1.4544	1.7133	1.5513	1.5017	1.3952	1.2518	1.3557	0.8667	1.4506	1.3563	1.2125	1.0377	1.5556	1.4426	1.3153	1.0531	0.9934	1.5198	1.4538	1.3962	1.5886	1.4872	1.2952	1.0518	1.2309	1.5475	1.6165	1.6416	0.8056	1.4123	1.7417	1.3295	2.4224	2.7128	1.7594	1.5257	1.5272	1.4957	1.2867	1.1516	1.4567	1.5410	1.4117	1.4518
45.6472222222	1 day, 21:38:50	1.5396	1.2622	1.4419	1.1143	1.4520	1.7095	1.5470	1.4978	1.3891	1.2459	1.3584	0.8624	1.4442	1.3495	1.2076	1.0360	1.5538	1.4390	1.3130	1.0530	0.9871	1.5167	1.4499	1.3914	1.5738	1.4810	1.2926	1.0457	1.2207	1.5461	1.6102	1.6372	0.7981	1.4110	1.7397	1.3302	2.4288	2.7138	1.7575	1.5178	1.5212	1.4849	1.2798	1.1517	1.4489	1.5334	1.3915	1.4511
45.8141666667	1 day, 21:48:51	1.5526	1.2705	1.4490	1.1214	1.4430	1.7101	1.5447	1.4944	1.3754	1.2446	1.3539	0.8624	1.4403	1.3457	1.2058	1.0304	1.5500	1.4349	1.3118	1.0504	0.9834	1.5099	1.4493	1.3880	1.5547	1.4743	1.2949	1.0370	1.2148	1.5399	1.5995	1.6367	0.7934	1.4112	1.7349	1.3311	2.4308	2.7062	1.7541	1.5168	1.5139	1.4757	1.2712	1.1491	1.4423	1.5265	1.3761	1.4473
45.9813888889	1 day, 21:58:53	1.5524	1.2742	1.4524	1.1300	1.4365	1.7067	1.5445	1.4905	1.3696	1.2450	1.3595	0.8627	1.4378	1.3428	1.2010	1.0278	1.5430	1.4281	1.3051	1.0440	0.9778	1.5040	1.4501	1.3809	1.5384	1.4687	1.2909	1.0295	1.2057	1.5364	1.5950	1.6253	0.7851	1.4095	1.7297	1.3321	2.4313	2.7035	1.7554	1.5165	1.5132	1.4616	1.2637	1.1482	1.4348	1.5125	1.3592	1.4425
46.1480555556	1 day, 22:08:53	1.5583	1.2737	1.4611	1.1356	1.4321	1.7080	1.5408	1.4887	1.3552	1.2374	1.3583	0.8581	1.4325	1.3310	1.1949	1.0274	1.5381	1.4216	1.3063	1.0407	0.9733	1.5025	1.4456	1.3794	1.5219	1.4638	1.2832	1.0177	1.1946	1.5312	1.5997	1.6213	0.7793	1.4092	1.7302	1.3280	2.4375	2.6920	1.7600	1.5147	1.5120	1.4495	1.2559	1.1463	1.4291	1.5026	1.3469	1.4359
46.3147222222	1 day, 22:18:53	1.5615	1.2711	1.4731	1.1436	1.4282	1.7004	1.5381	1.4913	1.3463	1.2255	1.3585	0.8537	1.4298	1.3174	1.1925	1.0263	1.5340	1.4194	1.2997	1.0373	0.9628	1.5037	1.4392	1.3744	1.5044	1.4623	1.2797	1.0073	1.1796	1.5315	1.5931	1.6099	0.7711	1.4080	1.7308	1.3261	2.4464	2.6848	1.7527	1.5101	1.5125	1.4308	1.2497	1.1466	1.4273	1.4875	1.3300	1.4347
46.4813888889	1 day, 22:28:53	1.5643	1.2722	1.4802	1.1527	1.4191	1.6976	1.5298	1.4875	1.3290	1.2156	1.3588	0.8477	1.4259	1.3068	1.1881	1.0264	1.5201	1.4129	1.3010	1.0301	0.9560	1.4980	1.4360	1.3733	1.4953	1.4547	1.2667	0.9966	1.1688	1.5228	1.5871	1.6058	0.7673	1.4066	1.7306	1.3298	2.4523	2.6844	1.7455	1.5069	1.5070	1.4199	1.2449	1.1493	1.4205	1.4773	1.3107	1.4357
46.6480555556	1 day, 22:38:53	1.5713	1.2815	1.4894	1.1596	1.4102	1.6926	1.5251	1.4821	1.3129	1.2073	1.3632	0.8449	1.4175	1.3002	1.1852	1.0262	1.5159	1.4038	1.2973	1.0184	0.9489	1.4940	1.4312	1.3650	1.4834	1.4528	1.2611	0.9859	1.1528	1.5171	1.5796	1.5951	0.7619	1.4021	1.7292	1.3335	2.4535	2.6755	1.7390	1.4978	1.5005	1.4075	1.2401	1.1565	1.4175	1.4626	1.2925	1.4345
46.8150000000	1 day, 22:48:54	1.5719	1.2840	1.4911	1.1679	1.4086	1.6861	1.5210	1.4763	1.2976	1.1927	1.3655	0.8414	1.4180	1.2911	1.1805	1.0227	1.5163	1.3966	1.2941	1.0052	0.9417	1.4894	1.4260	1.3622	1.4672	1.4552	1.2521	0.9729	1.1369	1.5079	1.5695	1.5830	0.7565	1.4023	1.7296	1.3324	2.4579	2.6641	1.7350	1.4879	1.4997	1.4026	1.2366	1.1555	1.4140	1.4482	1.2730	1.4318
46.9822222222	1 day, 22:58:56	1.5788	1.2851	1.4944	1.1724	1.4050	1.6821	1.5116	1.4698	1.2919	1.1844	1.3621	0.8362	1.4182	1.2829	1.1789	1.0208	1.5144	1.3906	1.2897	0.9975	0.9354	1.4848	1.4195	1.3648	1.4429	1.4478	1.2455	0.9629	1.1256	1.4979	1.5598	1.5618	0.7471	1.3963	1.7286	1.3337	2.4618	2.6657	1.7326	1.4839	1.4910	1.3927	1.2311	1.1597	1.4091	1.4389	1.2482	1.4299
47.1494444444	1 day, 23:08:58	1.5821	1.2883	1.5058	1.1744	1.4022	1.6738	1.5059	1.4576	1.2790	1.1786	1.3599	0.8296	1.4100	1.2741	1.1749	1.0170	1.5101	1.3879	1.2756	0.9893	0.9296	1.4817	1.4116	1.3542	1.4260	1.4306	1.2374	0.9540	1.1103	1.4921	1.5527	1.5517	0.7399	1.3932	1.7267	1.3367	2.4640	2.6604	1.7324	1.4745	1.4827	1.3873	1.2288	1.1580	1.4054	1.4238	1.2302	1.4261
47.3163888889	1 day, 23:18:59	1.5856	1.2939	1.5089	1.1802	1.4027	1.6684	1.4974	1.4497	1.2654	1.1734	1.3554	0.8285	1.4045	1.2720	1.1692	1.0166	1.5025	1.3799	1.2633	0.9793	0.9196	1.4806	1.3992	1.3474	1.4115	1.4205	1.2316	0.9431	1.0967	1.4893	1.5495	1.5426	0.7356	1.3903	1.7261	1.3358	2.4639	2.6575	1.7293	1.4650	1.4815	1.3818	1.2276	1.1493	1.4031	1.4081	1.2095	1.4244
47.4836111111	1 day, 23:29:01	1.5904	1.2979	1.5159	1.1905	1.3969	1.6628	1.4944	1.4402	1.2472	1.1610	1.3518	0.8249	1.3973	1.2621	1.1608	1.0069	1.4875	1.3665	1.2583	0.9746	0.9081	1.4784	1.3929	1.3478	1.3980	1.4125	1.2228	0.9340	1.0747	1.4803	1.5391	1.5325	0.7316	1.3908	1.7236	1.3274	2.4687	2.6476	1.7240	1.4580	1.4727	1.3694	1.2174	1.1442	1.3965	1.3893	1.1917	1.4148
47.6508333333	1 day, 23:39:03	1.5956	1.3029	1.5169	1.1970	1.3854	1.6518	1.4882	1.4351	1.2294	1.1541	1.3502	0.8208	1.3890	1.2480	1.1535	1.0033	1.4805	1.3655	1.2578	0.9666	0.9005	1.4742	1.3894	1.3445	1.3786	1.4073	1.2145	0.9204	1.0623	1.4684	1.5333	1.5209	0.7220	1.3841	1.7233	1.3251	2.4674	2.6424	1.7188	1.4534	1.4651	1.3629	1.2101	1.1354	1.3965	1.3789	1.1684	1.4108
47.8175000000	1 day, 23:49:03	1.6028	1.3045	1.5215	1.2064	1.3753	1.6438	1.4864	1.4323	1.2092	1.1435	1.3479	0.8160	1.3786	1.2305	1.1387	0.9958	1.4698	1.3610	1.2519	0.9625	0.8914	1.4659	1.3821	1.3313	1.3566	1.4038	1.2084	0.9090	1.0475	1.4582	1.5247	1.5100	0.7149	1.3781	1.7265	1.3267	2.4634	2.6329	1.7181	1.4482	1.4631	1.3518	1.2066	1.1314	1.3983	1.3593	1.1455	1.4041
47.9844444444	1 day, 23:59:04	1.6072	1.3085	1.5254	1.2141	1.3622	1.6341	1.4767	1.4301	1.2013	1.1352	1.3415	0.8117	1.3682	1.2134	1.1285	0.9869	1.4608	1.3514	1.2438	0.9571	0.8839	1.4591	1.3732	1.3185	1.3243	1.3959	1.2020	0.8979	1.0321	1.4448	1.5150	1.4946	0.7070	1.3736	1.7287	1.3258	2.4673	2.6092	1.7166	1.4395	1.4606	1.3421	1.1989	1.1215	1.3950	1.3423	1.1230	1.3941
48.1516666667	2 days, 0:09:06	1.6114	1.3118	1.5327	1.2243	1.3496	1.6258	1.4751	1.4288	1.1872	1.1290	1.3350	0.8085	1.3522	1.1982	1.1164	0.9801	1.4514	1.3453	1.2354	0.9494	0.8729	1.4498	1.3668	1.3057	1.3054	1.3882	1.2004	0.8816	1.0141	1.4345	1.5013	1.4798	0.7026	1.3693	1.7238	1.3285	2.4718	2.6020	1.7109	1.4391	1.4543	1.3337	1.1902	1.1169	1.3907	1.3309	1.0980	1.3889
48.3183333333	2 days, 0:19:06	1.6169	1.3165	1.5427	1.2350	1.3351	1.6195	1.4681	1.4205	1.1734	1.1111	1.3321	0.8050	1.3423	1.1872	1.1034	0.9742	1.4477	1.3414	1.2287	0.9392	0.8614	1.4379	1.3607	1.3000	1.2840	1.3824	1.1968	0.8656	0.9986	1.4261	1.4910	1.4628	0.6942	1.3681	1.7229	1.3314	2.4697	2.5915	1.7173	1.4214	1.4516	1.3255	1.1833	1.1087	1.3866	1.3179	1.0732	1.3796
48.4852777778	2 days, 0:29:07	1.6170	1.3228	1.5498	1.2409	1.3258	1.6169	1.4593	1.4138	1.1676	1.0996	1.3257	0.7963	1.3265	1.1703	1.0928	0.9631	1.4396	1.3336	1.2191	0.9326	0.8498	1.4290	1.3520	1.2873	1.2623	1.3735	1.1935	0.8521	0.9816	1.4154	1.4771	1.4470	0.6901	1.3665	1.7192	1.3336	2.4764	2.5838	1.7186	1.4130	1.4499	1.3248	1.1723	1.1020	1.3838	1.3059	1.0538	1.3716
48.6525000000	2 days, 0:39:09	1.6294	1.3275	1.5549	1.2483	1.3174	1.6114	1.4524	1.4051	1.1539	1.0875	1.3254	0.7887	1.3143	1.1531	1.0819	0.9565	1.4315	1.3296	1.2078	0.9166	0.8403	1.4239	1.3438	1.2768	1.2346	1.3659	1.1854	0.8422	0.9669	1.4046	1.4668	1.4246	0.6821	1.3605	1.7128	1.3345	2.4762	2.5808	1.7191	1.4004	1.4422	1.3200	1.1575	1.0920	1.3808	1.2933	1.0288	1.3628
48.8191666667	2 days, 0:49:09	1.6289	1.3356	1.5638	1.2558	1.3021	1.6073	1.4388	1.3923	1.1430	1.0713	1.3192	0.7842	1.3071	1.1359	1.0727	0.9465	1.4229	1.3268	1.1973	0.9011	0.8266	1.4180	1.3338	1.2718	1.2093	1.3519	1.1799	0.8267	0.9480	1.3941	1.4565	1.4142	0.6760	1.3553	1.7082	1.3331	2.4805	2.5749	1.7141	1.3902	1.4354	1.3141	1.1424	1.0865	1.3751	1.2766	1.0084	1.3515
48.9861111111	2 days, 0:59:10	1.6301	1.3398	1.5681	1.2663	1.2888	1.5941	1.4272	1.3856	1.1378	1.0588	1.3134	0.7765	1.2984	1.1199	1.0589	0.9343	1.4153	1.3153	1.1857	0.8875	0.8164	1.4066	1.3300	1.2549	1.1829	1.3380	1.1702	0.8168	0.9320	1.3836	1.4457	1.3981	0.6720	1.3546	1.7042	1.3301	2.4815	2.5623	1.7094	1.3766	1.4319	1.3039	1.1303	1.0746	1.3740	1.2595	0.9885	1.3417
49.1533333333	2 days, 1:09:12	1.6357	1.3439	1.5769	1.2703	1.2756	1.5869	1.4194	1.3761	1.1206	1.0413	1.3103	0.7708	1.2932	1.1065	1.0486	0.9282	1.4103	1.3071	1.1696	0.8775	0.7999	1.3970	1.3213	1.2408	1.1580	1.3308	1.1652	0.8023	0.9142	1.3769	1.4273	1.3816	0.6669	1.3508	1.6983	1.3321	2.4794	2.5558	1.7107	1.3732	1.4303	1.2972	1.1217	1.0652	1.3755	1.2410	0.9660	1.3348
49.3205555556	2 days, 1:19:14	1.6380	1.3492	1.5824	1.2738	1.2599	1.5760	1.4074	1.3606	1.1091	1.0247	1.3073	0.7605	1.2817	1.0889	1.0309	0.9177	1.3961	1.2982	1.1660	0.8663	0.7838	1.3811	1.3163	1.2395	1.1376	1.3192	1.1525	0.7918	0.8962	1.3687	1.4161	1.3719	0.6619	1.3475	1.6968	1.3319	2.4769	2.5470	1.7108	1.3606	1.4264	1.2813	1.1059	1.0525	1.3746	1.2242	0.9433	1.3225
49.4872222222	2 days, 1:29:14	1.6387	1.3607	1.5947	1.2848	1.2501	1.5683	1.3995	1.3503	1.0859	1.0120	1.2993	0.7534	1.2749	1.0748	1.0180	0.9083	1.3882	1.2933	1.1530	0.8609	0.7677	1.3697	1.3082	1.2271	1.1151	1.3095	1.1426	0.7853	0.8755	1.3599	1.4008	1.3550	0.6537	1.3412	1.6951	1.3323	2.4783	2.5292	1.7047	1.3519	1.4273	1.2767	1.0913	1.0449	1.3723	1.2047	0.9203	1.3087
49.6541666667	2 days, 1:39:15	1.6462	1.3653	1.6002	1.2975	1.2349	1.5583	1.3875	1.3404	1.0650	0.9945	1.2925	0.7464	1.2581	1.0592	1.0051	0.8975	1.3737	1.2828	1.1410	0.8496	0.7530	1.3567	1.2928	1.2197	1.0939	1.2955	1.1357	0.7725	0.8533	1.3476	1.3874	1.3356	0.6492	1.3398	1.6884	1.3358	2.4819	2.5121	1.7037	1.3393	1.4227	1.2727	1.0791	1.0366	1.3701	1.1856	0.8997	1.2984
49.8213888889	2 days, 1:49:17	1.6519	1.3761	1.6039	1.3060	1.2193	1.5454	1.3793	1.3254	1.0513	0.9783	1.2949	0.7376	1.2449	1.0463	0.9933	0.8905	1.3604	1.2710	1.1329	0.8431	0.7441	1.3447	1.2854	1.2042	1.0712	1.2895	1.1265	0.7621	0.8308	1.3333	1.3759	1.3139	0.6424	1.3326	1.6871	1.3433	2.4856	2.5025	1.7013	1.3285	1.4143	1.2663	1.0698	1.0269	1.3706	1.1692	0.8725	1.2851
49.9880555556	2 days, 1:59:17	1.6622	1.3842	1.6040	1.3160	1.2057	1.5311	1.3718	1.3088	1.0333	0.9623	1.2784	0.7308	1.2272	1.0260	0.9761	0.8796	1.3468	1.2638	1.1224	0.8303	0.7293	1.3322	1.2802	1.1941	1.0461	1.2790	1.1112	0.7517	0.8122	1.3233	1.3661	1.2950	0.6361	1.3272	1.6889	1.3471	2.4834	2.5010	1.6972	1.3165	1.4105	1.2583	1.0570	1.0154	1.3632	1.1498	0.8495	1.2707
50.1550000000	2 days, 2:09:18	1.6661	1.3882	1.6046	1.3275	1.1882	1.5175	1.3612	1.3012	1.0157	0.9450	1.2628	0.7225	1.2159	1.0084	0.9588	0.8682	1.3338	1.2500	1.1071	0.8214	0.7142	1.3135	1.2696	1.1846	1.0204	1.2720	1.0984	0.7365	0.7962	1.3129	1.3512	1.2772	0.6328	1.3254	1.6873	1.3469	2.4824	2.4903	1.6997	1.3054	1.4032	1.2521	1.0418	1.0082	1.3560	1.1257	0.8283	1.2533
50.3222222222	2 days, 2:19:20	1.6696	1.3869	1.6043	1.3382	1.1704	1.4992	1.3503	1.2938	1.0027	0.9294	1.2508	0.7173	1.1982	0.9870	0.9462	0.8634	1.3205	1.2344	1.0916	0.8071	0.6994	1.2979	1.2569	1.1754	0.9988	1.2591	1.0831	0.7237	0.7763	1.3031	1.3406	1.2595	0.6290	1.3247	1.6886	1.3492	2.4867	2.4841	1.7005	1.3002	1.3994	1.2434	1.0325	0.9977	1.3511	1.1076	0.8093	1.2372
50.4888888889	2 days, 2:29:20	1.6720	1.3965	1.6111	1.3487	1.1548	1.4866	1.3392	1.2810	0.9801	0.9167	1.2398	0.7056	1.1807	0.9719	0.9354	0.8543	1.3110	1.2176	1.0786	0.7985	0.6862	1.2786	1.2471	1.1604	0.9759	1.2488	1.0673	0.7079	0.7587	1.2907	1.3241	1.2435	0.6230	1.3221	1.6899	1.3491	2.4822	2.4767	1.6937	1.2856	1.3956	1.2319	1.0165	0.9867	1.3521	1.0911	0.7851	1.2273
50.6558333333	2 days, 2:39:21	1.6740	1.3948	1.6142	1.3521	1.1391	1.4698	1.3258	1.2691	0.9629	0.8992	1.2286	0.6977	1.1544	0.9501	0.9216	0.8460	1.2946	1.2069	1.0668	0.7893	0.6742	1.2617	1.2361	1.1457	0.9517	1.2356	1.0579	0.6951	0.7409	1.2795	1.3103	1.2223	0.6193	1.3157	1.6920	1.3484	2.4799	2.4613	1.6898	1.2747	1.3935	1.2298	1.0043	0.9776	1.3442	1.0748	0.7606	1.2089
50.8230555556	2 days, 2:49:23	1.6786	1.3981	1.6199	1.3605	1.1261	1.4563	1.3126	1.2579	0.9419	0.8854	1.2126	0.6863	1.1380	0.9303	0.9063	0.8365	1.2750	1.1956	1.0468	0.7749	0.6586	1.2469	1.2282	1.1366	0.9276	1.2161	1.0449	0.6814	0.7224	1.2641	1.2933	1.1929	0.6144	1.3169	1.6919	1.3494	2.4835	2.4478	1.6880	1.2665	1.3875	1.2221	0.9916	0.9676	1.3426	1.0598	0.7408	1.2001
50.9902777778	2 days, 2:59:25	1.6822	1.4032	1.6234	1.3642	1.1079	1.4448	1.2996	1.2416	0.9229	0.8684	1.2006	0.6759	1.1255	0.9155	0.8930	0.8230	1.2613	1.1834	1.0321	0.7631	0.6454	1.2369	1.2221	1.1189	0.9053	1.2064	1.0364	0.6691	0.7036	1.2460	1.2719	1.1778	0.6081	1.3093	1.6895	1.3526	2.4842	2.4426	1.6834	1.2606	1.3849	1.2166	0.9786	0.9535	1.3395	1.0389	0.7190	1.1890
51.1572222222	2 days, 3:09:26	1.6858	1.4069	1.6216	1.3690	1.0912	1.4281	1.2846	1.2311	0.9066	0.8528	1.1900	0.6659	1.1058	0.8945	0.8771	0.8106	1.2380	1.1705	1.0193	0.7553	0.6277	1.2298	1.2081	1.1064	0.8857	1.1913	1.0260	0.6539	0.6820	1.2298	1.2533	1.1621	0.6043	1.3022	1.6910	1.3518	2.4817	2.4312	1.6776	1.2445	1.3828	1.2079	0.9626	0.9427	1.3347	1.0237	0.7003	1.1706
51.3244444444	2 days, 3:19:28	1.6892	1.4121	1.6214	1.3745	1.0743	1.4035	1.2695	1.2136	0.8910	0.8319	1.1823	0.6583	1.0851	0.8743	0.8640	0.7988	1.2234	1.1579	1.0025	0.7423	0.6067	1.2147	1.1970	1.0931	0.8646	1.1779	1.0175	0.6395	0.6634	1.2128	1.2388	1.1408	0.5982	1.2970	1.6879	1.3519	2.4785	2.4264	1.6790	1.2321	1.3777	1.2004	0.9466	0.9311	1.3270	1.0075	0.6754	1.1577
51.4916666667	2 days, 3:29:30	1.6958	1.4172	1.6272	1.3805	1.0571	1.3834	1.2573	1.1986	0.8698	0.8168	1.1795	0.6440	1.0678	0.8529	0.8517	0.7881	1.2049	1.1432	0.9844	0.7289	0.5941	1.2091	1.1860	1.0728	0.8449	1.1667	1.0066	0.6279	0.6437	1.1957	1.2151	1.1239	0.5938	1.2940	1.6864	1.3496	2.4793	2.4217	1.6744	1.2164	1.3750	1.1937	0.9313	0.9140	1.3237	0.9909	0.6458	1.1431
51.6583333333	2 days, 3:39:30	1.7020	1.4264	1.6287	1.3834	1.0420	1.3594	1.2461	1.1778	0.8518	0.7995	1.1680	0.6305	1.0513	0.8376	0.8382	0.7778	1.1874	1.1315	0.9657	0.7174	0.5776	1.1953	1.1763	1.0594	0.8291	1.1531	0.9941	0.6077	0.6240	1.1823	1.1983	1.1010	0.5893	1.2898	1.6810	1.3478	2.4778	2.4108	1.6675	1.2043	1.3688	1.1859	0.9088	0.9000	1.3144	0.9679	0.6224	1.1267
51.8252777778	2 days, 3:49:31	1.7073	1.4280	1.6331	1.3937	1.0276	1.3360	1.2356	1.1637	0.8401	0.7798	1.1578	0.6237	1.0305	0.8149	0.8273	0.7665	1.1767	1.1171	0.9463	0.7043	0.5631	1.1808	1.1632	1.0434	0.8113	1.1332	0.9793	0.5949	0.6067	1.1686	1.1837	1.0814	0.5843	1.2867	1.6798	1.3497	2.4796	2.3997	1.6644	1.1909	1.3666	1.1813	0.8920	0.8889	1.3079	0.9451	0.5983	1.1162
51.9925000000	2 days, 3:59:33	1.7148	1.4343	1.6383	1.3971	1.0122	1.3156	1.2190	1.1422	0.8239	0.7620	1.1450	0.6155	1.0156	0.7925	0.8117	0.7568	1.1593	1.1024	0.9271	0.6894	0.5497	1.1697	1.1517	1.0333	0.7880	1.1136	0.9640	0.5776	0.5860	1.1550	1.1603	1.0622	0.5789	1.2849	1.6745	1.3532	2.4792	2.3828	1.6615	1.1792	1.3651	1.1762	0.8760	0.8705	1.3030	0.9236	0.5768	1.1042
52.1591666667	2 days, 4:09:33	1.7209	1.4438	1.6359	1.4085	0.9971	1.2980	1.2042	1.1211	0.8052	0.7410	1.1371	0.6022	0.9984	0.7691	0.7954	0.7460	1.1487	1.0869	0.9088	0.6794	0.5347	1.1564	1.1377	1.0207	0.7656	1.0946	0.9517	0.5607	0.5633	1.1346	1.1411	1.0384	0.5738	1.2806	1.6764	1.3525	2.4853	2.3881	1.6602	1.1658	1.3601	1.1675	0.8577	0.8593	1.2987	0.9053	0.5536	1.0869
52.3261111111	2 days, 4:19:34	1.7168	1.4469	1.6378	1.4115	0.9851	1.2788	1.1891	1.1049	0.7912	0.7142	1.1273	0.5901	0.9839	0.7491	0.7775	0.7376	1.1285	1.0690	0.8913	0.6716	0.5195	1.1457	1.1254	1.0067	0.7447	1.0825	0.9382	0.5444	0.5430	1.1150	1.1268	1.0163	0.5710	1.2716	1.6682	1.3566	2.4837	2.3799	1.6562	1.1544	1.3596	1.1553	0.8426	0.8496	1.2952	0.8862	0.5278	1.0704
52.4933333333	2 days, 4:29:36	1.7184	1.4490	1.6388	1.4180	0.9682	1.2544	1.1731	1.0878	0.7727	0.6980	1.1126	0.5778	0.9660	0.7286	0.7600	0.7239	1.1140	1.0525	0.8702	0.6604	0.5074	1.1259	1.1113	0.9914	0.7214	1.0657	0.9275	0.5282	0.5279	1.0985	1.1091	0.9939	0.5636	1.2646	1.6672	1.3572	2.4868	2.3734	1.6488	1.1386	1.3571	1.1424	0.8260	0.8352	1.2912	0.8627	0.5037	1.0602
52.6600000000	2 days, 4:39:36	1.7212	1.4534	1.6442	1.4224	0.9525	1.2320	1.1582	1.0680	0.7541	0.6779	1.1004	0.5691	0.9439	0.7069	0.7394	0.7131	1.0980	1.0404	0.8529	0.6421	0.4922	1.1075	1.0956	0.9762	0.6965	1.0492	0.9116	0.5159	0.5098	1.0793	1.0900	0.9739	0.5611	1.2583	1.6624	1.3509	2.4761	2.3634	1.6417	1.1216	1.3541	1.1339	0.8044	0.8226	1.2838	0.8440	0.4820	1.0477
52.8269444444	2 days, 4:49:37	1.7249	1.4528	1.6539	1.4315	0.9376	1.2138	1.1388	1.0460	0.7306	0.6569	1.0836	0.5581	0.9246	0.6881	0.7241	0.7017	1.0813	1.0279	0.8358	0.6308	0.4771	1.0902	1.0815	0.9588	0.6748	1.0332	0.8943	0.5104	0.4922	1.0580	1.0746	0.9462	0.5552	1.2510	1.6620	1.3518	2.4693	2.3525	1.6342	1.1089	1.3523	1.1297	0.7871	0.8101	1.2785	0.8234	0.4614	1.0307
52.9941666667	2 days, 4:59:39	1.7322	1.4558	1.6597	1.4408	0.9215	1.1911	1.1114	1.0267	0.7084	0.6380	1.0693	0.5480	0.9052	0.6662	0.7029	0.6883	1.0601	1.0158	0.8239	0.6137	0.4613	1.0705	1.0711	0.9401	0.6532	1.0201	0.8818	0.4973	0.4723	1.0392	1.0573	0.9254	0.5507	1.2449	1.6588	1.3522	2.4682	2.3473	1.6264	1.0972	1.3472	1.1207	0.7664	0.7955	1.2670	0.8034	0.4393	1.0151
53.1613888889	2 days, 5:09:41	1.7380	1.4634	1.6634	1.4458	0.9076	1.1688	1.0975	1.0040	0.6927	0.6195	1.0557	0.5334	0.8838	0.6428	0.6855	0.6755	1.0437	1.0007	0.8040	0.6019	0.4462	1.0534	1.0630	0.9300	0.6336	1.0058	0.8666	0.4846	0.4548	1.0183	1.0375	0.9032	0.5432	1.2419	1.6600	1.3512	2.4735	2.3439	1.6211	1.0847	1.3467	1.1141	0.7471	0.7809	1.2610	0.7843	0.4183	0.9971
53.3280555556	2 days, 5:19:41	1.7457	1.4661	1.6779	1.4510	0.8888	1.1400	1.0878	0.9857	0.6737	0.5998	1.0424	0.5182	0.8676	0.6206	0.6676	0.6607	1.0209	0.9890	0.7861	0.5903	0.4314	1.0363	1.0511	0.9191	0.6128	0.9901	0.8494	0.4698	0.4367	1.0019	1.0169	0.8834	0.5393	1.2400	1.6522	1.3495	2.4673	2.3299	1.6195	1.0753	1.3413	1.1063	0.7307	0.7695	1.2570	0.7638	0.3969	0.9787
53.4950000000	2 days, 5:29:42	1.7457	1.4687	1.6756	1.4542	0.8730	1.1215	1.0721	0.9659	0.6523	0.5815	1.0337	0.5074	0.8411	0.5985	0.6548	0.6455	0.9993	0.9718	0.7673	0.5773	0.4154	1.0195	1.0360	0.9017	0.5926	0.9713	0.8317	0.4541	0.4165	0.9826	1.0001	0.8614	0.5385	1.2325	1.6493	1.3505	2.4607	2.3200	1.6166	1.0599	1.3363	1.0978	0.7152	0.7553	1.2499	0.7432	0.3773	0.9643
53.6622222222	2 days, 5:39:44	1.7520	1.4729	1.6770	1.4576	0.8536	1.1019	1.0559	0.9472	0.6308	0.5623	1.0177	0.4978	0.8197	0.5768	0.6407	0.6308	0.9812	0.9563	0.7497	0.5628	0.3980	0.9993	1.0203	0.8825	0.5696	0.9538	0.8208	0.4375	0.3979	0.9624	0.9814	0.8422	0.5344	1.2267	1.6474	1.3508	2.4600	2.3174	1.6184	1.0427	1.3352	1.0954	0.6989	0.7446	1.2354	0.7256	0.3614	0.9468
53.8288888889	2 days, 5:49:44	1.7510	1.4751	1.6754	1.4654	0.8388	1.0794	1.0427	0.9302	0.6093	0.5449	0.9958	0.4843	0.7950	0.5578	0.6267	0.6146	0.9615	0.9409	0.7318	0.5458	0.3816	0.9830	1.0089	0.8723	0.5516	0.9342	0.8080	0.4198	0.3813	0.9412	0.9634	0.8192	0.5309	1.2222	1.6426	1.3529	2.4626	2.3153	1.6165	1.0273	1.3369	1.0887	0.6828	0.7318	1.2291	0.7064	0.3431	0.9270
53.9958333333	2 days, 5:59:45	1.7572	1.4800	1.6747	1.4761	0.8230	1.0568	1.0271	0.9131	0.5898	0.5260	0.9832	0.4730	0.7743	0.5342	0.6134	0.5981	0.9442	0.9267	0.7139	0.5324	0.3675	0.9710	0.9998	0.8567	0.5330	0.9150	0.7950	0.4038	0.3631	0.9229	0.9472	0.7951	0.5282	1.2130	1.6425	1.3546	2.4608	2.3101	1.6149	1.0136	1.3357	1.0830	0.6655	0.7202	1.2169	0.6869	0.3242	0.9101
54.1630555556	2 days, 6:09:47	1.7586	1.4862	1.6734	1.4836	0.8092	1.0377	1.0122	0.8958	0.5678	0.5080	0.9707	0.4623	0.7524	0.5136	0.5994	0.5868	0.9213	0.9103	0.6998	0.5175	0.3559	0.9551	0.9878	0.8366	0.5120	0.8993	0.7801	0.3884	0.3474	0.8983	0.9301	0.7734	0.5244	1.2112	1.6409	1.3588	2.4661	2.3163	1.6101	1.0011	1.3265	1.0747	0.6514	0.7099	1.2089	0.6690	0.3055	0.8946
54.3297222222	2 days, 6:19:47	1.7663	1.4923	1.6720	1.4866	0.7924	1.0138	0.9998	0.8806	0.5496	0.4872	0.9607	0.4511	0.7333	0.4914	0.5832	0.5731	0.9056	0.8994	0.6859	0.5005	0.3427	0.9387	0.9736	0.8243	0.4979	0.8784	0.7651	0.3714	0.3300	0.8778	0.9150	0.7538	0.5210	1.2115	1.6342	1.3623	2.4677	2.3220	1.6091	0.9867	1.3243	1.0681	0.6361	0.6998	1.2019	0.6515	0.2882	0.8798
54.4966666667	2 days, 6:29:48	1.7698	1.5000	1.6722	1.4923	0.7731	0.9919	0.9808	0.8611	0.5264	0.4704	0.9458	0.4381	0.7178	0.4686	0.5686	0.5585	0.8895	0.8829	0.6673	0.4856	0.3261	0.9171	0.9604	0.8110	0.4796	0.8601	0.7463	0.3517	0.3074	0.8559	0.8990	0.7286	0.5213	1.2083	1.6340	1.3647	2.4630	2.3217	1.6012	0.9721	1.3256	1.0571	0.6203	0.6866	1.1932	0.6349	0.2723	0.8653
54.6638888889	2 days, 6:39:50	1.7694	1.5011	1.6710	1.4992	0.7554	0.9631	0.9560	0.8379	0.4990	0.4527	0.9312	0.4287	0.6938	0.4453	0.5517	0.5405	0.8699	0.8663	0.6482	0.4724	0.3111	0.8957	0.9409	0.7947	0.4637	0.8400	0.7245	0.3345	0.2885	0.8358	0.8816	0.7053	0.5177	1.2069	1.6315	1.3651	2.4539	2.3100	1.5894	0.9600	1.3226	1.0444	0.6052	0.6706	1.1829	0.6141	0.2544	0.8439
54.8311111111	2 days, 6:49:52	1.7671	1.5028	1.6739	1.5038	0.7376	0.9399	0.9330	0.8183	0.4803	0.4322	0.9165	0.4123	0.6684	0.4200	0.5371	0.5232	0.8499	0.8426	0.6329	0.4581	0.2933	0.8782	0.9207	0.7759	0.4399	0.8225	0.7035	0.3162	0.2710	0.8132	0.8628	0.6796	0.5113	1.2030	1.6269	1.3684	2.4570	2.2904	1.5869	0.9425	1.3207	1.0347	0.5880	0.6536	1.1785	0.5960	0.2380	0.8257
54.9980555556	2 days, 6:59:53	1.7672	1.5035	1.6734	1.5089	0.7206	0.9152	0.9138	0.7998	0.4600	0.4116	0.9029	0.3986	0.6482	0.3982	0.5192	0.5094	0.8285	0.8222	0.6145	0.4405	0.2740	0.8602	0.8992	0.7604	0.4203	0.8023	0.6839	0.3040	0.2548	0.7915	0.8415	0.6610	0.5075	1.1981	1.6228	1.3678	2.4571	2.2768	1.5757	0.9288	1.3142	1.0224	0.5701	0.6407	1.1694	0.5722	0.2232	0.8061
55.1652777778	2 days, 7:09:55	1.7712	1.5111	1.6791	1.5142	0.7043	0.8916	0.8917	0.7851	0.4385	0.3924	0.8897	0.3849	0.6272	0.3774	0.5039	0.4981	0.8110	0.7991	0.5986	0.4264	0.2575	0.8422	0.8817	0.7423	0.4016	0.7828	0.6633	0.2907	0.2375	0.7753	0.8226	0.6380	0.5042	1.1933	1.6198	1.3686	2.4496	2.2647	1.5610	0.9116	1.3119	1.0156	0.5521	0.6229	1.1631	0.5514	0.2080	0.7918
55.3325000000	2 days, 7:19:57	1.7791	1.5159	1.6848	1.5191	0.6884	0.8690	0.8719	0.7660	0.4164	0.3766	0.8789	0.3724	0.6098	0.3574	0.4837	0.4862	0.7958	0.7790	0.5801	0.4140	0.2434	0.8193	0.8701	0.7288	0.3790	0.7652	0.6422	0.2763	0.2201	0.7543	0.8004	0.6193	0.5015	1.1886	1.6140	1.3664	2.4465	2.2649	1.5533	0.8935	1.3089	1.0052	0.5380	0.6060	1.1513	0.5343	0.1934	0.7804
55.4991666667	2 days, 7:29:57	1.7735	1.5217	1.6820	1.5184	0.6706	0.8541	0.8504	0.7459	0.4021	0.3633	0.8635	0.3603	0.5877	0.3418	0.4675	0.4730	0.7752	0.7610	0.5601	0.4014	0.2284	0.7994	0.8510	0.7119	0.3627	0.7496	0.6243	0.2643	0.2061	0.7368	0.7788	0.6025	0.4988	1.1859	1.6123	1.3637	2.4429	2.2609	1.5438	0.8802	1.3059	1.0002	0.5241	0.5860	1.1438	0.5176	0.1818	0.7616
55.6661111111	2 days, 7:39:58	1.7751	1.5252	1.6878	1.5220	0.6563	0.8420	0.8291	0.7282	0.3859	0.3480	0.8474	0.3478	0.5682	0.3218	0.4551	0.4577	0.7542	0.7437	0.5442	0.3893	0.2158	0.7796	0.8332	0.6998	0.3464	0.7338	0.6048	0.2517	0.1921	0.7185	0.7539	0.5805	0.4950	1.1843	1.6109	1.3624	2.4381	2.2573	1.5369	0.8659	1.3010	0.9929	0.5089	0.5704	1.1370	0.4996	0.1676	0.7461
55.8333333333	2 days, 7:50:00	1.7708	1.5302	1.6873	1.5294	0.6409	0.8213	0.8096	0.7108	0.3683	0.3278	0.8341	0.3335	0.5494	0.3077	0.4415	0.4438	0.7363	0.7309	0.5299	0.3756	0.2023	0.7606	0.8175	0.6805	0.3275	0.7162	0.5890	0.2409	0.1771	0.7026	0.7338	0.5662	0.4895	1.1767	1.6123	1.3630	2.4344	2.2492	1.5315	0.8534	1.2978	0.9886	0.4902	0.5586	1.1340	0.4834	0.1549	0.7308
56.0000000000	2 days, 8:00:00	1.7728	1.5371	1.6940	1.5316	0.6235	0.8021	0.7870	0.6914	0.3532	0.3115	0.8129	0.3220	0.5307	0.2925	0.4279	0.4248	0.7194	0.7147	0.5144	0.3628	0.1878	0.7419	0.8016	0.6668	0.3120	0.6965	0.5770	0.2290	0.1626	0.6830	0.7157	0.5447	0.4864	1.1751	1.6143	1.3624	2.4391	2.2509	1.5296	0.8355	1.2904	0.9785	0.4755	0.5478	1.1251	0.4651	0.1418	0.7168
56.1669444444	2 days, 8:10:01	1.7710	1.5405	1.6947	1.5359	0.6075	0.7781	0.7667	0.6703	0.3362	0.2946	0.7974	0.3112	0.5082	0.2724	0.4115	0.4075	0.7023	0.7008	0.4960	0.3521	0.1751	0.7244	0.7860	0.6516	0.2945	0.6808	0.5610	0.2184	0.1499	0.6635	0.7004	0.5246	0.4840	1.1724	1.6098	1.3617	2.4411	2.2436	1.5253	0.8221	1.2852	0.9728	0.4596	0.5367	1.1125	0.4505	0.1308	0.7018
56.3341666667	2 days, 8:20:03	1.7697	1.5524	1.6920	1.5342	0.5947	0.7564	0.7487	0.6518	0.3184	0.2745	0.7835	0.2988	0.4900	0.2529	0.3976	0.3935	0.6889	0.6844	0.4805	0.3388	0.1635	0.7056	0.7735	0.6330	0.2811	0.6613	0.5460	0.2096	0.1366	0.6430	0.6813	0.5076	0.4832	1.1680	1.6071	1.3588	2.4325	2.2331	1.5131	0.8084	1.2808	0.9609	0.4430	0.5237	1.1042	0.4326	0.1213	0.6867
56.5013888889	2 days, 8:30:05	1.7772	1.5555	1.6938	1.5378	0.5792	0.7307	0.7269	0.6312	0.3039	0.2617	0.7700	0.2868	0.4723	0.2403	0.3817	0.3775	0.6728	0.6695	0.4660	0.3257	0.1479	0.6896	0.7560	0.6184	0.2649	0.6439	0.5319	0.1996	0.1247	0.6253	0.6621	0.4911	0.4769	1.1634	1.6045	1.3578	2.4314	2.2293	1.5034	0.7867	1.2761	0.9484	0.4277	0.5136	1.0938	0.4170	0.1094	0.6733
56.6683333333	2 days, 8:40:06	1.7794	1.5574	1.6936	1.5399	0.5637	0.7087	0.7077	0.6122	0.2905	0.2476	0.7574	0.2754	0.4516	0.2233	0.3696	0.3635	0.6533	0.6526	0.4491	0.3119	0.1352	0.6728	0.7386	0.6049	0.2505	0.6268	0.5157	0.1873	0.1122	0.6069	0.6459	0.4756	0.4775	1.1589	1.6025	1.3605	2.4264	2.2234	1.4933	0.7721	1.2751	0.9376	0.4139	0.5005	1.0849	0.3984	0.0975	0.6580
56.8355555556	2 days, 8:50:08	1.7828	1.5652	1.6882	1.5458	0.5510	0.6849	0.6846	0.5906	0.2733	0.2311	0.7431	0.2663	0.4317	0.2059	0.3535	0.3517	0.6376	0.6396	0.4303	0.2992	0.1229	0.6579	0.7227	0.5914	0.2415	0.6097	0.5017	0.1728	0.1009	0.5884	0.6263	0.4559	0.4737	1.1556	1.5972	1.3627	2.4203	2.2199	1.4848	0.7529	1.2736	0.9276	0.4008	0.4883	1.0740	0.3810	0.0879	0.6436
57.0027777778	2 days, 9:00:10	1.7911	1.5702	1.6919	1.5483	0.5373	0.6644	0.6654	0.5722	0.2543	0.2125	0.7291	0.2550	0.4108	0.1917	0.3386	0.3366	0.6118	0.6215	0.4164	0.2850	0.1106	0.6413	0.7069	0.5759	0.2229	0.5918	0.4825	0.1608	0.0876	0.5693	0.6080	0.4371	0.4688	1.1537	1.5942	1.3641	2.4142	2.2184	1.4817	0.7386	1.2672	0.9160	0.3886	0.4794	1.0650	0.3659	0.0794	0.6258
57.1697222222	2 days, 9:10:11	1.7903	1.5758	1.6919	1.5531	0.5216	0.6419	0.6447	0.5545	0.2413	0.1987	0.7158	0.2435	0.3890	0.1797	0.3219	0.3232	0.5899	0.6026	0.4042	0.2717	0.0981	0.6257	0.6926	0.5629	0.2067	0.5738	0.4629	0.1510	0.0769	0.5505	0.5889	0.4191	0.4668	1.1519	1.5913	1.3634	2.4093	2.2102	1.4769	0.7250	1.2625	0.9051	0.3770	0.4656	1.0551	0.3493	0.0713	0.6081
57.3369444444	2 days, 9:20:13	1.7942	1.5835	1.6937	1.5563	0.5098	0.6205	0.6269	0.5374	0.2272	0.1833	0.6990	0.2265	0.3678	0.1645	0.3081	0.3074	0.5688	0.5821	0.3900	0.2573	0.0862	0.6062	0.6811	0.5477	0.1933	0.5552	0.4475	0.1409	0.0656	0.5333	0.5700	0.4039	0.4646	1.1449	1.5855	1.3620	2.4010	2.2029	1.4701	0.7096	1.2554	0.8919	0.3613	0.4541	1.0457	0.3352	0.0658	0.5942
57.5041666667	2 days, 9:30:15	1.7898	1.5860	1.6961	1.5545	0.4954	0.6005	0.6059	0.5181	0.2137	0.1672	0.6796	0.2128	0.3505	0.1492	0.2954	0.2939	0.5481	0.5655	0.3749	0.2447	0.0747	0.5913	0.6679	0.5341	0.1792	0.5361	0.4301	0.1309	0.0524	0.5150	0.5482	0.3857	0.4633	1.1477	1.5791	1.3620	2.3972	2.1982	1.4622	0.6957	1.2535	0.8796	0.3489	0.4403	1.0407	0.3203	0.0546	0.5790
57.6708333333	2 days, 9:40:15	1.7887	1.5905	1.6933	1.5540	0.4802	0.5840	0.5901	0.5025	0.1978	0.1498	0.6596	0.2034	0.3309	0.1333	0.2812	0.2782	0.5309	0.5447	0.3618	0.2330	0.0632	0.5736	0.6535	0.5201	0.1670	0.5197	0.4147	0.1169	0.0402	0.4994	0.5300	0.3701	0.4625	1.1436	1.5707	1.3610	2.3933	2.1928	1.4550	0.6773	1.2513	0.8669	0.3377	0.4253	1.0325	0.3051	0.0486	0.5679
57.8377777778	2 days, 9:50:16	1.7880	1.5941	1.6935	1.5556	0.4643	0.5617	0.5706	0.4838	0.1841	0.1368	0.6441	0.1906	0.3128	0.1204	0.2667	0.2635	0.5091	0.5304	0.3480	0.2227	0.0494	0.5555	0.6357	0.5083	0.1506	0.5032	0.3993	0.1043	0.0293	0.4786	0.5117	0.3557	0.4612	1.1418	1.5685	1.3605	2.3921	2.1831	1.4417	0.6657	1.2489	0.8596	0.3239	0.4144	1.0268	0.2888	0.0423	0.5556
58.0050000000	2 days, 10:00:18	1.7941	1.5959	1.6900	1.5522	0.4508	0.5403	0.5521	0.4647	0.1715	0.1209	0.6264	0.1760	0.2960	0.1062	0.2536	0.2465	0.4905	0.5131	0.3323	0.2132	0.0397	0.5394	0.6209	0.4953	0.1403	0.4877	0.3836	0.0928	0.0204	0.4556	0.4928	0.3416	0.4565	1.1369	1.5651	1.3597	2.3932	2.1796	1.4287	0.6454	1.2457	0.8516	0.3116	0.4036	1.0179	0.2763	0.0346	0.5433
58.1716666667	2 days, 10:10:18	1.7989	1.6045	1.6856	1.5498	0.4355	0.5191	0.5359	0.4491	0.1597	0.1091	0.6061	0.1620	0.2811	0.0922	0.2411	0.2316	0.4704	0.4955	0.3177	0.2015	0.0273	0.5232	0.6047	0.4813	0.1287	0.4718	0.3658	0.0826	0.0109	0.4353	0.4758	0.3264	0.4521	1.1316	1.5651	1.3607	2.3891	2.1776	1.4224	0.6293	1.2426	0.8428	0.3000	0.3900	1.0055	0.2627	0.0301	0.5266
58.3386111111	2 days, 10:20:19	1.8035	1.6054	1.6818	1.5459	0.4187	0.4978	0.5181	0.4333	0.1464	0.0946	0.5919	0.1507	0.2652	0.0795	0.2270	0.2181	0.4515	0.4777	0.3055	0.1895	0.0158	0.5088	0.5865	0.4675	0.1176	0.4549	0.3503	0.0716	0.0015	0.4174	0.4593	0.3091	0.4489	1.1254	1.5640	1.3648	2.3827	2.1713	1.4134	0.6107	1.2382	0.8328	0.2909	0.3776	0.9977	0.2478	0.0202	0.5134
58.5058333333	2 days, 10:30:21	1.8001	1.6069	1.6775	1.5437	0.4026	0.4805	0.5017	0.4165	0.1337	0.0826	0.5771	0.1373	0.2473	0.0689	0.2132	0.2080	0.4293	0.4599	0.2896	0.1774	0.0047	0.4893	0.5701	0.4536	0.1048	0.4389	0.3335	0.0610	-0.0059	0.3975	0.4413	0.2943	0.4476	1.1232	1.5622	1.3661	2.3886	2.1599	1.4034	0.5959	1.2356	0.8271	0.2798	0.3673	0.9882	0.2363	0.0168	0.4994
58.6730555556	2 days, 10:40:23	1.8023	1.6047	1.6772	1.5452	0.3890	0.4603	0.4839	0.3965	0.1195	0.0734	0.5600	0.1258	0.2321	0.0569	0.1998	0.1940	0.4129	0.4416	0.2746	0.1683	-0.0041	0.4692	0.5550	0.4381	0.0957	0.4218	0.3180	0.0511	-0.0136	0.3783	0.4226	0.2760	0.4462	1.1176	1.5640	1.3697	2.3805	2.1535	1.3922	0.5818	1.2345	0.8171	0.2680	0.3567	0.9798	0.2241	0.0099	0.4833
58.8400000000	2 days, 10:50:24	1.8015	1.6037	1.6708	1.5469	0.3765	0.4416	0.4668	0.3811	0.1074	0.0590	0.5422	0.1142	0.2160	0.0473	0.1877	0.1804	0.3973	0.4229	0.2615	0.1545	-0.0138	0.4532	0.5347	0.4264	0.0853	0.4030	0.3006	0.0394	-0.0214	0.3623	0.4070	0.2589	0.4422	1.1157	1.5642	1.3703	2.3813	2.1446	1.3917	0.5648	1.2294	0.8091	0.2546	0.3455	0.9714	0.2112	0.0048	0.4707
59.0072222222	2 days, 11:00:26	1.7984	1.6067	1.6711	1.5506	0.3630	0.4244	0.4477	0.3645	0.0966	0.0470	0.5277	0.1034	0.2006	0.0366	0.1726	0.1698	0.3825	0.4063	0.2468	0.1437	-0.0242	0.4338	0.5205	0.4132	0.0718	0.3850	0.2861	0.0301	-0.0280	0.3478	0.3902	0.2472	0.4401	1.1106	1.5624	1.3663	2.3880	2.1392	1.3819	0.5475	1.2247	0.8019	0.2435	0.3325	0.9642	0.2008	-0.0018	0.4549
59.1744444444	2 days, 11:10:28	1.7989	1.6118	1.6698	1.5581	0.3515	0.4080	0.4317	0.3504	0.0832	0.0340	0.5143	0.0924	0.1871	0.0249	0.1555	0.1581	0.3610	0.3898	0.2322	0.1320	-0.0327	0.4178	0.5067	0.3970	0.0630	0.3694	0.2722	0.0196	-0.0352	0.3366	0.3723	0.2320	0.4386	1.1083	1.5628	1.3645	2.3845	2.1349	1.3728	0.5332	1.2221	0.7931	0.2310	0.3212	0.9557	0.1891	-0.0059	0.4424
59.3413888889	2 days, 11:20:29	1.7977	1.6091	1.6703	1.5588	0.3397	0.3927	0.4179	0.3377	0.0686	0.0217	0.4978	0.0819	0.1715	0.0182	0.1446	0.1453	0.3451	0.3713	0.2231	0.1193	-0.0428	0.3988	0.4940	0.3831	0.0541	0.3527	0.2574	0.0100	-0.0418	0.3207	0.3568	0.2174	0.4355	1.1061	1.5577	1.3615	2.3829	2.1330	1.3632	0.5216	1.2189	0.7859	0.2199	0.3102	0.9473	0.1780	-0.0099	0.4307
59.5086111111	2 days, 11:30:31	1.7981	1.6087	1.6730	1.5604	0.3243	0.3766	0.4007	0.3220	0.0600	0.0136	0.4832	0.0735	0.1577	0.0050	0.1328	0.1321	0.3282	0.3538	0.2079	0.1057	-0.0515	0.3831	0.4805	0.3660	0.0454	0.3352	0.2480	0.0005	-0.0513	0.3025	0.3412	0.2039	0.4331	1.1056	1.5557	1.3619	2.3781	2.1282	1.3548	0.5039	1.2154	0.7750	0.2070	0.2986	0.9437	0.1645	-0.0148	0.4190
59.6758333333	2 days, 11:40:33	1.7970	1.6116	1.6668	1.5602	0.3102	0.3636	0.3852	0.3062	0.0487	0.0029	0.4679	0.0621	0.1476	-0.0077	0.1194	0.1198	0.3120	0.3370	0.1994	0.0945	-0.0608	0.3678	0.4644	0.3532	0.0370	0.3193	0.2322	-0.0077	-0.0586	0.2864	0.3229	0.1877	0.4294	1.1032	1.5547	1.3595	2.3742	2.1227	1.3451	0.4883	1.2124	0.7640	0.1988	0.2897	0.9358	0.1554	-0.0185	0.4071
59.8425000000	2 days, 11:50:33	1.7967	1.6147	1.6638	1.5608	0.2973	0.3462	0.3708	0.2909	0.0400	-0.0048	0.4498	0.0534	0.1355	-0.0138	0.1068	0.1055	0.2963	0.3215	0.1881	0.0835	-0.0689	0.3539	0.4489	0.3425	0.0275	0.3056	0.2200	-0.0160	-0.0662	0.2689	0.3055	0.1759	0.4281	1.1022	1.5537	1.3569	2.3649	2.1125	1.3384	0.4734	1.2114	0.7536	0.1848	0.2789	0.9250	0.1438	-0.0256	0.3937
60.0094444444	2 days, 12:00:34	1.7953	1.6156	1.6615	1.5630	0.2855	0.3318	0.3559	0.2762	0.0317	-0.0162	0.4325	0.0426	0.1255	-0.0252	0.0960	0.0922	0.2830	0.3030	0.1762	0.0739	-0.0762	0.3367	0.4335	0.3261	0.0198	0.2888	0.2083	-0.0259	-0.0725	0.2532	0.2885	0.1639	0.4247	1.0992	1.5522	1.3590	2.3622	2.1058	1.3310	0.4611	1.2124	0.7465	0.1752	0.2673	0.9147	0.1353	-0.0296	0.3817
60.1766666667	2 days, 12:10:36	1.7902	1.6183	1.6607	1.5637	0.2744	0.3160	0.3411	0.2622	0.0233	-0.0240	0.4174	0.0311	0.1120	-0.0321	0.0843	0.0796	0.2668	0.2895	0.1631	0.0613	-0.0828	0.3226	0.4175	0.3163	0.0097	0.2726	0.1965	-0.0328	-0.0779	0.2367	0.2742	0.1548	0.4249	1.0927	1.5497	1.3586	2.3587	2.1064	1.3216	0.4477	1.2105	0.7442	0.1624	0.2557	0.9047	0.1264	-0.0336	0.3708
60.3433333333	2 days, 12:20:36	1.7898	1.6170	1.6615	1.5680	0.2624	0.3055	0.3283	0.2490	0.0117	-0.0337	0.4022	0.0203	0.0991	-0.0399	0.0722	0.0659	0.2497	0.2711	0.1513	0.0533	-0.0900	0.3070	0.4009	0.3020	0.0022	0.2567	0.1848	-0.0401	-0.0853	0.2189	0.2590	0.1441	0.4213	1.0893	1.5464	1.3558	2.3566	2.1062	1.3160	0.4378	1.2073	0.7393	0.1538	0.2451	0.8917	0.1172	-0.0358	0.3588
60.5102777778	2 days, 12:30:37	1.7896	1.6146	1.6579	1.5719	0.2504	0.2901	0.3150	0.2352	0.0006	-0.0417	0.3863	0.0109	0.0871	-0.0480	0.0613	0.0553	0.2354	0.2564	0.1387	0.0419	-0.0962	0.2924	0.3834	0.2902	-0.0074	0.2403	0.1718	-0.0478	-0.0902	0.2011	0.2445	0.1306	0.4187	1.0849	1.5440	1.3555	2.3557	2.1001	1.3114	0.4199	1.2061	0.7347	0.1445	0.2357	0.8815	0.1072	-0.0409	0.3476
60.6775000000	2 days, 12:40:39	1.7880	1.6129	1.6549	1.5749	0.2404	0.2784	0.2968	0.2205	-0.0085	-0.0483	0.3717	0.0001	0.0737	-0.0522	0.0496	0.0416	0.2218	0.2452	0.1234	0.0315	-0.1014	0.2752	0.3658	0.2783	-0.0120	0.2261	0.1571	-0.0536	-0.0969	0.1870	0.2321	0.1195	0.4154	1.0808	1.5451	1.3594	2.3570	2.0912	1.3074	0.4045	1.1991	0.7270	0.1334	0.2253	0.8734	0.0980	-0.0427	0.3362
60.8447222222	2 days, 12:50:41	1.7911	1.6133	1.6495	1.5786	0.2308	0.2666	0.2834	0.2084	-0.0135	-0.0558	0.3574	-0.0094	0.0626	-0.0598	0.0412	0.0301	0.2076	0.2276	0.1123	0.0235	-0.1058	0.2612	0.3500	0.2681	-0.0182	0.2131	0.1447	-0.0599	-0.1011	0.1748	0.2208	0.1082	0.4133	1.0790	1.5488	1.3609	2.3570	2.0892	1.3019	0.3888	1.1939	0.7185	0.1247	0.2126	0.8616	0.0898	-0.0473	0.3270
61.0116666667	2 days, 13:00:42	1.7928	1.6177	1.6477	1.5772	0.2198	0.2528	0.2704	0.1976	-0.0205	-0.0630	0.3422	-0.0194	0.0529	-0.0668	0.0316	0.0191	0.1949	0.2131	0.1007	0.0151	-0.1115	0.2464	0.3350	0.2580	-0.0250	0.1976	0.1326	-0.0665	-0.1062	0.1612	0.2062	0.0974	0.4093	1.0792	1.5533	1.3664	2.3582	2.0890	1.2978	0.3730	1.1905	0.7126	0.1134	0.2025	0.8522	0.0810	-0.0500	0.3176
61.1788888889	2 days, 13:10:44	1.7965	1.6138	1.6480	1.5809	0.2090	0.2394	0.2570	0.1819	-0.0296	-0.0718	0.3288	-0.0287	0.0441	-0.0731	0.0199	0.0086	0.1780	0.1973	0.0917	0.0049	-0.1166	0.2297	0.3216	0.2444	-0.0299	0.1814	0.1195	-0.0728	-0.1091	0.1487	0.1960	0.0896	0.4118	1.0805	1.5504	1.3675	2.3598	2.0858	1.2872	0.3608	1.1891	0.7041	0.1056	0.1906	0.8437	0.0729	-0.0534	0.3069
61.3461111111	2 days, 13:20:46	1.7983	1.6188	1.6467	1.5840	0.1995	0.2273	0.2452	0.1719	-0.0376	-0.0795	0.3141	-0.0373	0.0336	-0.0805	0.0106	-0.0029	0.1639	0.1830	0.0815	-0.0028	-0.1225	0.2165	0.3058	0.2348	-0.0385	0.1672	0.1048	-0.0804	-0.1134	0.1350	0.1819	0.0796	0.4095	1.0776	1.5503	1.3656	2.3547	2.0874	1.2854	0.3480	1.1857	0.6939	0.0979	0.1805	0.8351	0.0648	-0.0563	0.2980
61.5127777778	2 days, 13:30:46	1.7958	1.6224	1.6447	1.5873	0.1889	0.2165	0.2336	0.1592	-0.0459	-0.0863	0.3002	-0.0468	0.0269	-0.0859	0.0004	-0.0160	0.1493	0.1704	0.0739	-0.0124	-0.1284	0.2025	0.2924	0.2241	-0.0426	0.1526	0.0939	-0.0864	-0.1172	0.1203	0.1688	0.0733	0.4086	1.0782	1.5493	1.3665	2.3577	2.0844	1.2793	0.3334	1.1827	0.6862	0.0883	0.1714	0.8259	0.0571	-0.0595	0.2901
61.6797222222	2 days, 13:40:47	1.7950	1.6213	1.6403	1.5842	0.1791	0.2066	0.2226	0.1500	-0.0524	-0.0911	0.2859	-0.0575	0.0171	-0.0925	-0.0085	-0.0258	0.1358	0.1579	0.0657	-0.0195	-0.1330	0.1861	0.2802	0.2139	-0.0489	0.1382	0.0842	-0.0916	-0.1208	0.1090	0.1523	0.0628	0.4056	1.0761	1.5487	1.3680	2.3553	2.0844	1.2729	0.3230	1.1839	0.6775	0.0796	0.1605	0.8125	0.0509	-0.0620	0.2780
61.8469444444	2 days, 13:50:49	1.7971	1.6258	1.6362	1.5875	0.1705	0.1939	0.2110	0.1425	-0.0569	-0.0973	0.2730	-0.0668	0.0099	-0.0977	-0.0175	-0.0383	0.1256	0.1435	0.0572	-0.0292	-0.1384	0.1725	0.2661	0.2032	-0.0518	0.1251	0.0741	-0.0955	-0.1234	0.0967	0.1398	0.0517	0.4047	1.0732	1.5551	1.3674	2.3546	2.0839	1.2664	0.3125	1.1826	0.6704	0.0738	0.1510	0.8036	0.0437	-0.0654	0.2685
62.0136111111	2 days, 14:00:49	1.7959	1.6274	1.6351	1.5896	0.1614	0.1839	0.1994	0.1343	-0.0622	-0.1025	0.2610	-0.0743	0.0009	-0.1030	-0.0265	-0.0475	0.1133	0.1293	0.0460	-0.0403	-0.1427	0.1618	0.2534	0.1950	-0.0581	0.1127	0.0642	-0.0994	-0.1271	0.0854	0.1286	0.0447	0.4017	1.0729	1.5518	1.3635	2.3501	2.0769	1.2518	0.3007	1.1778	0.6628	0.0661	0.1412	0.7967	0.0364	-0.0678	0.2574
62.1805555556	2 days, 14:10:50	1.7949	1.6274	1.6341	1.5910	0.1527	0.1736	0.1880	0.1219	-0.0717	-0.1110	0.2464	-0.0841	-0.0072	-0.1092	-0.0359	-0.0578	0.0995	0.1160	0.0382	-0.0472	-0.1470	0.1502	0.2405	0.1846	-0.0619	0.1005	0.0545	-0.1031	-0.1303	0.0746	0.1170	0.0345	0.4023	1.0681	1.5556	1.3606	2.3456	2.0703	1.2404	0.2885	1.1746	0.6539	0.0606	0.1313	0.7884	0.0330	-0.0722	0.2495
62.3477777778	2 days, 14:20:52	1.7967	1.6316	1.6379	1.5922	0.1431	0.1611	0.1770	0.1151	-0.0774	-0.1160	0.2327	-0.0925	-0.0147	-0.1129	-0.0442	-0.0685	0.0891	0.1040	0.0294	-0.0554	-0.1523	0.1366	0.2262	0.1764	-0.0670	0.0915	0.0422	-0.1091	-0.1323	0.0649	0.1058	0.0280	0.3993	1.0648	1.5553	1.3637	2.3439	2.0659	1.2270	0.2771	1.1762	0.6433	0.0518	0.1233	0.7823	0.0263	-0.0758	0.2409
62.5144444444	2 days, 14:30:52	1.7990	1.6335	1.6368	1.5910	0.1315	0.1517	0.1657	0.1030	-0.0849	-0.1235	0.2196	-0.1003	-0.0214	-0.1167	-0.0505	-0.0767	0.0831	0.0906	0.0235	-0.0652	-0.1564	0.1244	0.2136	0.1644	-0.0679	0.0801	0.0329	-0.1163	-0.1360	0.0554	0.0972	0.0200	0.3974	1.0623	1.5598	1.3651	2.3428	2.0582	1.2209	0.2671	1.1729	0.6341	0.0465	0.1161	0.7759	0.0199	-0.0766	0.2325
62.6813888889	2 days, 14:40:53	1.8041	1.6406	1.6360	1.5906	0.1229	0.1439	0.1540	0.0960	-0.0890	-0.1298	0.2073	-0.1098	-0.0283	-0.1212	-0.0584	-0.0874	0.0737	0.0800	0.0159	-0.0733	-0.1588	0.1132	0.2035	0.1568	-0.0738	0.0693	0.0225	-0.1217	-0.1397	0.0456	0.0877	0.0128	0.3949	1.0685	1.5644	1.3628	2.3409	2.0602	1.2113	0.2603	1.1699	0.6238	0.0396	0.1085	0.7706	0.0151	-0.0784	0.2213
62.8486111111	2 days, 14:50:55	1.7971	1.6431	1.6400	1.5879	0.1133	0.1340	0.1454	0.0878	-0.0958	-0.1344	0.1971	-0.1175	-0.0358	-0.1257	-0.0668	-0.0968	0.0637	0.0665	0.0084	-0.0804	-0.1636	0.1021	0.1929	0.1481	-0.0777	0.0585	0.0149	-0.1290	-0.1427	0.0356	0.0796	0.0088	0.3943	1.0700	1.5603	1.3634	2.3416	2.0530	1.2031	0.2490	1.1675	0.6137	0.0352	0.0991	0.7647	0.0106	-0.0810	0.2106
63.0158333333	2 days, 15:00:57	1.7963	1.6441	1.6389	1.5893	0.1045	0.1263	0.1360	0.0790	-0.1018	-0.1396	0.1855	-0.1256	-0.0400	-0.1275	-0.0728	-0.1050	0.0543	0.0560	0.0003	-0.0876	-0.1681	0.0914	0.1793	0.1393	-0.0800	0.0496	0.0050	-0.1325	-0.1443	0.0236	0.0689	0.0010	0.3939	1.0723	1.5619	1.3630	2.3404	2.0547	1.1940	0.2372	1.1632	0.6085	0.0301	0.0890	0.7587	0.0044	-0.0843	0.2022
63.1827777778	2 days, 15:10:58	1.7970	1.6468	1.6400	1.5864	0.0946	0.1166	0.1277	0.0737	-0.1051	-0.1448	0.1721	-0.1344	-0.0475	-0.1330	-0.0814	-0.1140	0.0453	0.0477	-0.0074	-0.0951	-0.1706	0.0809	0.1693	0.1330	-0.0825	0.0393	-0.0043	-0.1368	-0.1472	0.0158	0.0614	-0.0061	0.3902	1.0705	1.5596	1.3597	2.3373	2.0491	1.1861	0.2260	1.1619	0.6015	0.0250	0.0803	0.7546	0.0013	-0.0861	0.1932
63.3500000000	2 days, 15:21:00	1.7913	1.6485	1.6371	1.5859	0.0857	0.1080	0.1178	0.0645	-0.1097	-0.1514	0.1572	-0.1435	-0.0526	-0.1376	-0.0862	-0.1204	0.0365	0.0384	-0.0155	-0.1025	-0.1744	0.0713	0.1609	0.1233	-0.0857	0.0302	-0.0124	-0.1420	-0.1487	0.0072	0.0547	-0.0106	0.3888	1.0689	1.5634	1.3598	2.3353	2.0505	1.1792	0.2154	1.1570	0.5952	0.0182	0.0721	0.7484	-0.0051	-0.0876	0.1837
63.5172222222	2 days, 15:31:02	1.7855	1.6556	1.6307	1.5859	0.0768	0.1019	0.1109	0.0575	-0.1122	-0.1539	0.1439	-0.1506	-0.0556	-0.1392	-0.0929	-0.1287	0.0275	0.0286	-0.0220	-0.1090	-0.1772	0.0593	0.1494	0.1135	-0.0900	0.0204	-0.0222	-0.1483	-0.1517	-0.0018	0.0445	-0.0200	0.3847	1.0679	1.5664	1.3610	2.3333	2.0483	1.1696	0.2072	1.1544	0.5872	0.0121	0.0635	0.7402	-0.0089	-0.0886	0.1757
63.6838888889	2 days, 15:41:02	1.7883	1.6606	1.6283	1.5857	0.0693	0.0937	0.1041	0.0493	-0.1162	-0.1570	0.1299	-0.1582	-0.0642	-0.1432	-0.0993	-0.1350	0.0179	0.0171	-0.0308	-0.1169	-0.1801	0.0490	0.1396	0.1056	-0.0908	0.0126	-0.0301	-0.1525	-0.1538	-0.0103	0.0386	-0.0276	0.3817	1.0653	1.5667	1.3624	2.3254	2.0491	1.1599	0.1972	1.1518	0.5793	0.0063	0.0551	0.7324	-0.0138	-0.0905	0.1668
63.8508333333	2 days, 15:51:03	1.7908	1.6648	1.6278	1.5839	0.0619	0.0854	0.0970	0.0451	-0.1180	-0.1595	0.1159	-0.1647	-0.0700	-0.1457	-0.1045	-0.1421	0.0090	0.0084	-0.0357	-0.1240	-0.1829	0.0408	0.1275	0.0963	-0.0939	0.0066	-0.0396	-0.1555	-0.1560	-0.0195	0.0312	-0.0324	0.3794	1.0637	1.5676	1.3631	2.3277	2.0464	1.1515	0.1899	1.1468	0.5703	0.0015	0.0480	0.7240	-0.0189	-0.0946	0.1569
64.0180555556	2 days, 16:01:05	1.7935	1.6660	1.6227	1.5827	0.0530	0.0775	0.0895	0.0401	-0.1230	-0.1671	0.1058	-0.1716	-0.0711	-0.1492	-0.1109	-0.1471	0.0020	-0.0032	-0.0407	-0.1306	-0.1854	0.0315	0.1167	0.0846	-0.0961	-0.0027	-0.0480	-0.1603	-0.1577	-0.0249	0.0209	-0.0390	0.3790	1.0582	1.5713	1.3624	2.3230	2.0490	1.1452	0.1831	1.1440	0.5617	-0.0051	0.0397	0.7209	-0.0236	-0.0970	0.1472
64.1847222222	2 days, 16:11:05	1.7976	1.6671	1.6188	1.5865	0.0464	0.0706	0.0822	0.0334	-0.1267	-0.1720	0.0914	-0.1777	-0.0769	-0.1513	-0.1178	-0.1545	-0.0074	-0.0131	-0.0454	-0.1372	-0.1886	0.0229	0.1090	0.0780	-0.0996	-0.0106	-0.0561	-0.1648	-0.1596	-0.0362	0.0153	-0.0438	0.3760	1.0586	1.5716	1.3632	2.3257	2.0457	1.1377	0.1739	1.1408	0.5567	-0.0097	0.0330	0.7139	-0.0272	-0.0969	0.1375
64.3516666667	2 days, 16:21:06	1.7963	1.6669	1.6167	1.5885	0.0399	0.0667	0.0758	0.0281	-0.1301	-0.1759	0.0783	-0.1855	-0.0796	-0.1539	-0.1234	-0.1622	-0.0138	-0.0187	-0.0500	-0.1436	-0.1897	0.0142	0.1009	0.0696	-0.1019	-0.0187	-0.0646	-0.1701	-0.1628	-0.0416	0.0082	-0.0508	0.3748	1.0557	1.5720	1.3649	2.3205	2.0439	1.1271	0.1631	1.1365	0.5512	-0.0151	0.0249	0.7063	-0.0327	-0.0986	0.1313
64.5188888889	2 days, 16:31:08	1.7891	1.6614	1.6138	1.5947	0.0330	0.0599	0.0684	0.0225	-0.1341	-0.1771	0.0653	-0.1896	-0.0853	-0.1553	-0.1282	-0.1667	-0.0216	-0.0247	-0.0542	-0.1484	-0.1926	0.0037	0.0917	0.0619	-0.1023	-0.0284	-0.0726	-0.1751	-0.1638	-0.0470	0.0016	-0.0563	0.3737	1.0565	1.5757	1.3631	2.3126	2.0425	1.1192	0.1521	1.1313	0.5465	-0.0201	0.0152	0.6965	-0.0343	-0.1004	0.1207
64.6855555556	2 days, 16:41:08	1.7877	1.6574	1.6079	1.5963	0.0263	0.0543	0.0618	0.0183	-0.1353	-0.1813	0.0568	-0.1957	-0.0874	-0.1572	-0.1312	-0.1723	-0.0260	-0.0349	-0.0607	-0.1533	-0.1966	-0.0037	0.0823	0.0522	-0.1049	-0.0344	-0.0803	-0.1781	-0.1643	-0.0522	-0.0054	-0.0598	0.3727	1.0535	1.5768	1.3645	2.3137	2.0410	1.1130	0.1459	1.1294	0.5392	-0.0237	0.0081	0.6882	-0.0389	-0.1021	0.1138
64.8525000000	2 days, 16:51:09	1.7849	1.6590	1.6029	1.5950	0.0206	0.0466	0.0572	0.0138	-0.1394	-0.1845	0.0449	-0.2018	-0.0921	-0.1597	-0.1359	-0.1781	-0.0320	-0.0411	-0.0671	-0.1588	-0.1980	-0.0128	0.0750	0.0444	-0.1064	-0.0414	-0.0862	-0.1818	-0.1681	-0.0584	-0.0109	-0.0628	0.3725	1.0572	1.5755	1.3685	2.3170	2.0408	1.1026	0.1358	1.1264	0.5370	-0.0287	0.0018	0.6788	-0.0421	-0.1046	0.1053
65.0197222222	2 days, 17:01:11	1.7843	1.6566	1.5988	1.5926	0.0158	0.0439	0.0507	0.0095	-0.1425	-0.1867	0.0353	-0.2084	-0.0942	-0.1626	-0.1406	-0.1821	-0.0381	-0.0470	-0.0728	-0.1652	-0.1998	-0.0189	0.0675	0.0359	-0.1100	-0.0517	-0.0912	-0.1845	-0.1698	-0.0643	-0.0171	-0.0666	0.3699	1.0594	1.5777	1.3694	2.3099	2.0366	1.0890	0.1292	1.1228	0.5314	-0.0340	-0.0060	0.6681	-0.0468	-0.1057	0.0958
65.1869444444	2 days, 17:11:13	1.7819	1.6590	1.5983	1.5946	0.0099	0.0370	0.0452	0.0033	-0.1437	-0.1888	0.0256	-0.2134	-0.0969	-0.1631	-0.1446	-0.1893	-0.0438	-0.0548	-0.0754	-0.1712	-0.2022	-0.0274	0.0589	0.0290	-0.1109	-0.0567	-0.0971	-0.1872	-0.1713	-0.0702	-0.0220	-0.0718	0.3685	1.0571	1.5768	1.3736	2.3129	2.0339	1.0800	0.1181	1.1171	0.5247	-0.0383	-0.0141	0.6587	-0.0504	-0.1090	0.0884
65.3536111111	2 days, 17:21:13	1.7784	1.6580	1.6000	1.5957	0.0031	0.0321	0.0401	0.0009	-0.1451	-0.1926	0.0120	-0.2201	-0.1012	-0.1635	-0.1487	-0.1909	-0.0463	-0.0606	-0.0811	-0.1764	-0.2038	-0.0329	0.0524	0.0228	-0.1116	-0.0621	-0.1021	-0.1904	-0.1727	-0.0775	-0.0272	-0.0750	0.3654	1.0568	1.5818	1.3777	2.3139	2.0369	1.0723	0.1099	1.1163	0.5183	-0.0425	-0.0212	0.6504	-0.0537	-0.1111	0.0809
65.5205555556	2 days, 17:31:14	1.7792	1.6607	1.6021	1.6010	-0.0030	0.0274	0.0347	-0.0025	-0.1485	-0.1966	0.0020	-0.2258	-0.1016	-0.1639	-0.1525	-0.1959	-0.0504	-0.0641	-0.0868	-0.1815	-0.2062	-0.0418	0.0428	0.0141	-0.1124	-0.0703	-0.1075	-0.1930	-0.1744	-0.0824	-0.0324	-0.0802	0.3638	1.0578	1.5887	1.3816	2.3113	2.0351	1.0687	0.1039	1.1129	0.5124	-0.0452	-0.0291	0.6453	-0.0598	-0.1121	0.0727
65.6877777778	2 days, 17:41:16	1.7772	1.6572	1.5989	1.5972	-0.0079	0.0230	0.0301	-0.0059	-0.1499	-0.1980	-0.0088	-0.2315	-0.1046	-0.1686	-0.1574	-0.2017	-0.0558	-0.0716	-0.0926	-0.1851	-0.2077	-0.0477	0.0374	0.0068	-0.1153	-0.0763	-0.1137	-0.1940	-0.1757	-0.0863	-0.0386	-0.0824	0.3612	1.0607	1.5933	1.3782	2.3060	2.0336	1.0607	0.0941	1.1084	0.5072	-0.0471	-0.0350	0.6383	-0.0611	-0.1115	0.0661
65.8544444444	2 days, 17:51:16	1.7789	1.6575	1.5996	1.5957	-0.0138	0.0188	0.0244	-0.0067	-0.1523	-0.2008	-0.0196	-0.2365	-0.1074	-0.1707	-0.1599	-0.2054	-0.0605	-0.0775	-0.0955	-0.1909	-0.2098	-0.0532	0.0316	0.0009	-0.1162	-0.0801	-0.1166	-0.1971	-0.1770	-0.0927	-0.0407	-0.0859	0.3608	1.0632	1.5940	1.3786	2.3014	2.0284	1.0526	0.0876	1.1081	0.5037	-0.0540	-0.0412	0.6314	-0.0627	-0.1154	0.0581
66.0213888889	2 days, 18:01:17	1.7797	1.6521	1.5932	1.5968	-0.0176	0.0137	0.0186	-0.0121	-0.1530	-0.2021	-0.0298	-0.2401	-0.1107	-0.1714	-0.1620	-0.2102	-0.0651	-0.0832	-0.1023	-0.1960	-0.2126	-0.0588	0.0242	-0.0051	-0.1169	-0.0867	-0.1229	-0.1990	-0.1778	-0.0954	-0.0444	-0.0882	0.3594	1.0654	1.6008	1.3777	2.3034	2.0257	1.0420	0.0794	1.1061	0.4954	-0.0570	-0.0483	0.6253	-0.0680	-0.1156	0.0525
66.1886111111	2 days, 18:11:19	1.7789	1.6539	1.5860	1.5933	-0.0210	0.0092	0.0155	-0.0151	-0.1563	-0.2057	-0.0390	-0.2432	-0.1135	-0.1735	-0.1658	-0.2124	-0.0696	-0.0882	-0.1055	-0.2003	-0.2136	-0.0651	0.0184	-0.0102	-0.1181	-0.0931	-0.1273	-0.2024	-0.1793	-0.1028	-0.0474	-0.0910	0.3569	1.0649	1.5994	1.3759	2.3008	2.0212	1.0341	0.0723	1.1034	0.4886	-0.0621	-0.0540	0.6202	-0.0694	-0.1171	0.0477
66.3552777778	2 days, 18:21:19	1.7813	1.6537	1.5774	1.5955	-0.0257	0.0047	0.0116	-0.0168	-0.1567	-0.2075	-0.0501	-0.2474	-0.1145	-0.1737	-0.1675	-0.2157	-0.0709	-0.0926	-0.1104	-0.2058	-0.2167	-0.0692	0.0147	-0.0195	-0.1184	-0.0978	-0.1327	-0.2027	-0.1800	-0.1065	-0.0514	-0.0939	0.3531	1.0631	1.6012	1.3750	2.2993	2.0220	1.0307	0.0668	1.1010	0.4826	-0.0669	-0.0603	0.6119	-0.0722	-0.1171	0.0429
66.5222222222	2 days, 18:31:20	1.7811	1.6575	1.5763	1.6016	-0.0364	0.0013	0.0065	-0.0191	-0.1583	-0.2092	-0.0575	-0.2516	-0.1180	-0.1753	-0.1706	-0.2197	-0.0761	-0.0954	-0.1125	-0.2091	-0.2179	-0.0730	0.0081	-0.0234	-0.1189	-0.1016	-0.1349	-0.2063	-0.1813	-0.1099	-0.0545	-0.0949	0.3555	1.0630	1.6014	1.3714	2.2978	2.0178	1.0256	0.0605	1.0992	0.4770	-0.0702	-0.0658	0.6056	-0.0747	-0.1189	0.0365
66.6894444444	2 days, 18:41:22	1.7832	1.6566	1.5735	1.6033	-0.0406	-0.0019	0.0029	-0.0203	-0.1604	-0.2120	-0.0635	-0.2552	-0.1182	-0.1757	-0.1742	-0.2222	-0.0802	-0.1014	-0.1167	-0.2114	-0.2191	-0.0766	0.0026	-0.0302	-0.1213	-0.1045	-0.1394	-0.2086	-0.1815	-0.1121	-0.0595	-0.0985	0.3523	1.0617	1.6034	1.3744	2.2977	2.0186	1.0187	0.0537	1.0992	0.4705	-0.0735	-0.0701	0.6008	-0.0769	-0.1196	0.0297
66.8566666667	2 days, 18:51:24	1.7850	1.6605	1.5713	1.6026	-0.0439	-0.0071	-0.0013	-0.0230	-0.1605	-0.2134	-0.0731	-0.2582	-0.1203	-0.1779	-0.1750	-0.2251	-0.0835	-0.1048	-0.1202	-0.2158	-0.2200	-0.0819	-0.0007	-0.0359	-0.1214	-0.1081	-0.1422	-0.2119	-0.1834	-0.1154	-0.0649	-0.1017	0.3533	1.0617	1.6069	1.3761	2.2957	2.0104	1.0127	0.0466	1.0948	0.4681	-0.0763	-0.0755	0.5943	-0.0786	-0.1214	0.0272
67.0236111111	2 days, 19:01:25	1.7886	1.6528	1.5728	1.6073	-0.0480	-0.0100	-0.0052	-0.0250	-0.1622	-0.2134	-0.0782	-0.2610	-0.1223	-0.1774	-0.1778	-0.2283	-0.0844	-0.1074	-0.1249	-0.2187	-0.2213	-0.0869	-0.0087	-0.0421	-0.1227	-0.1111	-0.1454	-0.2142	-0.1844	-0.1178	-0.0689	-0.1040	0.3521	1.0670	1.6078	1.3773	2.2977	2.0111	1.0099	0.0411	1.0913	0.4633	-0.0786	-0.0800	0.5860	-0.0801	-0.1206	0.0215
67.1908333333	2 days, 19:11:27	1.7950	1.6557	1.5760	1.6095	-0.0524	-0.0151	-0.0097	-0.0315	-0.1647	-0.2153	-0.0845	-0.2652	-0.1228	-0.1772	-0.1799	-0.2335	-0.0886	-0.1122	-0.1295	-0.2221	-0.2227	-0.0901	-0.0117	-0.0476	-0.1248	-0.1169	-0.1486	-0.2166	-0.1844	-0.1198	-0.0706	-0.1051	0.3509	1.0650	1.6115	1.3795	2.2962	2.0034	1.0027	0.0353	1.0865	0.4584	-0.0819	-0.0838	0.5780	-0.0821	-0.1237	0.0136
67.3580555556	2 days, 19:21:29	1.8003	1.6562	1.5715	1.6107	-0.0539	-0.0180	-0.0106	-0.0321	-0.1639	-0.2165	-0.0907	-0.2690	-0.1259	-0.1796	-0.1827	-0.2353	-0.0907	-0.1165	-0.1315	-0.2256	-0.2239	-0.0924	-0.0149	-0.0537	-0.1235	-0.1187	-0.1524	-0.2191	-0.1859	-0.1227	-0.0743	-0.1071	0.3491	1.0641	1.6131	1.3822	2.2984	2.0020	0.9982	0.0291	1.0862	0.4507	-0.0849	-0.0869	0.5702	-0.0831	-0.1229	0.0087
67.5247222222	2 days, 19:31:29	1.7978	1.6548	1.5730	1.6125	-0.0591	-0.0202	-0.0145	-0.0333	-0.1659	-0.2178	-0.0988	-0.2734	-0.1250	-0.1820	-0.1853	-0.2381	-0.0940	-0.1202	-0.1358	-0.2281	-0.2242	-0.0974	-0.0188	-0.0585	-0.1262	-0.1209	-0.1553	-0.2210	-0.1846	-0.1245	-0.0762	-0.1087	0.3475	1.0659	1.6111	1.3779	2.3000	1.9994	0.9886	0.0252	1.0815	0.4449	-0.0880	-0.0917	0.5622	-0.0842	-0.1241	0.0027
67.6916666667	2 days, 19:41:30	1.7985	1.6557	1.5736	1.6140	-0.0630	-0.0240	-0.0180	-0.0353	-0.1662	-0.2190	-0.1053	-0.2772	-0.1268	-0.1831	-0.1868	-0.2399	-0.0967	-0.1227	-0.1389	-0.2313	-0.2267	-0.1011	-0.0243	-0.0635	-0.1273	-0.1246	-0.1570	-0.2229	-0.1880	-0.1273	-0.0794	-0.1110	0.3490	1.0664	1.6139	1.3801	2.2993	1.9986	0.9832	0.0177	1.0818	0.4363	-0.0903	-0.0946	0.5564	-0.0869	-0.1258	-0.0007
67.8588888889	2 days, 19:51:32	1.7999	1.6542	1.5744	1.6122	-0.0670	-0.0266	-0.0219	-0.0370	-0.1675	-0.2204	-0.1121	-0.2796	-0.1267	-0.1837	-0.1895	-0.2432	-0.0978	-0.1266	-0.1407	-0.2337	-0.2261	-0.1045	-0.0288	-0.0678	-0.1260	-0.1276	-0.1591	-0.2246	-0.1873	-0.1310	-0.0828	-0.1123	0.3465	1.0630	1.6169	1.3805	2.2936	2.0014	0.9760	0.0100	1.0768	0.4275	-0.0936	-0.0988	0.5503	-0.0891	-0.1268	-0.0061
68.0255555556	2 days, 20:01:32	1.7998	1.6538	1.5758	1.6130	-0.0714	-0.0298	-0.0246	-0.0378	-0.1693	-0.2221	-0.1160	-0.2831	-0.1288	-0.1847	-0.1911	-0.2446	-0.1003	-0.1294	-0.1428	-0.2353	-0.2276	-0.1069	-0.0325	-0.0734	-0.1262	-0.1300	-0.1630	-0.2269	-0.1882	-0.1311	-0.0831	-0.1124	0.3456	1.0605	1.6216	1.3848	2.2988	2.0004	0.9696	0.0063	1.0713	0.4213	-0.0969	-0.1022	0.5464	-0.0900	-0.1281	-0.0104
68.1925000000	2 days, 20:11:33	1.7944	1.6471	1.5716	1.6151	-0.0742	-0.0306	-0.0269	-0.0398	-0.1687	-0.2223	-0.1207	-0.2868	-0.1299	-0.1846	-0.1926	-0.2474	-0.1018	-0.1316	-0.1470	-0.2381	-0.2284	-0.1114	-0.0369	-0.0776	-0.1267	-0.1320	-0.1650	-0.2298	-0.1896	-0.1332	-0.0864	-0.1156	0.3440	1.0634	1.6207	1.3842	2.2952	1.9940	0.9632	0.0020	1.0675	0.4127	-0.1004	-0.1050	0.5394	-0.0918	-0.1283	-0.0163
68.3597222222	2 days, 20:21:35	1.7931	1.6424	1.5660	1.6157	-0.0768	-0.0343	-0.0296	-0.0401	-0.1712	-0.2222	-0.1289	-0.2895	-0.1313	-0.1866	-0.1937	-0.2478	-0.1013	-0.1351	-0.1477	-0.2398	-0.2301	-0.1162	-0.0391	-0.0820	-0.1289	-0.1343	-0.1679	-0.2309	-0.1905	-0.1354	-0.0903	-0.1153	0.3404	1.0625	1.6236	1.3870	2.2991	1.9928	0.9583	-0.0040	1.0681	0.4079	-0.1025	-0.1097	0.5358	-0.0951	-0.1278	-0.0213
68.5269444444	2 days, 20:31:37	1.7877	1.6443	1.5694	1.6164	-0.0798	-0.0376	-0.0327	-0.0429	-0.1728	-0.2249	-0.1351	-0.2916	-0.1318	-0.1873	-0.1953	-0.2513	-0.1068	-0.1395	-0.1511	-0.2423	-0.2300	-0.1187	-0.0443	-0.0869	-0.1277	-0.1368	-0.1717	-0.2330	-0.1908	-0.1375	-0.0916	-0.1191	0.3410	1.0617	1.6247	1.3866	2.2992	1.9938	0.9504	-0.0082	1.0633	0.4017	-0.1060	-0.1137	0.5292	-0.0968	-0.1306	-0.0263
68.6938888889	2 days, 20:41:38	1.7828	1.6435	1.5619	1.6155	-0.0825	-0.0402	-0.0355	-0.0431	-0.1724	-0.2232	-0.1403	-0.2957	-0.1326	-0.1884	-0.1974	-0.2532	-0.1067	-0.1418	-0.1537	-0.2446	-0.2310	-0.1204	-0.0487	-0.0901	-0.1294	-0.1393	-0.1718	-0.2338	-0.1925	-0.1395	-0.0925	-0.1214	0.3400	1.0611	1.6240	1.3854	2.3051	1.9966	0.9428	-0.0120	1.0596	0.3950	-0.1082	-0.1174	0.5231	-0.0988	-0.1307	-0.0314
68.8611111111	2 days, 20:51:40	1.7780	1.6455	1.5598	1.6145	-0.0842	-0.0428	-0.0382	-0.0422	-0.1735	-0.2254	-0.1457	-0.2973	-0.1355	-0.1875	-0.1987	-0.2554	-0.1091	-0.1442	-0.1563	-0.2475	-0.2326	-0.1236	-0.0528	-0.0941	-0.1291	-0.1417	-0.1758	-0.2362	-0.1921	-0.1411	-0.0940	-0.1193	0.3371	1.0605	1.6274	1.3868	2.3038	1.9908	0.9344	-0.0155	1.0582	0.3864	-0.1115	-0.1211	0.5207	-0.0996	-0.1311	-0.0368
69.0277777778	2 days, 21:01:40	1.7742	1.6419	1.5569	1.6153	-0.0858	-0.0454	-0.0410	-0.0459	-0.1735	-0.2262	-0.1500	-0.2999	-0.1366	-0.1892	-0.1999	-0.2568	-0.1106	-0.1458	-0.1581	-0.2492	-0.2330	-0.1280	-0.0555	-0.0982	-0.1317	-0.1451	-0.1770	-0.2373	-0.1931	-0.1425	-0.0994	-0.1211	0.3350	1.0609	1.6303	1.3862	2.3093	1.9857	0.9281	-0.0223	1.0567	0.3808	-0.1134	-0.1251	0.5160	-0.1005	-0.1310	-0.0379
69.1944444444	2 days, 21:11:40	1.7783	1.6417	1.5605	1.6179	-0.0885	-0.0476	-0.0443	-0.0459	-0.1742	-0.2266	-0.1538	-0.3029	-0.1360	-0.1916	-0.2013	-0.2594	-0.1100	-0.1478	-0.1610	-0.2521	-0.2340	-0.1292	-0.0573	-0.1014	-0.1311	-0.1467	-0.1793	-0.2398	-0.1950	-0.1440	-0.1009	-0.1239	0.3360	1.0623	1.6324	1.3894	2.3120	1.9826	0.9226	-0.0278	1.0544	0.3739	-0.1147	-0.1280	0.5086	-0.1012	-0.1332	-0.0428
69.3613888889	2 days, 21:21:41	1.7776	1.6384	1.5579	1.6222	-0.0914	-0.0489	-0.0462	-0.0465	-0.1753	-0.2277	-0.1599	-0.3050	-0.1357	-0.1916	-0.2026	-0.2596	-0.1110	-0.1508	-0.1645	-0.2538	-0.2366	-0.1303	-0.0620	-0.1037	-0.1316	-0.1479	-0.1808	-0.2418	-0.1948	-0.1451	-0.1028	-0.1240	0.3314	1.0609	1.6324	1.3902	2.3155	1.9847	0.9154	-0.0313	1.0517	0.3683	-0.1173	-0.1312	0.5059	-0.1024	-0.1324	-0.0478
69.5286111111	2 days, 21:31:43	1.7784	1.6349	1.5537	1.6274	-0.0935	-0.0520	-0.0477	-0.0466	-0.1766	-0.2289	-0.1631	-0.3073	-0.1344	-0.1921	-0.2034	-0.2617	-0.1124	-0.1539	-0.1654	-0.2554	-0.2349	-0.1347	-0.0642	-0.1102	-0.1327	-0.1486	-0.1837	-0.2435	-0.1957	-0.1471	-0.1039	-0.1264	0.3288	1.0634	1.6367	1.3916	2.3144	1.9806	0.9131	-0.0330	1.0474	0.3635	-0.1184	-0.1351	0.4998	-0.1030	-0.1322	-0.0479
69.6952777778	2 days, 21:41:43	1.7759	1.6376	1.5536	1.6320	-0.0958	-0.0529	-0.0510	-0.0495	-0.1758	-0.2282	-0.1660	-0.3088	-0.1372	-0.1901	-0.2057	-0.2636	-0.1141	-0.1563	-0.1687	-0.2572	-0.2368	-0.1366	-0.0704	-0.1098	-0.1319	-0.1503	-0.1858	-0.2443	-0.1952	-0.1486	-0.1063	-0.1275	0.3258	1.0668	1.6404	1.3955	2.3154	1.9776	0.9055	-0.0371	1.0434	0.3576	-0.1198	-0.1380	0.4950	-0.1051	-0.1346	-0.0513
69.8622222222	2 days, 21:51:44	1.7784	1.6340	1.5535	1.6316	-0.0985	-0.0552	-0.0513	-0.0473	-0.1767	-0.2306	-0.1719	-0.3113	-0.1396	-0.1930	-0.2064	-0.2658	-0.1154	-0.1566	-0.1700	-0.2602	-0.2369	-0.1388	-0.0722	-0.1133	-0.1332	-0.1517	-0.1869	-0.2466	-0.1966	-0.1485	-0.1080	-0.1281	0.3253	1.0707	1.6450	1.3957	2.3144	1.9767	0.8990	-0.0419	1.0394	0.3517	-0.1231	-0.1413	0.4929	-0.1063	-0.1340	-0.0551
70.0294444444	2 days, 22:01:46	1.7790	1.6292	1.5477	1.6303	-0.1015	-0.0561	-0.0538	-0.0495	-0.1760	-0.2307	-0.1764	-0.3119	-0.1400	-0.1937	-0.2080	-0.2670	-0.1158	-0.1598	-0.1717	-0.2606	-0.2389	-0.1409	-0.0766	-0.1154	-0.1326	-0.1521	-0.1891	-0.2470	-0.1971	-0.1492	-0.1075	-0.1294	0.3221	1.0738	1.6430	1.3977	2.3135	1.9730	0.8942	-0.0458	1.0355	0.3452	-0.1243	-0.1444	0.4882	-0.1076	-0.1337	-0.0599
70.1961111111	2 days, 22:11:46	1.7766	1.6273	1.5463	1.6268	-0.1033	-0.0583	-0.0546	-0.0502	-0.1777	-0.2324	-0.1792	-0.3138	-0.1383	-0.1952	-0.2072	-0.2693	-0.1171	-0.1609	-0.1730	-0.2619	-0.2388	-0.1450	-0.0778	-0.1181	-0.1351	-0.1530	-0.1899	-0.2502	-0.1975	-0.1502	-0.1109	-0.1287	0.3221	1.0753	1.6455	1.3987	2.3091	1.9740	0.8880	-0.0493	1.0309	0.3402	-0.1251	-0.1457	0.4854	-0.1081	-0.1344	-0.0620
70.3630555556	2 days, 22:21:47	1.7778	1.6302	1.5420	1.6269	-0.1054	-0.0598	-0.0565	-0.0519	-0.1783	-0.2333	-0.1820	-0.3160	-0.1408	-0.1952	-0.2096	-0.2716	-0.1177	-0.1634	-0.1737	-0.2630	-0.2396	-0.1456	-0.0827	-0.1206	-0.1353	-0.1549	-0.1918	-0.2521	-0.1983	-0.1532	-0.1114	-0.1322	0.3189	1.0769	1.6467	1.3993	2.3085	1.9746	0.8841	-0.0506	1.0204	0.3341	-0.1273	-0.1490	0.4798	-0.1105	-0.1367	-0.0636
70.5302777778	2 days, 22:31:49	1.7796	1.6320	1.5412	1.6208	-0.1067	-0.0613	-0.0588	-0.0533	-0.1785	-0.2325	-0.1855	-0.3189	-0.1431	-0.1963	-0.2114	-0.2710	-0.1194	-0.1652	-0.1762	-0.2643	-0.2402	-0.1492	-0.0852	-0.1242	-0.1358	-0.1566	-0.1923	-0.2531	-0.1980	-0.1534	-0.1118	-0.1315	0.3208	1.0765	1.6479	1.3996	2.3132	1.9733	0.8803	-0.0553	1.0158	0.3274	-0.1298	-0.1518	0.4750	-0.1132	-0.1369	-0.0664
70.6975000000	2 days, 22:41:51	1.7823	1.6305	1.5379	1.6231	-0.1080	-0.0628	-0.0594	-0.0530	-0.1786	-0.2339	-0.1869	-0.3205	-0.1442	-0.1948	-0.2127	-0.2733	-0.1195	-0.1664	-0.1778	-0.2652	-0.2406	-0.1486	-0.0867	-0.1265	-0.1361	-0.1577	-0.1936	-0.2531	-0.1994	-0.1540	-0.1128	-0.1319	0.3180	1.0730	1.6453	1.4009	2.3113	1.9770	0.8728	-0.0565	1.0116	0.3204	-0.1315	-0.1547	0.4699	-0.1137	-0.1362	-0.0698
70.8633333333	2 days, 22:51:48	1.7856	1.6270	1.5320	1.6259	-0.1104	-0.0637	-0.0621	-0.0544	-0.1805	-0.2343	-0.1898	-0.3218	-0.1450	-0.1966	-0.2137	-0.2734	-0.1216	-0.1669	-0.1784	-0.2661	-0.2416	-0.1511	-0.0910	-0.1299	-0.1351	-0.1589	-0.1957	-0.2566	-0.1991	-0.1554	-0.1154	-0.1338	0.3177	1.0740	1.6465	1.4035	2.3110	1.9764	0.8653	-0.0601	1.0091	0.3150	-0.1334	-0.1551	0.4663	-0.1149	-0.1384	-0.0721
71.0305555556	2 days, 23:01:50	1.7926	1.6347	1.5410	1.6314	-0.1107	-0.0652	-0.0621	-0.0545	-0.1805	-0.2350	-0.1917	-0.3206	-0.1460	-0.1975	-0.2124	-0.2747	-0.1241	-0.1707	-0.1812	-0.2656	-0.2411	-0.1521	-0.0917	-0.1304	-0.1368	-0.1599	-0.1949	-0.2564	-0.1985	-0.1559	-0.1162	-0.1364	0.3163	1.0752	1.6523	1.4085	2.3183	1.9836	0.8634	-0.0622	1.0050	0.3119	-0.1340	-0.1570	0.4621	-0.1134	-0.1369	-0.0756
71.1972222222	2 days, 23:11:50	1.7979	1.6506	1.5579	1.6467	-0.1123	-0.0670	-0.0638	-0.0566	-0.1828	-0.2358	-0.1936	-0.3209	-0.1468	-0.1976	-0.2138	-0.2756	-0.1228	-0.1705	-0.1807	-0.2668	-0.2415	-0.1528	-0.0941	-0.1308	-0.1367	-0.1596	-0.1937	-0.2558	-0.1987	-0.1547	-0.1168	-0.1355	0.3187	1.0808	1.6574	1.4130	2.3393	2.0033	0.8675	-0.0651	1.0109	0.3143	-0.1349	-0.1577	0.4651	-0.1152	-0.1379	-0.0773
71.3641666667	2 days, 23:21:51	1.8208	1.6643	1.5640	1.6498	-0.1141	-0.0657	-0.0647	-0.0554	-0.1808	-0.2365	-0.1957	-0.3222	-0.1447	-0.1990	-0.2151	-0.2752	-0.1243	-0.1703	-0.1826	-0.2669	-0.2418	-0.1529	-0.0939	-0.1338	-0.1358	-0.1611	-0.1962	-0.2576	-0.2003	-0.1558	-0.1171	-0.1351	0.3198	1.0920	1.6636	1.4176	2.3440	2.0262	0.8781	-0.0625	1.0215	0.3146	-0.1393	-0.1598	0.4591	-0.1160	-0.1365	-0.0785
71.5313888889	2 days, 23:31:53	1.8372	1.6590	1.5578	1.6404	-0.1171	-0.0681	-0.0656	-0.0554	-0.1822	-0.2363	-0.1976	-0.3244	-0.1472	-0.1990	-0.2137	-0.2775	-0.1254	-0.1716	-0.1841	-0.2681	-0.2417	-0.1541	-0.0985	-0.1359	-0.1385	-0.1636	-0.1962	-0.2582	-0.2010	-0.1583	-0.1187	-0.1350	0.3175	1.0901	1.6622	1.4126	2.3297	2.0141	0.8698	-0.0662	1.0163	0.3044	-0.1402	-0.1619	0.4500	-0.1171	-0.1376	-0.0823
71.6980555556	2 days, 23:41:53	1.8295	1.6417	1.5408	1.6323	-0.1195	-0.0679	-0.0675	-0.0557	-0.1823	-0.2373	-0.2006	-0.3247	-0.1464	-0.1984	-0.2156	-0.2784	-0.1269	-0.1748	-0.1861	-0.2694	-0.2438	-0.1581	-0.1017	-0.1371	-0.1383	-0.1636	-0.1976	-0.2596	-0.2020	-0.1578	-0.1190	-0.1375	0.3176	1.0849	1.6555	1.4089	2.3145	1.9938	0.8539	-0.0703	1.0047	0.2947	-0.1414	-0.1644	0.4423	-0.1189	-0.1388	-0.0854
71.8650000000	2 days, 23:51:54	1.8160	1.6233	1.5233	1.6334	-0.1215	-0.0677	-0.0684	-0.0563	-0.1820	-0.2384	-0.2046	-0.3273	-0.1478	-0.1990	-0.2174	-0.2790	-0.1274	-0.1770	-0.1877	-0.2701	-0.2433	-0.1604	-0.1041	-0.1403	-0.1387	-0.1643	-0.2002	-0.2614	-0.2025	-0.1581	-0.1215	-0.1390	0.3162	1.0789	1.6513	1.4038	2.3064	1.9666	0.8356	-0.0731	0.9901	0.2846	-0.1437	-0.1650	0.4369	-0.1215	-0.1400	-0.0887
72.0322222222	3 days, 0:01:56	1.8023	1.6026	1.5130	1.6392	-0.1230	-0.0704	-0.0693	-0.0565	-0.1836	-0.2402	-0.2066	-0.3287	-0.1493	-0.1997	-0.2179	-0.2797	-0.1263	-0.1764	-0.1890	-0.2714	-0.2443	-0.1601	-0.1061	-0.1417	-0.1399	-0.1665	-0.2019	-0.2625	-0.2031	-0.1599	-0.1216	-0.1394	0.3141	1.0737	1.6475	1.4052	2.3042	1.9437	0.8165	-0.0778	0.9772	0.2749	-0.1455	-0.1668	0.4318	-0.1226	-0.1400	-0.0905
72.1988888889	3 days, 0:11:56	1.7930	1.5888	1.5069	1.6391	-0.1244	-0.0715	-0.0697	-0.0576	-0.1853	-0.2402	-0.2083	-0.3294	-0.1490	-0.2023	-0.2178	-0.2806	-0.1287	-0.1779	-0.1902	-0.2715	-0.2456	-0.1619	-0.1074	-0.1437	-0.1404	-0.1664	-0.2011	-0.2636	-0.2031	-0.1596	-0.1235	-0.1407	0.3121	1.0695	1.6423	1.4091	2.3027	1.9243	0.8053	-0.0798	0.9650	0.2664	-0.1468	-0.1695	0.4291	-0.1250	-0.1419	-0.0928
72.3658333333	3 days, 0:21:57	1.7859	1.5864	1.5068	1.6401	-0.1263	-0.0737	-0.0723	-0.0577	-0.1850	-0.2391	-0.2116	-0.3296	-0.1489	-0.2004	-0.2175	-0.2812	-0.1287	-0.1783	-0.1906	-0.2740	-0.2450	-0.1632	-0.1090	-0.1461	-0.1399	-0.1674	-0.2014	-0.2637	-0.2036	-0.1608	-0.1238	-0.1399	0.3084	1.0650	1.6468	1.4146	2.3026	1.9122	0.7984	-0.0807	0.9534	0.2607	-0.1493	-0.1706	0.4220	-0.1249	-0.1430	-0.0944
72.5330555556	3 days, 0:31:59	1.7917	1.5954	1.5116	1.6380	-0.1281	-0.0734	-0.0718	-0.0584	-0.1845	-0.2410	-0.2117	-0.3311	-0.1487	-0.2025	-0.2193	-0.2819	-0.1300	-0.1809	-0.1923	-0.2754	-0.2473	-0.1652	-0.1111	-0.1475	-0.1419	-0.1673	-0.2031	-0.2628	-0.2044	-0.1615	-0.1266	-0.1415	0.3063	1.0643	1.6499	1.4169	2.3060	1.9066	0.7932	-0.0825	0.9438	0.2565	-0.1504	-0.1727	0.4144	-0.1240	-0.1440	-0.0975
72.7002777778	3 days, 0:42:01	1.7925	1.6034	1.5156	1.6319	-0.1292	-0.0751	-0.0726	-0.0571	-0.1875	-0.2415	-0.2138	-0.3327	-0.1503	-0.2011	-0.2185	-0.2832	-0.1292	-0.1814	-0.1933	-0.2748	-0.2463	-0.1641	-0.1141	-0.1471	-0.1421	-0.1682	-0.2019	-0.2656	-0.2053	-0.1630	-0.1270	-0.1429	0.3057	1.0657	1.6493	1.4202	2.3065	1.9119	0.7880	-0.0841	0.9362	0.2546	-0.1514	-0.1740	0.4084	-0.1250	-0.1431	-0.0985
72.8669444444	3 days, 0:52:01	1.7965	1.6185	1.5195	1.6358	-0.1305	-0.0748	-0.0746	-0.0596	-0.1857	-0.2394	-0.2156	-0.3331	-0.1502	-0.2014	-0.2194	-0.2832	-0.1301	-0.1837	-0.1936	-0.2769	-0.2470	-0.1663	-0.1161	-0.1502	-0.1412	-0.1688	-0.2030	-0.2659	-0.2053	-0.1629	-0.1259	-0.1445	0.3023	1.0685	1.6535	1.4217	2.3079	1.9235	0.7876	-0.0844	0.9323	0.2492	-0.1532	-0.1753	0.4022	-0.1260	-0.1451	-0.0992
73.0338888889	3 days, 1:02:02	1.7986	1.6230	1.5246	1.6342	-0.1316	-0.0764	-0.0757	-0.0583	-0.1859	-0.2411	-0.2172	-0.3352	-0.1486	-0.2042	-0.2198	-0.2845	-0.1309	-0.1821	-0.1943	-0.2769	-0.2473	-0.1661	-0.1161	-0.1517	-0.1430	-0.1700	-0.2035	-0.2666	-0.2055	-0.1622	-0.1257	-0.1451	0.3021	1.0705	1.6550	1.4256	2.3083	1.9330	0.7851	-0.0863	0.9331	0.2452	-0.1543	-0.1764	0.3974	-0.1253	-0.1459	-0.0998
73.2005555556	3 days, 1:12:02	1.8003	1.6254	1.5300	1.6356	-0.1331	-0.0780	-0.0748	-0.0589	-0.1857	-0.2422	-0.2186	-0.3364	-0.1517	-0.2038	-0.2208	-0.2848	-0.1308	-0.1829	-0.1981	-0.2783	-0.2472	-0.1687	-0.1195	-0.1526	-0.1427	-0.1713	-0.2036	-0.2682	-0.2059	-0.1629	-0.1269	-0.1433	0.3004	1.0787	1.6578	1.4257	2.3065	1.9429	0.7807	-0.0863	0.9286	0.2401	-0.1555	-0.1776	0.3925	-0.1282	-0.1451	-0.1023
73.3672222222	3 days, 1:22:02	1.7979	1.6303	1.5306	1.6342	-0.1342	-0.0784	-0.0762	-0.0594	-0.1875	-0.2420	-0.2246	-0.3379	-0.1521	-0.2039	-0.2217	-0.2855	-0.1318	-0.1842	-0.1973	-0.2779	-0.2481	-0.1695	-0.1212	-0.1528	-0.1422	-0.1714	-0.2052	-0.2695	-0.2062	-0.1641	-0.1274	-0.1419	0.3041	1.0795	1.6570	1.4301	2.3081	1.9525	0.7758	-0.0872	0.9282	0.2339	-0.1567	-0.1780	0.3851	-0.1264	-0.1473	-0.1029
73.5341666667	3 days, 1:32:03	1.8013	1.6307	1.5336	1.6324	-0.1348	-0.0802	-0.0775	-0.0594	-0.1874	-0.2404	-0.2244	-0.3391	-0.1508	-0.2031	-0.2208	-0.2869	-0.1328	-0.1852	-0.1983	-0.2791	-0.2496	-0.1699	-0.1217	-0.1540	-0.1431	-0.1720	-0.2043	-0.2701	-0.2061	-0.1639	-0.1267	-0.1446	0.3053	1.0840	1.6594	1.4329	2.3133	1.9596	0.7699	-0.0876	0.9286	0.2307	-0.1564	-0.1807	0.3805	-0.1275	-0.1451	-0.1057
73.7013888889	3 days, 1:42:05	1.8020	1.6341	1.5366	1.6371	-0.1358	-0.0798	-0.0776	-0.0599	-0.1894	-0.2421	-0.2265	-0.3401	-0.1527	-0.2042	-0.2218	-0.2875	-0.1337	-0.1855	-0.1997	-0.2799	-0.2491	-0.1704	-0.1222	-0.1560	-0.1433	-0.1724	-0.2050	-0.2697	-0.2075	-0.1655	-0.1283	-0.1434	0.3037	1.0857	1.6606	1.4336	2.3198	1.9647	0.7655	-0.0902	0.9240	0.2234	-0.1581	-0.1824	0.3766	-0.1286	-0.1463	-0.1060
73.8680555556	3 days, 1:52:05	1.7976	1.6359	1.5391	1.6396	-0.1377	-0.0799	-0.0779	-0.0604	-0.1863	-0.2423	-0.2262	-0.3414	-0.1534	-0.2044	-0.2220	-0.2882	-0.1323	-0.1867	-0.1997	-0.2807	-0.2500	-0.1711	-0.1231	-0.1554	-0.1443	-0.1727	-0.2061	-0.2709	-0.2082	-0.1646	-0.1299	-0.1464	0.3025	1.0865	1.6596	1.4391	2.3145	1.9702	0.7611	-0.0913	0.9213	0.2202	-0.1596	-0.1824	0.3698	-0.1284	-0.1466	-0.1067
74.0350000000	3 days, 2:02:06	1.8008	1.6384	1.5404	1.6410	-0.1387	-0.0806	-0.0792	-0.0615	-0.1908	-0.2438	-0.2291	-0.3421	-0.1539	-0.2037	-0.2236	-0.2883	-0.1345	-0.1866	-0.2006	-0.2808	-0.2505	-0.1715	-0.1254	-0.1574	-0.1471	-0.1735	-0.2070	-0.2719	-0.2078	-0.1651	-0.1305	-0.1457	0.3026	1.0920	1.6596	1.4404	2.3136	1.9713	0.7567	-0.0916	0.9207	0.2153	-0.1606	-0.1839	0.3658	-0.1304	-0.1473	-0.1096
74.2022222222	3 days, 2:12:08	1.8021	1.6431	1.5429	1.6395	-0.1398	-0.0833	-0.0790	-0.0609	-0.1895	-0.2436	-0.2304	-0.3436	-0.1532	-0.2066	-0.2226	-0.2891	-0.1365	-0.1877	-0.2008	-0.2816	-0.2512	-0.1739	-0.1261	-0.1583	-0.1446	-0.1746	-0.2063	-0.2730	-0.2089	-0.1666	-0.1296	-0.1461	0.3024	1.0969	1.6648	1.4441	2.3120	1.9729	0.7519	-0.0954	0.9167	0.2091	-0.1604	-0.1858	0.3626	-0.1312	-0.1485	-0.1094
74.3694444444	3 days, 2:22:10	1.7994	1.6467	1.5402	1.6454	-0.1402	-0.0813	-0.0796	-0.0624	-0.1899	-0.2440	-0.2313	-0.3443	-0.1519	-0.2072	-0.2255	-0.2895	-0.1358	-0.1867	-0.2028	-0.2824	-0.2511	-0.1744	-0.1282	-0.1578	-0.1461	-0.1729	-0.2071	-0.2730	-0.2086	-0.1659	-0.1299	-0.1456	0.3028	1.0974	1.6678	1.4483	2.3111	1.9749	0.7472	-0.0968	0.9119	0.2042	-0.1621	-0.1865	0.3596	-0.1320	-0.1477	-0.1105
74.5361111111	3 days, 2:32:10	1.8020	1.6453	1.5375	1.6441	-0.1409	-0.0834	-0.0791	-0.0617	-0.1918	-0.2453	-0.2322	-0.3454	-0.1541	-0.2060	-0.2255	-0.2900	-0.1371	-0.1896	-0.2046	-0.2825	-0.2522	-0.1748	-0.1294	-0.1582	-0.1451	-0.1751	-0.2086	-0.2741	-0.2091	-0.1659	-0.1316	-0.1472	0.3018	1.0954	1.6732	1.4501	2.3091	1.9724	0.7402	-0.0967	0.9068	0.2002	-0.1628	-0.1870	0.3575	-0.1308	-0.1492	-0.1125
74.7030555556	3 days, 2:42:11	1.8028	1.6466	1.5340	1.6460	-0.1420	-0.0837	-0.0815	-0.0624	-0.1923	-0.2431	-0.2341	-0.3469	-0.1541	-0.2070	-0.2251	-0.2906	-0.1379	-0.1897	-0.2041	-0.2837	-0.2516	-0.1762	-0.1315	-0.1604	-0.1457	-0.1747	-0.2091	-0.2734	-0.2090	-0.1669	-0.1303	-0.1477	0.3035	1.0971	1.6751	1.4510	2.3053	1.9736	0.7341	-0.0975	0.9010	0.1973	-0.1638	-0.1880	0.3503	-0.1325	-0.1479	-0.1115
74.8697222222	3 days, 2:52:11	1.8039	1.6462	1.5381	1.6461	-0.1430	-0.0855	-0.0818	-0.0613	-0.1921	-0.2455	-0.2359	-0.3467	-0.1560	-0.2070	-0.2242	-0.2915	-0.1367	-0.1907	-0.2057	-0.2837	-0.2525	-0.1777	-0.1322	-0.1609	-0.1464	-0.1755	-0.2092	-0.2742	-0.2093	-0.1672	-0.1330	-0.1476	0.3015	1.0978	1.6773	1.4505	2.3019	1.9697	0.7306	-0.0983	0.8994	0.1940	-0.1660	-0.1883	0.3444	-0.1328	-0.1491	-0.1123
75.0363888889	3 days, 3:02:11	1.8038	1.6474	1.5398	1.6472	-0.1438	-0.0849	-0.0810	-0.0621	-0.1927	-0.2454	-0.2365	-0.3479	-0.1560	-0.2081	-0.2253	-0.2913	-0.1362	-0.1925	-0.2069	-0.2843	-0.2529	-0.1771	-0.1349	-0.1627	-0.1471	-0.1766	-0.2103	-0.2750	-0.2105	-0.1681	-0.1337	-0.1479	0.3038	1.0974	1.6748	1.4516	2.3016	1.9696	0.7237	-0.1007	0.8939	0.1894	-0.1646	-0.1897	0.3404	-0.1332	-0.1488	-0.1137
75.2033333333	3 days, 3:12:12	1.8067	1.6468	1.5420	1.6466	-0.1434	-0.0852	-0.0816	-0.0640	-0.1941	-0.2462	-0.2376	-0.3479	-0.1542	-0.2088	-0.2269	-0.2924	-0.1381	-0.1920	-0.2063	-0.2842	-0.2525	-0.1777	-0.1357	-0.1632	-0.1484	-0.1774	-0.2095	-0.2746	-0.2111	-0.1680	-0.1318	-0.1470	0.3019	1.1015	1.6751	1.4514	2.2961	1.9668	0.7204	-0.1014	0.8893	0.1850	-0.1654	-0.1906	0.3350	-0.1333	-0.1502	-0.1145
75.3705555556	3 days, 3:22:14	1.8109	1.6465	1.5424	1.6474	-0.1454	-0.0858	-0.0824	-0.0626	-0.1938	-0.2452	-0.2392	-0.3489	-0.1552	-0.2098	-0.2265	-0.2924	-0.1373	-0.1923	-0.2067	-0.2854	-0.2539	-0.1786	-0.1357	-0.1630	-0.1482	-0.1780	-0.2119	-0.2765	-0.2108	-0.1696	-0.1335	-0.1478	0.3019	1.1042	1.6789	1.4500	2.2938	1.9739	0.7132	-0.1023	0.8859	0.1775	-0.1663	-0.1911	0.3301	-0.1338	-0.1507	-0.1173
75.5372222222	3 days, 3:32:14	1.8064	1.6492	1.5432	1.6462	-0.1464	-0.0884	-0.0836	-0.0636	-0.1937	-0.2466	-0.2391	-0.3486	-0.1565	-0.2081	-0.2272	-0.2926	-0.1374	-0.1923	-0.2077	-0.2851	-0.2543	-0.1791	-0.1383	-0.1642	-0.1485	-0.1780	-0.2099	-0.2752	-0.2107	-0.1681	-0.1347	-0.1493	0.3023	1.1035	1.6811	1.4537	2.2913	1.9702	0.7068	-0.1030	0.8806	0.1757	-0.1662	-0.1931	0.3260	-0.1351	-0.1498	-0.1180
75.7041666667	3 days, 3:42:15	1.8088	1.6480	1.5433	1.6418	-0.1457	-0.0866	-0.0828	-0.0627	-0.1940	-0.2464	-0.2407	-0.3499	-0.1543	-0.2083	-0.2270	-0.2923	-0.1397	-0.1921	-0.2077	-0.2854	-0.2553	-0.1820	-0.1389	-0.1645	-0.1475	-0.1778	-0.2113	-0.2764	-0.2109	-0.1687	-0.1346	-0.1500	0.3007	1.1068	1.6808	1.4533	2.2901	1.9679	0.7034	-0.1027	0.8759	0.1720	-0.1687	-0.1928	0.3185	-0.1353	-0.1516	-0.1183
75.8713888889	3 days, 3:52:17	1.8112	1.6473	1.5444	1.6388	-0.1471	-0.0874	-0.0840	-0.0624	-0.1963	-0.2455	-0.2413	-0.3513	-0.1572	-0.2077	-0.2276	-0.2934	-0.1380	-0.1931	-0.2073	-0.2863	-0.2548	-0.1805	-0.1401	-0.1650	-0.1490	-0.1787	-0.2123	-0.2767	-0.2113	-0.1700	-0.1342	-0.1509	0.2963	1.1083	1.6816	1.4526	2.2933	1.9711	0.7000	-0.1042	0.8714	0.1652	-0.1683	-0.1930	0.3165	-0.1354	-0.1514	-0.1192
76.0386111111	3 days, 4:02:19	1.8106	1.6464	1.5424	1.6405	-0.1475	-0.0878	-0.0834	-0.0641	-0.1940	-0.2468	-0.2412	-0.3516	-0.1568	-0.2092	-0.2281	-0.2950	-0.1432	-0.1939	-0.2086	-0.2860	-0.2552	-0.1809	-0.1392	-0.1657	-0.1488	-0.1791	-0.2132	-0.2773	-0.2110	-0.1695	-0.1352	-0.1509	0.2921	1.1117	1.6845	1.4493	2.2926	1.9712	0.6935	-0.1057	0.8671	0.1645	-0.1691	-0.1942	0.3102	-0.1360	-0.1513	-0.1179
76.2052777778	3 days, 4:12:19	1.8143	1.6471	1.5424	1.6447	-0.1481	-0.0882	-0.0851	-0.0634	-0.1933	-0.2478	-0.2413	-0.3515	-0.1578	-0.2107	-0.2294	-0.2952	-0.1444	-0.1952	-0.2089	-0.2873	-0.2555	-0.1827	-0.1404	-0.1664	-0.1497	-0.1798	-0.2131	-0.2770	-0.2106	-0.1699	-0.1389	-0.1517	0.2937	1.1144	1.6856	1.4468	2.2896	1.9692	0.6898	-0.1047	0.8611	0.1580	-0.1698	-0.1952	0.3047	-0.1375	-0.1528	-0.1192
76.3725000000	3 days, 4:22:21	1.8174	1.6463	1.5417	1.6451	-0.1491	-0.0888	-0.0848	-0.0635	-0.1933	-0.2486	-0.2423	-0.3526	-0.1578	-0.2126	-0.2288	-0.2959	-0.1432	-0.1939	-0.2093	-0.2888	-0.2559	-0.1832	-0.1409	-0.1677	-0.1491	-0.1795	-0.2129	-0.2780	-0.2122	-0.1702	-0.1400	-0.1523	0.2927	1.1165	1.6850	1.4467	2.2926	1.9706	0.6867	-0.1071	0.8567	0.1560	-0.1719	-0.1959	0.3002	-0.1371	-0.1526	-0.1191
76.5391666667	3 days, 4:32:21	1.8146	1.6447	1.5436	1.6479	-0.1497	-0.0895	-0.0868	-0.0617	-0.1958	-0.2460	-0.2443	-0.3537	-0.1577	-0.2112	-0.2305	-0.2951	-0.1433	-0.1945	-0.2114	-0.2880	-0.2572	-0.1841	-0.1415	-0.1673	-0.1500	-0.1776	-0.2133	-0.2782	-0.2113	-0.1707	-0.1408	-0.1520	0.2929	1.1168	1.6849	1.4441	2.2941	1.9631	0.6806	-0.1091	0.8514	0.1516	-0.1724	-0.1962	0.2945	-0.1376	-0.1528	-0.1203
76.7061111111	3 days, 4:42:22	1.8164	1.6390	1.5414	1.6488	-0.1499	-0.0911	-0.0862	-0.0649	-0.1961	-0.2499	-0.2449	-0.3546	-0.1570	-0.2112	-0.2293	-0.2959	-0.1433	-0.1954	-0.2099	-0.2881	-0.2566	-0.1826	-0.1448	-0.1697	-0.1524	-0.1790	-0.2139	-0.2778	-0.2129	-0.1712	-0.1413	-0.1535	0.2902	1.1189	1.6916	1.4424	2.2919	1.9623	0.6753	-0.1072	0.8475	0.1486	-0.1730	-0.1957	0.2899	-0.1389	-0.1545	-0.1221
76.8733333333	3 days, 4:52:24	1.8173	1.6396	1.5444	1.6462	-0.1503	-0.0919	-0.0856	-0.0641	-0.1940	-0.2508	-0.2448	-0.3545	-0.1586	-0.2111	-0.2298	-0.2963	-0.1455	-0.1951	-0.2107	-0.2872	-0.2564	-0.1833	-0.1440	-0.1696	-0.1508	-0.1815	-0.2142	-0.2791	-0.2129	-0.1722	-0.1407	-0.1502	0.2911	1.1218	1.6900	1.4371	2.2934	1.9635	0.6721	-0.1093	0.8435	0.1436	-0.1717	-0.1966	0.2855	-0.1390	-0.1540	-0.1215
77.0405555556	3 days, 5:02:26	1.8180	1.6382	1.5478	1.6437	-0.1508	-0.0910	-0.0867	-0.0633	-0.1959	-0.2501	-0.2454	-0.3548	-0.1598	-0.2117	-0.2297	-0.2962	-0.1429	-0.1962	-0.2122	-0.2887	-0.2574	-0.1850	-0.1454	-0.1701	-0.1532	-0.1833	-0.2147	-0.2799	-0.2130	-0.1719	-0.1416	-0.1541	0.2927	1.1241	1.6923	1.4361	2.2963	1.9639	0.6708	-0.1103	0.8334	0.1427	-0.1739	-0.1967	0.2811	-0.1392	-0.1549	-0.1227
77.2075000000	3 days, 5:12:27	1.8162	1.6344	1.5491	1.6427	-0.1523	-0.0927	-0.0883	-0.0651	-0.1988	-0.2506	-0.2465	-0.3543	-0.1575	-0.2127	-0.2313	-0.2977	-0.1455	-0.1957	-0.2102	-0.2898	-0.2573	-0.1872	-0.1450	-0.1712	-0.1527	-0.1831	-0.2152	-0.2802	-0.2134	-0.1716	-0.1424	-0.1537	0.2923	1.1240	1.6957	1.4335	2.2993	1.9666	0.6710	-0.1106	0.8285	0.1364	-0.1728	-0.1973	0.2757	-0.1406	-0.1544	-0.1223
77.3747222222	3 days, 5:22:29	1.8131	1.6318	1.5481	1.6429	-0.1526	-0.0926	-0.0876	-0.0638	-0.1951	-0.2506	-0.2465	-0.3551	-0.1587	-0.2112	-0.2323	-0.2975	-0.1462	-0.1982	-0.2130	-0.2902	-0.2586	-0.1858	-0.1453	-0.1687	-0.1503	-0.1823	-0.2135	-0.2818	-0.2130	-0.1736	-0.1420	-0.1531	0.2914	1.1247	1.7008	1.4297	2.2990	1.9631	0.6645	-0.1112	0.8231	0.1327	-0.1742	-0.1981	0.2728	-0.1401	-0.1558	-0.1238
77.5419444444	3 days, 5:32:31	1.8138	1.6339	1.5501	1.6410	-0.1536	-0.0929	-0.0877	-0.0643	-0.1976	-0.2491	-0.2467	-0.3568	-0.1592	-0.2123	-0.2325	-0.2982	-0.1477	-0.1983	-0.2123	-0.2908	-0.2586	-0.1859	-0.1473	-0.1697	-0.1516	-0.1821	-0.2143	-0.2803	-0.2145	-0.1733	-0.1430	-0.1551	0.2905	1.1267	1.7033	1.4273	2.2977	1.9623	0.6610	-0.1113	0.8165	0.1308	-0.1757	-0.1986	0.2706	-0.1408	-0.1554	-0.1232
77.7086111111	3 days, 5:42:31	1.8176	1.6341	1.5481	1.6410	-0.1537	-0.0920	-0.0878	-0.0652	-0.1958	-0.2495	-0.2483	-0.3566	-0.1605	-0.2139	-0.2318	-0.2991	-0.1486	-0.1980	-0.2122	-0.2906	-0.2593	-0.1880	-0.1466	-0.1702	-0.1516	-0.1843	-0.2161	-0.2805	-0.2140	-0.1734	-0.1438	-0.1534	0.2923	1.1317	1.7046	1.4289	2.3025	1.9659	0.6571	-0.1122	0.8111	0.1256	-0.1747	-0.1993	0.2666	-0.1405	-0.1558	-0.1245
77.8755555556	3 days, 5:52:32	1.8119	1.6286	1.5524	1.6426	-0.1541	-0.0924	-0.0877	-0.0667	-0.1976	-0.2524	-0.2474	-0.3577	-0.1606	-0.2136	-0.2323	-0.2994	-0.1479	-0.1992	-0.2135	-0.2912	-0.2601	-0.1881	-0.1486	-0.1718	-0.1505	-0.1842	-0.2159	-0.2820	-0.2135	-0.1748	-0.1418	-0.1553	0.2888	1.1322	1.7019	1.4273	2.3002	1.9657	0.6492	-0.1117	0.8088	0.1236	-0.1765	-0.1999	0.2622	-0.1429	-0.1559	-0.1235
78.0427777778	3 days, 6:02:34	1.8147	1.6337	1.5512	1.6423	-0.1534	-0.0935	-0.0885	-0.0646	-0.1982	-0.2515	-0.2501	-0.3590	-0.1615	-0.2150	-0.2327	-0.2993	-0.1471	-0.1976	-0.2141	-0.2913	-0.2596	-0.1893	-0.1495	-0.1723	-0.1519	-0.1852	-0.2174	-0.2822	-0.2140	-0.1741	-0.1451	-0.1572	0.2900	1.1308	1.7059	1.4269	2.2973	1.9637	0.6439	-0.1149	0.8022	0.1180	-0.1761	-0.2005	0.2607	-0.1417	-0.1560	-0.1264
78.2094444444	3 days, 6:12:34	1.8165	1.6336	1.5466	1.6428	-0.1538	-0.0937	-0.0904	-0.0654	-0.1994	-0.2507	-0.2499	-0.3586	-0.1609	-0.2130	-0.2330	-0.3002	-0.1475	-0.1997	-0.2130	-0.2917	-0.2603	-0.1888	-0.1488	-0.1707	-0.1525	-0.1840	-0.2165	-0.2837	-0.2141	-0.1747	-0.1463	-0.1567	0.2914	1.1306	1.7069	1.4249	2.2950	1.9644	0.6390	-0.1137	0.7969	0.1145	-0.1770	-0.2012	0.2547	-0.1420	-0.1559	-0.1255
78.3763888889	3 days, 6:22:35	1.8165	1.6388	1.5474	1.6447	-0.1543	-0.0941	-0.0888	-0.0668	-0.2001	-0.2510	-0.2491	-0.3596	-0.1605	-0.2144	-0.2339	-0.2999	-0.1507	-0.2011	-0.2150	-0.2912	-0.2598	-0.1892	-0.1493	-0.1719	-0.1532	-0.1845	-0.2169	-0.2831	-0.2152	-0.1751	-0.1440	-0.1551	0.2904	1.1327	1.7048	1.4294	2.2933	1.9612	0.6343	-0.1134	0.7939	0.1132	-0.1771	-0.2015	0.2506	-0.1435	-0.1559	-0.1245
78.5436111111	3 days, 6:32:37	1.8152	1.6360	1.5498	1.6500	-0.1544	-0.0961	-0.0910	-0.0675	-0.2001	-0.2500	-0.2512	-0.3599	-0.1607	-0.2172	-0.2347	-0.3004	-0.1497	-0.2011	-0.2152	-0.2929	-0.2603	-0.1920	-0.1496	-0.1739	-0.1562	-0.1851	-0.2187	-0.2848	-0.2161	-0.1740	-0.1457	-0.1560	0.2927	1.1364	1.7090	1.4303	2.2937	1.9594	0.6341	-0.1168	0.7866	0.1109	-0.1791	-0.2020	0.2492	-0.1421	-0.1573	-0.1269
78.7102777778	3 days, 6:42:37	1.8236	1.6415	1.5459	1.6537	-0.1561	-0.0955	-0.0903	-0.0689	-0.1996	-0.2520	-0.2512	-0.3607	-0.1613	-0.2177	-0.2350	-0.2993	-0.1511	-0.2002	-0.2156	-0.2927	-0.2602	-0.1929	-0.1526	-0.1735	-0.1525	-0.1877	-0.2164	-0.2865	-0.2161	-0.1749	-0.1450	-0.1553	0.2897	1.1367	1.7093	1.4309	2.2949	1.9591	0.6335	-0.1159	0.7802	0.1068	-0.1797	-0.2028	0.2458	-0.1430	-0.1588	-0.1288
78.8772222222	3 days, 6:52:38	1.8234	1.6447	1.5501	1.6558	-0.1551	-0.0954	-0.0903	-0.0676	-0.2001	-0.2525	-0.2498	-0.3616	-0.1611	-0.2163	-0.2343	-0.3013	-0.1513	-0.2002	-0.2157	-0.2937	-0.2608	-0.1931	-0.1515	-0.1736	-0.1541	-0.1867	-0.2187	-0.2857	-0.2160	-0.1756	-0.1443	-0.1554	0.2911	1.1375	1.7087	1.4325	2.2953	1.9569	0.6273	-0.1172	0.7760	0.1036	-0.1803	-0.2029	0.2412	-0.1439	-0.1570	-0.1268
79.0444444444	3 days, 7:02:40	1.8236	1.6483	1.5489	1.6563	-0.1555	-0.0968	-0.0920	-0.0686	-0.2004	-0.2538	-0.2515	-0.3632	-0.1595	-0.2180	-0.2345	-0.3022	-0.1512	-0.2026	-0.2190	-0.2937	-0.2612	-0.1933	-0.1526	-0.1755	-0.1535	-0.1857	-0.2189	-0.2845	-0.2166	-0.1751	-0.1463	-0.1572	0.2884	1.1395	1.7109	1.4357	2.2942	1.9563	0.6232	-0.1181	0.7737	0.1011	-0.1793	-0.2036	0.2399	-0.1454	-0.1574	-0.1281
79.2116666667	3 days, 7:12:42	1.8221	1.6457	1.5546	1.6597	-0.1568	-0.0974	-0.0914	-0.0691	-0.2022	-0.2533	-0.2513	-0.3605	-0.1625	-0.2170	-0.2349	-0.3005	-0.1491	-0.2017	-0.2187	-0.2945	-0.2612	-0.1944	-0.1553	-0.1752	-0.1543	-0.1872	-0.2200	-0.2860	-0.2177	-0.1772	-0.1471	-0.1561	0.2860	1.1433	1.7132	1.4366	2.2975	1.9543	0.6229	-0.1164	0.7690	0.0967	-0.1806	-0.2030	0.2382	-0.1466	-0.1578	-0.1284
79.3783333333	3 days, 7:22:42	1.8285	1.6482	1.5538	1.6611	-0.1572	-0.0984	-0.0915	-0.0676	-0.2018	-0.2547	-0.2517	-0.3625	-0.1616	-0.2171	-0.2356	-0.3019	-0.1507	-0.2034	-0.2178	-0.2942	-0.2616	-0.1951	-0.1539	-0.1762	-0.1542	-0.1878	-0.2191	-0.2856	-0.2166	-0.1766	-0.1470	-0.1577	0.2889	1.1441	1.7160	1.4325	2.3009	1.9554	0.6164	-0.1191	0.7646	0.0911	-0.1800	-0.2037	0.2336	-0.1459	-0.1583	-0.1307
79.5452777778	3 days, 7:32:43	1.8207	1.6455	1.5561	1.6584	-0.1572	-0.0990	-0.0941	-0.0679	-0.1999	-0.2522	-0.2525	-0.3632	-0.1643	-0.2166	-0.2348	-0.3021	-0.1497	-0.2015	-0.2181	-0.2954	-0.2620	-0.1963	-0.1550	-0.1754	-0.1542	-0.1882	-0.2202	-0.2850	-0.2184	-0.1774	-0.1468	-0.1588	0.2814	1.1410	1.7238	1.4357	2.3006	1.9550	0.6105	-0.1198	0.7604	0.0889	-0.1811	-0.2048	0.2312	-0.1447	-0.1584	-0.1280
79.7125000000	3 days, 7:42:45	1.8190	1.6427	1.5588	1.6579	-0.1567	-0.0966	-0.0918	-0.0685	-0.2016	-0.2543	-0.2543	-0.3623	-0.1637	-0.2189	-0.2360	-0.3020	-0.1517	-0.2042	-0.2189	-0.2940	-0.2632	-0.1967	-0.1556	-0.1776	-0.1546	-0.1894	-0.2211	-0.2856	-0.2193	-0.1775	-0.1464	-0.1588	0.2807	1.1452	1.7230	1.4370	2.3049	1.9503	0.6090	-0.1183	0.7568	0.0872	-0.1821	-0.2056	0.2269	-0.1455	-0.1590	-0.1295
79.8791666667	3 days, 7:52:45	1.8200	1.6469	1.5622	1.6593	-0.1583	-0.0994	-0.0930	-0.0675	-0.2020	-0.2536	-0.2537	-0.3636	-0.1652	-0.2198	-0.2365	-0.3030	-0.1522	-0.2038	-0.2205	-0.2948	-0.2629	-0.1956	-0.1563	-0.1788	-0.1568	-0.1901	-0.2214	-0.2861	-0.2170	-0.1767	-0.1468	-0.1593	0.2794	1.1492	1.7253	1.4362	2.3043	1.9475	0.6031	-0.1202	0.7503	0.0823	-0.1822	-0.2044	0.2230	-0.1477	-0.1587	-0.1302
80.0461111111	3 days, 8:02:46	1.8201	1.6557	1.5611	1.6610	-0.1583	-0.0992	-0.0920	-0.0693	-0.2005	-0.2549	-0.2539	-0.3643	-0.1640	-0.2202	-0.2355	-0.3028	-0.1547	-0.2041	-0.2213	-0.2959	-0.2632	-0.1961	-0.1559	-0.1782	-0.1572	-0.1907	-0.2215	-0.2874	-0.2174	-0.1785	-0.1481	-0.1595	0.2802	1.1453	1.7275	1.4318	2.3055	1.9458	0.5960	-0.1204	0.7431	0.0777	-0.1835	-0.2057	0.2184	-0.1471	-0.1591	-0.1308
80.2133333333	3 days, 8:12:48	1.8225	1.6564	1.5652	1.6629	-0.1583	-0.0985	-0.0932	-0.0689	-0.2025	-0.2552	-0.2536	-0.3626	-0.1632	-0.2187	-0.2367	-0.3042	-0.1502	-0.2040	-0.2220	-0.2961	-0.2632	-0.1978	-0.1552	-0.1790	-0.1564	-0.1876	-0.2211	-0.2871	-0.2174	-0.1767	-0.1481	-0.1597	0.2804	1.1469	1.7290	1.4293	2.3058	1.9488	0.5921	-0.1202	0.7367	0.0759	-0.1838	-0.2064	0.2156	-0.1486	-0.1601	-0.1311
80.3800000000	3 days, 8:22:48	1.8214	1.6615	1.5643	1.6668	-0.1583	-0.0993	-0.0932	-0.0702	-0.2016	-0.2536	-0.2555	-0.3626	-0.1633	-0.2162	-0.2368	-0.3041	-0.1537	-0.2051	-0.2239	-0.2959	-0.2620	-0.1976	-0.1592	-0.1813	-0.1567	-0.1902	-0.2210	-0.2869	-0.2173	-0.1775	-0.1505	-0.1608	0.2802	1.1501	1.7306	1.4277	2.3089	1.9466	0.5874	-0.1204	0.7297	0.0742	-0.1843	-0.2069	0.2098	-0.1478	-0.1588	-0.1309
80.5469444444	3 days, 8:32:49	1.8254	1.6586	1.5637	1.6680	-0.1591	-0.0998	-0.0936	-0.0694	-0.2037	-0.2534	-0.2560	-0.3637	-0.1636	-0.2187	-0.2356	-0.3040	-0.1541	-0.2039	-0.2226	-0.2962	-0.2640	-0.1959	-0.1597	-0.1768	-0.1590	-0.1899	-0.2225	-0.2885	-0.2193	-0.1790	-0.1490	-0.1594	0.2759	1.1555	1.7329	1.4247	2.3067	1.9471	0.5854	-0.1205	0.7251	0.0732	-0.1850	-0.2070	0.2041	-0.1490	-0.1613	-0.1323
80.7141666667	3 days, 8:42:51	1.8293	1.6608	1.5664	1.6692	-0.1597	-0.0989	-0.0936	-0.0694	-0.2024	-0.2553	-0.2558	-0.3660	-0.1650	-0.2193	-0.2368	-0.3058	-0.1558	-0.2047	-0.2213	-0.2965	-0.2636	-0.1971	-0.1588	-0.1792	-0.1581	-0.1917	-0.2226	-0.2884	-0.2192	-0.1797	-0.1510	-0.1615	0.2788	1.1506	1.7358	1.4213	2.3050	1.9485	0.5819	-0.1215	0.7194	0.0699	-0.1839	-0.2078	0.2013	-0.1475	-0.1577	-0.1317
80.8813888889	3 days, 8:52:53	1.8288	1.6629	1.5748	1.6698	-0.1588	-0.0998	-0.0937	-0.0685	-0.2036	-0.2568	-0.2558	-0.3647	-0.1653	-0.2181	-0.2386	-0.3052	-0.1535	-0.2049	-0.2223	-0.2977	-0.2636	-0.1975	-0.1589	-0.1807	-0.1569	-0.1910	-0.2236	-0.2879	-0.2184	-0.1790	-0.1487	-0.1605	0.2717	1.1531	1.7368	1.4211	2.3087	1.9470	0.5782	-0.1227	0.7141	0.0676	-0.1849	-0.2076	0.1941	-0.1496	-0.1598	-0.1319
81.0483333333	3 days, 9:02:54	1.8317	1.6608	1.5747	1.6675	-0.1605	-0.1022	-0.0951	-0.0698	-0.2012	-0.2553	-0.2560	-0.3651	-0.1661	-0.2194	-0.2371	-0.3062	-0.1548	-0.2061	-0.2224	-0.2974	-0.2644	-0.1989	-0.1590	-0.1804	-0.1568	-0.1910	-0.2230	-0.2894	-0.2186	-0.1804	-0.1517	-0.1638	0.2705	1.1539	1.7358	1.4186	2.3078	1.9524	0.5735	-0.1227	0.7098	0.0645	-0.1863	-0.2078	0.1876	-0.1495	-0.1609	-0.1331
81.2155555556	3 days, 9:12:56	1.8307	1.6667	1.5761	1.6680	-0.1603	-0.1006	-0.0953	-0.0711	-0.2042	-0.2562	-0.2566	-0.3660	-0.1656	-0.2199	-0.2382	-0.3063	-0.1540	-0.2052	-0.2233	-0.2978	-0.2649	-0.1991	-0.1605	-0.1781	-0.1587	-0.1910	-0.2233	-0.2901	-0.2196	-0.1794	-0.1514	-0.1623	0.2706	1.1528	1.7376	1.4179	2.3087	1.9586	0.5699	-0.1224	0.7058	0.0617	-0.1865	-0.2077	0.1842	-0.1491	-0.1606	-0.1330
81.3827777778	3 days, 9:22:58	1.8331	1.6693	1.5775	1.6698	-0.1601	-0.1019	-0.0946	-0.0692	-0.2059	-0.2575	-0.2586	-0.3663	-0.1643	-0.2205	-0.2396	-0.3059	-0.1553	-0.2060	-0.2222	-0.2967	-0.2643	-0.1996	-0.1600	-0.1797	-0.1580	-0.1915	-0.2250	-0.2898	-0.2209	-0.1810	-0.1529	-0.1617	0.2701	1.1536	1.7400	1.4173	2.3069	1.9610	0.5646	-0.1226	0.7009	0.0610	-0.1869	-0.2083	0.1810	-0.1497	-0.1608	-0.1326
81.5494444444	3 days, 9:32:58	1.8303	1.6720	1.5833	1.6694	-0.1599	-0.1019	-0.0955	-0.0717	-0.2027	-0.2585	-0.2565	-0.3671	-0.1627	-0.2199	-0.2384	-0.3069	-0.1529	-0.2074	-0.2232	-0.2990	-0.2647	-0.2007	-0.1624	-0.1814	-0.1577	-0.1921	-0.2243	-0.2902	-0.2201	-0.1818	-0.1512	-0.1620	0.2685	1.1563	1.7413	1.4178	2.3104	1.9644	0.5574	-0.1244	0.6960	0.0573	-0.1872	-0.2089	0.1776	-0.1512	-0.1614	-0.1331
81.7163888889	3 days, 9:42:59	1.8305	1.6769	1.5840	1.6696	-0.1604	-0.1035	-0.0955	-0.0713	-0.2043	-0.2574	-0.2573	-0.3669	-0.1654	-0.2208	-0.2381	-0.3070	-0.1565	-0.2067	-0.2233	-0.2994	-0.2652	-0.2008	-0.1607	-0.1814	-0.1585	-0.1928	-0.2243	-0.2900	-0.2197	-0.1801	-0.1518	-0.1633	0.2704	1.1581	1.7417	1.4156	2.3065	1.9661	0.5516	-0.1235	0.6912	0.0543	-0.1875	-0.2092	0.1741	-0.1500	-0.1660	-0.1343
81.8836111111	3 days, 9:53:01	1.8282	1.6771	1.5841	1.6693	-0.1603	-0.1041	-0.0963	-0.0715	-0.2052	-0.2570	-0.2570	-0.3659	-0.1652	-0.2213	-0.2394	-0.3075	-0.1560	-0.2074	-0.2241	-0.2999	-0.2658	-0.1993	-0.1627	-0.1831	-0.1589	-0.1916	-0.2242	-0.2892	-0.2200	-0.1815	-0.1532	-0.1617	0.2693	1.1604	1.7458	1.4167	2.3075	1.9651	0.5481	-0.1241	0.6837	0.0539	-0.1878	-0.2107	0.1695	-0.1503	-0.1678	-0.1352
82.0502777778	3 days, 10:03:01	1.8315	1.6788	1.5842	1.6723	-0.1607	-0.1040	-0.0960	-0.0724	-0.2042	-0.2579	-0.2586	-0.3665	-0.1672	-0.2200	-0.2395	-0.3085	-0.1564	-0.2060	-0.2230	-0.2994	-0.2661	-0.2017	-0.1627	-0.1825	-0.1576	-0.1920	-0.2250	-0.2915	-0.2207	-0.1808	-0.1515	-0.1631	0.2685	1.1618	1.7454	1.4161	2.3122	1.9657	0.5435	-0.1260	0.6732	0.0509	-0.1874	-0.2104	0.1662	-0.1522	-0.1667	-0.1349
82.2172222222	3 days, 10:13:02	1.8362	1.6813	1.5893	1.6763	-0.1615	-0.1041	-0.0961	-0.0729	-0.2045	-0.2583	-0.2585	-0.3666	-0.1656	-0.2212	-0.2390	-0.3080	-0.1564	-0.2057	-0.2240	-0.2992	-0.2652	-0.2014	-0.1641	-0.1815	-0.1597	-0.1931	-0.2260	-0.2898	-0.2194	-0.1825	-0.1529	-0.1626	0.2669	1.1623	1.7434	1.4170	2.3152	1.9631	0.5360	-0.1255	0.6708	0.0479	-0.1892	-0.2108	0.1620	-0.1518	-0.1662	-0.1358
82.3844444444	3 days, 10:23:04	1.8435	1.6788	1.5892	1.6763	-0.1607	-0.1042	-0.0963	-0.0718	-0.2046	-0.2585	-0.2585	-0.3682	-0.1659	-0.2206	-0.2395	-0.3087	-0.1575	-0.2078	-0.2242	-0.2992	-0.2668	-0.2035	-0.1655	-0.1830	-0.1591	-0.1934	-0.2250	-0.2910	-0.2212	-0.1831	-0.1529	-0.1645	0.2670	1.1660	1.7464	1.4188	2.3158	1.9633	0.5366	-0.1250	0.6670	0.0459	-0.1882	-0.2102	0.1589	-0.1518	-0.1665	-0.1361
82.5511111111	3 days, 10:33:04	1.8500	1.6841	1.5943	1.6748	-0.1612	-0.1041	-0.0976	-0.0715	-0.2054	-0.2570	-0.2586	-0.3681	-0.1657	-0.2220	-0.2405	-0.3080	-0.1571	-0.2086	-0.2248	-0.3000	-0.2667	-0.2036	-0.1642	-0.1823	-0.1589	-0.1919	-0.2261	-0.2912	-0.2214	-0.1834	-0.1524	-0.1647	0.2668	1.1667	1.7450	1.4188	2.3224	1.9614	0.5323	-0.1251	0.6615	0.0419	-0.1895	-0.2106	0.1547	-0.1517	-0.1679	-0.1378
82.7180555556	3 days, 10:43:05	1.8544	1.6852	1.5959	1.6799	-0.1621	-0.1042	-0.0973	-0.0728	-0.2062	-0.2603	-0.2611	-0.3692	-0.1682	-0.2220	-0.2389	-0.3097	-0.1571	-0.2076	-0.2253	-0.2999	-0.2656	-0.2023	-0.1640	-0.1832	-0.1575	-0.1940	-0.2251	-0.2912	-0.2217	-0.1838	-0.1539	-0.1661	0.2684	1.1661	1.7466	1.4163	2.3154	1.9647	0.5257	-0.1259	0.6553	0.0391	-0.1883	-0.2111	0.1500	-0.1506	-0.1681	-0.1363
82.8852777778	3 days, 10:53:07	1.8507	1.6848	1.5990	1.6834	-0.1622	-0.1045	-0.0981	-0.0728	-0.2070	-0.2582	-0.2593	-0.3689	-0.1674	-0.2212	-0.2401	-0.3090	-0.1578	-0.2086	-0.2259	-0.3007	-0.2669	-0.2031	-0.1663	-0.1823	-0.1605	-0.1939	-0.2269	-0.2921	-0.2223	-0.1841	-0.1544	-0.1657	0.2674	1.1653	1.7438	1.4157	2.3140	1.9682	0.5248	-0.1258	0.6489	0.0375	-0.1899	-0.2104	0.1476	-0.1523	-0.1680	-0.1365
83.0525000000	3 days, 11:03:09	1.8493	1.6879	1.6005	1.6851	-0.1623	-0.1046	-0.0978	-0.0740	-0.2081	-0.2595	-0.2612	-0.3697	-0.1665	-0.2229	-0.2405	-0.3097	-0.1580	-0.2100	-0.2249	-0.3011	-0.2672	-0.2042	-0.1660	-0.1844	-0.1605	-0.1941	-0.2271	-0.2925	-0.2219	-0.1839	-0.1546	-0.1664	0.2665	1.1661	1.7442	1.4149	2.3113	1.9718	0.5220	-0.1268	0.6473	0.0344	-0.1895	-0.2112	0.1462	-0.1531	-0.1686	-0.1367
83.2191666667	3 days, 11:13:09	1.8514	1.6869	1.6036	1.6867	-0.1634	-0.1051	-0.0988	-0.0725	-0.2085	-0.2583	-0.2601	-0.3700	-0.1656	-0.2229	-0.2398	-0.3090	-0.1592	-0.2103	-0.2250	-0.3015	-0.2674	-0.2035	-0.1650	-0.1843	-0.1615	-0.1930	-0.2270	-0.2925	-0.2225	-0.1831	-0.1564	-0.1662	0.2675	1.1676	1.7431	1.4153	2.3123	1.9737	0.5180	-0.1285	0.6392	0.0330	-0.1902	-0.2113	0.1433	-0.1529	-0.1691	-0.1368
83.3861111111	3 days, 11:23:10	1.8479	1.6883	1.6031	1.6865	-0.1626	-0.1051	-0.0976	-0.0755	-0.2062	-0.2591	-0.2604	-0.3699	-0.1670	-0.2235	-0.2401	-0.3100	-0.1589	-0.2106	-0.2262	-0.3020	-0.2677	-0.2048	-0.1662	-0.1828	-0.1610	-0.1943	-0.2260	-0.2923	-0.2222	-0.1837	-0.1557	-0.1655	0.2663	1.1696	1.7452	1.4161	2.3158	1.9768	0.5181	-0.1280	0.6360	0.0308	-0.1897	-0.2128	0.1420	-0.1535	-0.1686	-0.1370
83.5533333333	3 days, 11:33:12	1.8509	1.6893	1.6053	1.6901	-0.1637	-0.1064	-0.0981	-0.0748	-0.2071	-0.2607	-0.2619	-0.3706	-0.1675	-0.2237	-0.2404	-0.3102	-0.1582	-0.2096	-0.2254	-0.3008	-0.2665	-0.2036	-0.1667	-0.1834	-0.1599	-0.1933	-0.2265	-0.2924	-0.2226	-0.1842	-0.1576	-0.1653	0.2658	1.1728	1.7478	1.4129	2.3152	1.9754	0.5115	-0.1269	0.6323	0.0263	-0.1904	-0.2126	0.1393	-0.1536	-0.1687	-0.1371
83.7200000000	3 days, 11:43:12	1.8516	1.6873	1.6112	1.6857	-0.1636	-0.1069	-0.0988	-0.0737	-0.2057	-0.2593	-0.2610	-0.3704	-0.1679	-0.2236	-0.2427	-0.3111	-0.1597	-0.2110	-0.2263	-0.3024	-0.2679	-0.2033	-0.1667	-0.1837	-0.1601	-0.1956	-0.2274	-0.2928	-0.2230	-0.1842	-0.1551	-0.1660	0.2650	1.1726	1.7509	1.4107	2.3165	1.9783	0.5103	-0.1287	0.6268	0.0265	-0.1901	-0.2127	0.1379	-0.1541	-0.1688	-0.1374
83.8869444444	3 days, 11:53:13	1.8525	1.6874	1.6138	1.6913	-0.1636	-0.1060	-0.0990	-0.0749	-0.2077	-0.2598	-0.2612	-0.3697	-0.1677	-0.2239	-0.2425	-0.3110	-0.1589	-0.2114	-0.2260	-0.3021	-0.2685	-0.2040	-0.1668	-0.1843	-0.1624	-0.1944	-0.2286	-0.2925	-0.2222	-0.1844	-0.1535	-0.1669	0.2639	1.1771	1.7527	1.4138	2.3177	1.9807	0.5089	-0.1278	0.6215	0.0225	-0.1916	-0.2127	0.1358	-0.1541	-0.1694	-0.1373
84.0541666667	3 days, 12:03:15	1.8555	1.6894	1.6191	1.6972	-0.1642	-0.1076	-0.0993	-0.0770	-0.2088	-0.2601	-0.2617	-0.3714	-0.1692	-0.2238	-0.2416	-0.3111	-0.1598	-0.2124	-0.2267	-0.3021	-0.2687	-0.2060	-0.1682	-0.1846	-0.1616	-0.1950	-0.2290	-0.2934	-0.2234	-0.1842	-0.1552	-0.1660	0.2652	1.1783	1.7520	1.4139	2.3188	1.9889	0.5063	-0.1277	0.6157	0.0213	-0.1910	-0.2129	0.1364	-0.1540	-0.1696	-0.1390
84.2208333333	3 days, 12:13:15	1.8558	1.6963	1.6182	1.6995	-0.1641	-0.1067	-0.0991	-0.0741	-0.2088	-0.2618	-0.2634	-0.3707	-0.1679	-0.2257	-0.2420	-0.3115	-0.1607	-0.2113	-0.2290	-0.3024	-0.2687	-0.2060	-0.1687	-0.1850	-0.1618	-0.1944	-0.2288	-0.2931	-0.2239	-0.1850	-0.1562	-0.1649	0.2630	1.1783	1.7540	1.4135	2.3183	1.9920	0.5031	-0.1295	0.6101	0.0182	-0.1908	-0.2139	0.1331	-0.1554	-0.1688	-0.1387
84.3877777778	3 days, 12:23:16	1.8556	1.6925	1.6178	1.6955	-0.1647	-0.1073	-0.0997	-0.0740	-0.2095	-0.2629	-0.2619	-0.3712	-0.1707	-0.2239	-0.2433	-0.3118	-0.1610	-0.2136	-0.2277	-0.3035	-0.2680	-0.2053	-0.1681	-0.1847	-0.1610	-0.1957	-0.2285	-0.2938	-0.2229	-0.1862	-0.1558	-0.1677	0.2630	1.1813	1.7555	1.4194	2.3195	1.9958	0.4994	-0.1289	0.6031	0.0150	-0.1912	-0.2121	0.1295	-0.1558	-0.1699	-0.1387
84.5550000000	3 days, 12:33:18	1.8589	1.6941	1.6174	1.7024	-0.1631	-0.1072	-0.1002	-0.0755	-0.2081	-0.2606	-0.2634	-0.3711	-0.1686	-0.2258	-0.2445	-0.3121	-0.1603	-0.2131	-0.2290	-0.3033	-0.2685	-0.2040	-0.1684	-0.1853	-0.1614	-0.1951	-0.2298	-0.2935	-0.2229	-0.1849	-0.1560	-0.1659	0.2605	1.1818	1.7518	1.4193	2.3152	1.9965	0.4967	-0.1282	0.5979	0.0133	-0.1926	-0.2137	0.1259	-0.1552	-0.1694	-0.1391
84.7222222222	3 days, 12:43:20	1.8600	1.6957	1.6197	1.6993	-0.1638	-0.1067	-0.0988	-0.0768	-0.2104	-0.2632	-0.2631	-0.3716	-0.1695	-0.2262	-0.2425	-0.3124	-0.1605	-0.2130	-0.2284	-0.3027	-0.2687	-0.2046	-0.1687	-0.1845	-0.1643	-0.1973	-0.2292	-0.2945	-0.2236	-0.1862	-0.1566	-0.1696	0.2594	1.1846	1.7529	1.4210	2.3173	1.9957	0.4949	-0.1301	0.5918	0.0112	-0.1914	-0.2131	0.1217	-0.1558	-0.1698	-0.1386
84.8891666667	3 days, 12:53:21	1.8615	1.6964	1.6211	1.7026	-0.1644	-0.1085	-0.0997	-0.0771	-0.2083	-0.2615	-0.2638	-0.3722	-0.1687	-0.2255	-0.2425	-0.3121	-0.1625	-0.2131	-0.2287	-0.3033	-0.2691	-0.2069	-0.1685	-0.1859	-0.1603	-0.1967	-0.2300	-0.2943	-0.2233	-0.1863	-0.1580	-0.1692	0.2566	1.1885	1.7520	1.4219	2.3138	1.9977	0.4893	-0.1302	0.5846	0.0102	-0.1922	-0.2140	0.1193	-0.1553	-0.1705	-0.1386
85.0563888889	3 days, 13:03:23	1.8629	1.6930	1.6231	1.7045	-0.1645	-0.1076	-0.1007	-0.0764	-0.2085	-0.2612	-0.2644	-0.3717	-0.1695	-0.2248	-0.2416	-0.3125	-0.1593	-0.2123	-0.2293	-0.3039	-0.2694	-0.2061	-0.1694	-0.1855	-0.1646	-0.1979	-0.2290	-0.2952	-0.2232	-0.1856	-0.1582	-0.1682	0.2531	1.1926	1.7500	1.4231	2.3165	1.9974	0.4899	-0.1311	0.5790	0.0112	-0.1934	-0.2126	0.1140	-0.1558	-0.1701	-0.1395
85.2236111111	3 days, 13:13:25	1.8626	1.6949	1.6242	1.7053	-0.1662	-0.1077	-0.1014	-0.0760	-0.2105	-0.2625	-0.2657	-0.3731	-0.1699	-0.2247	-0.2432	-0.3124	-0.1599	-0.2131	-0.2302	-0.3047	-0.2693	-0.2065	-0.1691	-0.1862	-0.1632	-0.1958	-0.2299	-0.2941	-0.2237	-0.1862	-0.1571	-0.1682	0.2525	1.1929	1.7473	1.4228	2.3108	2.0003	0.4863	-0.1293	0.5773	0.0071	-0.1924	-0.2140	0.1133	-0.1555	-0.1700	-0.1398
85.3902777778	3 days, 13:23:25	1.8687	1.6963	1.6248	1.7039	-0.1654	-0.1085	-0.1008	-0.0759	-0.2106	-0.2623	-0.2654	-0.3725	-0.1698	-0.2244	-0.2426	-0.3132	-0.1604	-0.2125	-0.2291	-0.3053	-0.2695	-0.2069	-0.1709	-0.1862	-0.1617	-0.1968	-0.2312	-0.2938	-0.2248	-0.1874	-0.1580	-0.1697	0.2536	1.1954	1.7475	1.4198	2.3116	2.0011	0.4857	-0.1292	0.5723	0.0070	-0.1930	-0.2140	0.1131	-0.1559	-0.1702	-0.1404
85.5572222222	3 days, 13:33:26	1.8714	1.7018	1.6274	1.7123	-0.1667	-0.1083	-0.1027	-0.0771	-0.2098	-0.2626	-0.2650	-0.3720	-0.1704	-0.2260	-0.2436	-0.3138	-0.1623	-0.2143	-0.2295	-0.3055	-0.2695	-0.2064	-0.1698	-0.1868	-0.1627	-0.1968	-0.2287	-0.2941	-0.2238	-0.1878	-0.1577	-0.1685	0.2541	1.1994	1.7430	1.4256	2.3125	2.0039	0.4823	-0.1301	0.5670	0.0043	-0.1932	-0.2147	0.1090	-0.1549	-0.1709	-0.1410
85.7244444444	3 days, 13:43:28	1.8752	1.7028	1.6310	1.7137	-0.1656	-0.1098	-0.1025	-0.0757	-0.2131	-0.2629	-0.2649	-0.3734	-0.1707	-0.2271	-0.2446	-0.3150	-0.1617	-0.2133	-0.2292	-0.3049	-0.2695	-0.2077	-0.1693	-0.1857	-0.1630	-0.1959	-0.2310	-0.2957	-0.2238	-0.1868	-0.1579	-0.1701	0.2513	1.1997	1.7419	1.4267	2.3092	2.0033	0.4797	-0.1317	0.5575	0.0022	-0.1936	-0.2144	0.1058	-0.1558	-0.1707	-0.1387
85.8911111111	3 days, 13:53:28	1.8732	1.7041	1.6331	1.7179	-0.1672	-0.1093	-0.1011	-0.0755	-0.2122	-0.2623	-0.2661	-0.3745	-0.1701	-0.2265	-0.2442	-0.3142	-0.1616	-0.2147	-0.2298	-0.3056	-0.2693	-0.2062	-0.1700	-0.1860	-0.1629	-0.1989	-0.2306	-0.2965	-0.2256	-0.1871	-0.1585	-0.1676	0.2509	1.2012	1.7413	1.4266	2.3121	2.0033	0.4763	-0.1315	0.5544	0.0020	-0.1928	-0.2152	0.1055	-0.1558	-0.1696	-0.1419
86.0580555556	3 days, 14:03:29	1.8721	1.7036	1.6329	1.7237	-0.1662	-0.1082	-0.1019	-0.0758	-0.2124	-0.2623	-0.2655	-0.3727	-0.1713	-0.2277	-0.2455	-0.3145	-0.1602	-0.2137	-0.2304	-0.3064	-0.2701	-0.2070	-0.1696	-0.1864	-0.1636	-0.1969	-0.2323	-0.2958	-0.2244	-0.1877	-0.1583	-0.1699	0.2484	1.2025	1.7401	1.4278	2.3124	2.0068	0.4704	-0.1308	0.5480	-0.0003	-0.1934	-0.2151	0.1020	-0.1568	-0.1697	-0.1402
86.2252777778	3 days, 14:13:31	1.8745	1.7060	1.6345	1.7247	-0.1664	-0.1096	-0.1014	-0.0760	-0.2126	-0.2635	-0.2656	-0.3743	-0.1727	-0.2271	-0.2464	-0.3148	-0.1626	-0.2146	-0.2292	-0.3071	-0.2702	-0.2083	-0.1695	-0.1879	-0.1657	-0.1981	-0.2313	-0.2960	-0.2241	-0.1886	-0.1598	-0.1695	0.2502	1.2004	1.7412	1.4251	2.3144	2.0045	0.4660	-0.1316	0.5424	-0.0020	-0.1937	-0.2151	0.1005	-0.1568	-0.1703	-0.1415
86.3919444444	3 days, 14:23:31	1.8772	1.7045	1.6355	1.7267	-0.1667	-0.1101	-0.1015	-0.0778	-0.2130	-0.2637	-0.2651	-0.3739	-0.1722	-0.2287	-0.2450	-0.3145	-0.1641	-0.2149	-0.2307	-0.3061	-0.2702	-0.2086	-0.1692	-0.1870	-0.1641	-0.1967	-0.2323	-0.2964	-0.2251	-0.1880	-0.1584	-0.1691	0.2493	1.2017	1.7403	1.4246	2.3141	2.0043	0.4620	-0.1322	0.5384	-0.0038	-0.1938	-0.2160	0.0963	-0.1563	-0.1702	-0.1403
86.5588888889	3 days, 14:33:32	1.8770	1.7122	1.6346	1.7280	-0.1655	-0.1105	-0.1013	-0.0778	-0.2125	-0.2641	-0.2666	-0.3740	-0.1734	-0.2279	-0.2454	-0.3151	-0.1618	-0.2149	-0.2315	-0.3068	-0.2708	-0.2092	-0.1703	-0.1859	-0.1658	-0.1980	-0.2318	-0.2961	-0.2249	-0.1888	-0.1590	-0.1704	0.2448	1.1989	1.7408	1.4238	2.3154	2.0036	0.4605	-0.1321	0.5364	-0.0054	-0.1932	-0.2163	0.0923	-0.1578	-0.1716	-0.1413
86.7261111111	3 days, 14:43:34	1.8795	1.7116	1.6346	1.7299	-0.1664	-0.1104	-0.1003	-0.0791	-0.2129	-0.2641	-0.2665	-0.3734	-0.1719	-0.2284	-0.2448	-0.3152	-0.1626	-0.2141	-0.2328	-0.3069	-0.2702	-0.2076	-0.1753	-0.1870	-0.1637	-0.1988	-0.2332	-0.2965	-0.2287	-0.1886	-0.1598	-0.1711	0.2455	1.2006	1.7438	1.4248	2.3229	2.0077	0.4573	-0.1332	0.5297	-0.0060	-0.1943	-0.2155	0.0907	-0.1567	-0.1712	-0.1431
86.8933333333	3 days, 14:53:36	1.8784	1.7172	1.6350	1.7345	-0.1670	-0.1102	-0.1015	-0.0783	-0.2133	-0.2632	-0.2662	-0.3748	-0.1709	-0.2265	-0.2458	-0.3153	-0.1630	-0.2152	-0.2306	-0.3062	-0.2711	-0.2093	-0.1759	-0.1870	-0.1647	-0.1993	-0.2326	-0.2975	-0.2284	-0.1882	-0.1592	-0.1699	0.2461	1.2002	1.7498	1.4238	2.3257	2.0086	0.4549	-0.1315	0.5245	-0.0086	-0.1944	-0.2156	0.0879	-0.1579	-0.1701	-0.1420
87.0600000000	3 days, 15:03:36	1.8777	1.7184	1.6384	1.7320	-0.1677	-0.1103	-0.1028	-0.0772	-0.2135	-0.2634	-0.2663	-0.3752	-0.1717	-0.2280	-0.2473	-0.3166	-0.1630	-0.2160	-0.2304	-0.3080	-0.2714	-0.2095	-0.1736	-0.1878	-0.1662	-0.1988	-0.2320	-0.2972	-0.2285	-0.1895	-0.1597	-0.1707	0.2455	1.2021	1.7511	1.4256	2.3239	2.0075	0.4512	-0.1337	0.5189	-0.0109	-0.1938	-0.2160	0.0842	-0.1587	-0.1717	-0.1438
87.2269444444	3 days, 15:13:37	1.8811	1.7178	1.6393	1.7387	-0.1677	-0.1106	-0.1029	-0.0799	-0.2135	-0.2650	-0.2660	-0.3733	-0.1724	-0.2278	-0.2464	-0.3169	-0.1635	-0.2164	-0.2310	-0.3084	-0.2719	-0.2097	-0.1757	-0.1873	-0.1624	-0.1987	-0.2330	-0.2964	-0.2292	-0.1892	-0.1608	-0.1695	0.2437	1.1997	1.7525	1.4237	2.3277	2.0078	0.4443	-0.1338	0.5129	-0.0138	-0.1942	-0.2163	0.0826	-0.1594	-0.1721	-0.1422
87.3941666667	3 days, 15:23:39	1.8823	1.7177	1.6421	1.7398	-0.1678	-0.1115	-0.1040	-0.0792	-0.2134	-0.2645	-0.2669	-0.3752	-0.1715	-0.2277	-0.2465	-0.3167	-0.1624	-0.2167	-0.2331	-0.3089	-0.2710	-0.2102	-0.1763	-0.1884	-0.1653	-0.1984	-0.2340	-0.2981	-0.2289	-0.1892	-0.1606	-0.1702	0.2457	1.1995	1.7536	1.4237	2.3356	2.0073	0.4425	-0.1305	0.5095	-0.0119	-0.1951	-0.2171	0.0808	-0.1579	-0.1709	-0.1443
87.5608333333	3 days, 15:33:39	1.8823	1.7151	1.6444	1.7402	-0.1674	-0.1124	-0.1033	-0.0805	-0.2129	-0.2638	-0.2665	-0.3750	-0.1736	-0.2285	-0.2474	-0.3164	-0.1645	-0.2157	-0.2326	-0.3086	-0.2720	-0.2110	-0.1764	-0.1898	-0.1670	-0.1993	-0.2343	-0.2972	-0.2297	-0.1903	-0.1621	-0.1723	0.2412	1.2010	1.7492	1.4269	2.3375	2.0077	0.4388	-0.1318	0.5078	-0.0152	-0.1937	-0.2162	0.0788	-0.1578	-0.1701	-0.1417
87.7277777778	3 days, 15:43:40	1.8843	1.7160	1.6466	1.7467	-0.1676	-0.1106	-0.1022	-0.0801	-0.2118	-0.2635	-0.2671	-0.3745	-0.1738	-0.2286	-0.2469	-0.3179	-0.1657	-0.2160	-0.2321	-0.3084	-0.2715	-0.2110	-0.1754	-0.1878	-0.1648	-0.1984	-0.2343	-0.2972	-0.2299	-0.1900	-0.1612	-0.1724	0.2410	1.2024	1.7488	1.4252	2.3371	2.0066	0.4346	-0.1339	0.5014	-0.0190	-0.1944	-0.2172	0.0754	-0.1596	-0.1703	-0.1446
87.8950000000	3 days, 15:53:42	1.8880	1.7145	1.6501	1.7511	-0.1682	-0.1124	-0.1033	-0.0790	-0.2137	-0.2631	-0.2681	-0.3756	-0.1748	-0.2297	-0.2475	-0.3164	-0.1641	-0.2175	-0.2327	-0.3092	-0.2716	-0.2119	-0.1754	-0.1899	-0.1662	-0.1992	-0.2350	-0.2974	-0.2294	-0.1900	-0.1605	-0.1705	0.2402	1.2039	1.7462	1.4266	2.3399	2.0030	0.4320	-0.1328	0.4947	-0.0210	-0.1951	-0.2176	0.0738	-0.1594	-0.1726	-0.1446
88.0616666667	3 days, 16:03:42	1.8924	1.7189	1.6504	1.7539	-0.1681	-0.1121	-0.1029	-0.0788	-0.2140	-0.2645	-0.2675	-0.3764	-0.1736	-0.2292	-0.2483	-0.3175	-0.1646	-0.2155	-0.2321	-0.3084	-0.2720	-0.2119	-0.1769	-0.1899	-0.1660	-0.2007	-0.2345	-0.2976	-0.2298	-0.1907	-0.1614	-0.1720	0.2399	1.2068	1.7442	1.4252	2.3398	2.0036	0.4308	-0.1339	0.4918	-0.0225	-0.1953	-0.2176	0.0706	-0.1582	-0.1706	-0.1431
88.2286111111	3 days, 16:13:43	1.8921	1.7255	1.6554	1.7555	-0.1696	-0.1113	-0.1027	-0.0789	-0.2134	-0.2656	-0.2691	-0.3761	-0.1740	-0.2290	-0.2471	-0.3181	-0.1651	-0.2162	-0.2329	-0.3098	-0.2714	-0.2108	-0.1773	-0.1896	-0.1664	-0.2019	-0.2340	-0.2977	-0.2309	-0.1903	-0.1610	-0.1719	0.2378	1.2091	1.7430	1.4219	2.3384	2.0048	0.4260	-0.1350	0.4885	-0.0243	-0.1946	-0.2181	0.0667	-0.1600	-0.1709	-0.1441
88.3958333333	3 days, 16:23:45	1.8896	1.7277	1.6573	1.7592	-0.1685	-0.1127	-0.1034	-0.0792	-0.2149	-0.2651	-0.2703	-0.3752	-0.1746	-0.2296	-0.2478	-0.3176	-0.1655	-0.2169	-0.2329	-0.3107	-0.2719	-0.2115	-0.1765	-0.1906	-0.1661	-0.2001	-0.2342	-0.2981	-0.2300	-0.1914	-0.1637	-0.1711	0.2357	1.2126	1.7447	1.4197	2.3376	2.0054	0.4257	-0.1343	0.4809	-0.0259	-0.1953	-0.2169	0.0644	-0.1580	-0.1702	-0.1432
88.5630555556	3 days, 16:33:47	1.8920	1.7321	1.6623	1.7656	-0.1690	-0.1120	-0.1022	-0.0784	-0.2158	-0.2656	-0.2696	-0.3743	-0.1732	-0.2302	-0.2470	-0.3179	-0.1649	-0.2175	-0.2335	-0.3100	-0.2720	-0.2108	-0.1762	-0.1902	-0.1653	-0.2011	-0.2351	-0.2976	-0.2302	-0.1904	-0.1625	-0.1729	0.2355	1.2141	1.7447	1.4191	2.3363	2.0063	0.4224	-0.1332	0.4785	-0.0279	-0.1964	-0.2186	0.0624	-0.1589	-0.1706	-0.1434
88.7300000000	3 days, 16:43:48	1.8916	1.7339	1.6658	1.7683	-0.1693	-0.1128	-0.1050	-0.0811	-0.2122	-0.2638	-0.2689	-0.3754	-0.1736	-0.2301	-0.2474	-0.3167	-0.1659	-0.2196	-0.2327	-0.3102	-0.2728	-0.2128	-0.1783	-0.1907	-0.1668	-0.2012	-0.2352	-0.2981	-0.2321	-0.1918	-0.1636	-0.1722	0.2360	1.2145	1.7456	1.4184	2.3314	2.0115	0.4189	-0.1330	0.4717	-0.0282	-0.1965	-0.2178	0.0577	-0.1583	-0.1715	-0.1435
88.8972222222	3 days, 16:53:50	1.8946	1.7366	1.6679	1.7735	-0.1693	-0.1128	-0.1037	-0.0811	-0.2141	-0.2654	-0.2699	-0.3760	-0.1750	-0.2316	-0.2475	-0.3192	-0.1644	-0.2171	-0.2345	-0.3110	-0.2724	-0.2123	-0.1774	-0.1885	-0.1662	-0.2007	-0.2353	-0.2976	-0.2312	-0.1914	-0.1630	-0.1729	0.2359	1.2184	1.7490	1.4182	2.3321	2.0149	0.4179	-0.1349	0.4672	-0.0298	-0.1965	-0.2179	0.0554	-0.1596	-0.1713	-0.1440
89.0644444444	3 days, 17:03:52	1.8998	1.7347	1.6692	1.7820	-0.1697	-0.1127	-0.1035	-0.0811	-0.2155	-0.2663	-0.2698	-0.3763	-0.1733	-0.2292	-0.2480	-0.3195	-0.1635	-0.2178	-0.2335	-0.3101	-0.2725	-0.2131	-0.1768	-0.1892	-0.1666	-0.2017	-0.2362	-0.2983	-0.2308	-0.1918	-0.1626	-0.1726	0.2324	1.2217	1.7469	1.4178	2.3159	2.0168	0.4138	-0.1339	0.4620	-0.0313	-0.1962	-0.2176	0.0543	-0.1581	-0.1716	-0.1444
89.2311111111	3 days, 17:13:52	1.8986	1.7334	1.6703	1.7852	-0.1694	-0.1128	-0.1035	-0.0830	-0.2137	-0.2653	-0.2702	-0.3758	-0.1735	-0.2296	-0.2474	-0.3200	-0.1671	-0.2197	-0.2332	-0.3105	-0.2733	-0.2128	-0.1788	-0.1918	-0.1660	-0.2025	-0.2367	-0.2983	-0.2301	-0.1910	-0.1623	-0.1724	0.2316	1.2245	1.7525	1.4189	2.3242	2.0189	0.4132	-0.1343	0.4615	-0.0320	-0.1962	-0.2179	0.0508	-0.1596	-0.1727	-0.1448
89.3980555556	3 days, 17:23:53	1.9008	1.7376	1.6731	1.7922	-0.1690	-0.1138	-0.1048	-0.0807	-0.2151	-0.2680	-0.2703	-0.3774	-0.1745	-0.2319	-0.2478	-0.3197	-0.1673	-0.2184	-0.2325	-0.3100	-0.2734	-0.2121	-0.1771	-0.1902	-0.1657	-0.2011	-0.2373	-0.2994	-0.2313	-0.1917	-0.1627	-0.1722	0.2304	1.2227	1.7540	1.4175	2.3243	2.0195	0.4111	-0.1359	0.4565	-0.0346	-0.1962	-0.2178	0.0466	-0.1586	-0.1720	-0.1443
89.5652777778	3 days, 17:33:55	1.9006	1.7446	1.6706	1.7948	-0.1700	-0.1146	-0.1050	-0.0814	-0.2144	-0.2650	-0.2703	-0.3755	-0.1731	-0.2312	-0.2487	-0.3184	-0.1649	-0.2199	-0.2339	-0.3121	-0.2732	-0.2132	-0.1779	-0.1905	-0.1683	-0.2030	-0.2367	-0.3003	-0.2311	-0.1919	-0.1621	-0.1717	0.2285	1.2219	1.7558	1.4184	2.3245	2.0178	0.4084	-0.1332	0.4522	-0.0350	-0.1960	-0.2187	0.0466	-0.1589	-0.1712	-0.1456
89.7319444444	3 days, 17:43:55	1.9013	1.7467	1.6752	1.7971	-0.1695	-0.1135	-0.1053	-0.0822	-0.2149	-0.2668	-0.2715	-0.3763	-0.1770	-0.2309	-0.2488	-0.3194	-0.1679	-0.2201	-0.2336	-0.3117	-0.2735	-0.2128	-0.1777	-0.1907	-0.1685	-0.2017	-0.2383	-0.2994	-0.2319	-0.1918	-0.1631	-0.1716	0.2294	1.2228	1.7538	1.4164	2.3221	2.0189	0.4071	-0.1349	0.4483	-0.0387	-0.1954	-0.2184	0.0466	-0.1598	-0.1714	-0.1463
89.8988888889	3 days, 17:53:56	1.9032	1.7518	1.6768	1.8017	-0.1704	-0.1132	-0.1047	-0.0817	-0.2167	-0.2654	-0.2714	-0.3768	-0.1748	-0.2315	-0.2475	-0.3190	-0.1667	-0.2205	-0.2343	-0.3104	-0.2724	-0.2131	-0.1790	-0.1889	-0.1665	-0.2023	-0.2372	-0.2994	-0.2321	-0.1931	-0.1618	-0.1721	0.2307	1.2245	1.7527	1.4156	2.3216	2.0215	0.4063	-0.1352	0.4439	-0.0403	-0.1968	-0.2183	0.0447	-0.1605	-0.1705	-0.1439
90.0661111111	3 days, 18:03:58	1.9049	1.7534	1.6777	1.8045	-0.1704	-0.1135	-0.1059	-0.0819	-0.2155	-0.2653	-0.2726	-0.3773	-0.1752	-0.2309	-0.2487	-0.3194	-0.1670	-0.2209	-0.2345	-0.3116	-0.2727	-0.2124	-0.1780	-0.1912	-0.1653	-0.2028	-0.2367	-0.3007	-0.2315	-0.1927	-0.1628	-0.1736	0.2289	1.2286	1.7577	1.4171	2.3213	2.0232	0.4028	-0.1347	0.4409	-0.0423	-0.1961	-0.2189	0.0427	-0.1595	-0.1710	-0.1457
90.2333333333	3 days, 18:14:00	1.9078	1.7578	1.6825	1.8069	-0.1714	-0.1150	-0.1050	-0.0823	-0.2151	-0.2666	-0.2723	-0.3765	-0.1747	-0.2323	-0.2487	-0.3204	-0.1670	-0.2204	-0.2351	-0.3121	-0.2751	-0.2125	-0.1779	-0.1886	-0.1673	-0.2020	-0.2377	-0.2998	-0.2317	-0.1932	-0.1608	-0.1728	0.2286	1.2306	1.7529	1.4173	2.3183	2.0231	0.4009	-0.1342	0.4365	-0.0443	-0.1974	-0.2189	0.0419	-0.1602	-0.1715	-0.1462
90.4002777778	3 days, 18:24:01	1.9150	1.7603	1.6809	1.8097	-0.1713	-0.1139	-0.1046	-0.0820	-0.2163	-0.2666	-0.2727	-0.3758	-0.1751	-0.2324	-0.2496	-0.3203	-0.1659	-0.2204	-0.2351	-0.3119	-0.2730	-0.2139	-0.1779	-0.1919	-0.1686	-0.2017	-0.2365	-0.2997	-0.2328	-0.1927	-0.1646	-0.1734	0.2289	1.2340	1.7510	1.4160	2.3098	2.0232	0.3923	-0.1357	0.4327	-0.0459	-0.1961	-0.2196	0.0410	-0.1605	-0.1718	-0.1450
90.5675000000	3 days, 18:34:03	1.9163	1.7590	1.6844	1.8134	-0.1700	-0.1151	-0.1038	-0.0820	-0.2155	-0.2678	-0.2726	-0.3781	-0.1755	-0.2311	-0.2498	-0.3211	-0.1669	-0.2195	-0.2357	-0.3122	-0.2729	-0.2144	-0.1787	-0.1893	-0.1663	-0.2028	-0.2371	-0.2996	-0.2321	-0.1930	-0.1636	-0.1732	0.2274	1.2386	1.7514	1.4156	2.3141	2.0170	0.3920	-0.1342	0.4277	-0.0491	-0.1969	-0.2194	0.0390	-0.1601	-0.1729	-0.1469
90.7347222222	3 days, 18:44:05	1.9213	1.7559	1.6934	1.8150	-0.1709	-0.1152	-0.1043	-0.0824	-0.2154	-0.2670	-0.2722	-0.3779	-0.1767	-0.2305	-0.2483	-0.3203	-0.1674	-0.2200	-0.2355	-0.3132	-0.2737	-0.2131	-0.1797	-0.1917	-0.1663	-0.2048	-0.2376	-0.3004	-0.2322	-0.1941	-0.1645	-0.1723	0.2261	1.2402	1.7485	1.4140	2.3189	2.0199	0.3882	-0.1352	0.4250	-0.0514	-0.1957	-0.2196	0.0365	-0.1585	-0.1725	-0.1432
90.9016666667	3 days, 18:54:06	1.9262	1.7538	1.6981	1.8154	-0.1708	-0.1140	-0.1062	-0.0817	-0.2167	-0.2667	-0.2723	-0.3772	-0.1730	-0.2302	-0.2505	-0.3194	-0.1682	-0.2198	-0.2361	-0.3115	-0.2750	-0.2149	-0.1793	-0.1924	-0.1696	-0.2018	-0.2388	-0.3007	-0.2319	-0.1931	-0.1635	-0.1734	0.2265	1.2447	1.7473	1.4139	2.3156	2.0191	0.3865	-0.1335	0.4213	-0.0522	-0.1963	-0.2198	0.0349	-0.1603	-0.1737	-0.1464
91.0688888889	3 days, 19:04:08	1.9187	1.7617	1.7022	1.8162	-0.1712	-0.1158	-0.1048	-0.0836	-0.2163	-0.2663	-0.2725	-0.3782	-0.1735	-0.2306	-0.2490	-0.3221	-0.1673	-0.2215	-0.2357	-0.3128	-0.2743	-0.2154	-0.1788	-0.1911	-0.1670	-0.2031	-0.2386	-0.3017	-0.2325	-0.1935	-0.1654	-0.1732	0.2234	1.2475	1.7465	1.4139	2.3149	2.0178	0.3832	-0.1354	0.4193	-0.0538	-0.1967	-0.2197	0.0332	-0.1589	-0.1721	-0.1459
91.2361111111	3 days, 19:14:10	1.9155	1.7652	1.7047	1.8188	-0.1708	-0.1160	-0.1070	-0.0822	-0.2156	-0.2700	-0.2726	-0.3773	-0.1774	-0.2323	-0.2487	-0.3208	-0.1670	-0.2195	-0.2361	-0.3128	-0.2734	-0.2130	-0.1804	-0.1915	-0.1674	-0.2030	-0.2384	-0.3007	-0.2326	-0.1934	-0.1635	-0.1738	0.2251	1.2476	1.7461	1.4125	2.3122	2.0159	0.3796	-0.1353	0.4125	-0.0550	-0.1989	-0.2205	0.0300	-0.1603	-0.1736	-0.1468
91.4027777778	3 days, 19:24:10	1.9144	1.7718	1.7072	1.8233	-0.1713	-0.1159	-0.1050	-0.0834	-0.2153	-0.2674	-0.2735	-0.3783	-0.1761	-0.2331	-0.2516	-0.3202	-0.1675	-0.2229	-0.2366	-0.3133	-0.2754	-0.2136	-0.1797	-0.1928	-0.1684	-0.2024	-0.2386	-0.3002	-0.2334	-0.1955	-0.1623	-0.1762	0.2244	1.2516	1.7493	1.4120	2.3112	2.0160	0.3767	-0.1350	0.4111	-0.0585	-0.1977	-0.2205	0.0262	-0.1596	-0.1723	-0.1475
91.5697222222	3 days, 19:34:11	1.9233	1.7733	1.7117	1.8206	-0.1710	-0.1164	-0.1064	-0.0829	-0.2166	-0.2646	-0.2722	-0.3780	-0.1751	-0.2331	-0.2507	-0.3204	-0.1664	-0.2217	-0.2354	-0.3137	-0.2753	-0.2154	-0.1805	-0.1938	-0.1684	-0.2044	-0.2394	-0.3021	-0.2336	-0.1936	-0.1635	-0.1751	0.2242	1.2500	1.7489	1.4110	2.3165	2.0193	0.3755	-0.1340	0.4058	-0.0582	-0.1974	-0.2210	0.0236	-0.1601	-0.1730	-0.1469
91.7369444444	3 days, 19:44:13	1.9283	1.7788	1.7129	1.8239	-0.1712	-0.1172	-0.1042	-0.0813	-0.2160	-0.2666	-0.2732	-0.3785	-0.1748	-0.2322	-0.2493	-0.3223	-0.1675	-0.2207	-0.2374	-0.3146	-0.2750	-0.2138	-0.1804	-0.1941	-0.1665	-0.2034	-0.2388	-0.3007	-0.2345	-0.1959	-0.1656	-0.1746	0.2262	1.2511	1.7472	1.4131	2.3188	2.0186	0.3706	-0.1353	0.4030	-0.0595	-0.1979	-0.2207	0.0213	-0.1605	-0.1722	-0.1473
91.9036111111	3 days, 19:54:13	1.9298	1.7768	1.7142	1.8241	-0.1717	-0.1152	-0.1060	-0.0821	-0.2186	-0.2704	-0.2730	-0.3796	-0.1766	-0.2325	-0.2521	-0.3209	-0.1671	-0.2214	-0.2372	-0.3129	-0.2745	-0.2151	-0.1807	-0.1938	-0.1681	-0.2056	-0.2391	-0.3010	-0.2337	-0.1954	-0.1653	-0.1754	0.2241	1.2485	1.7480	1.4124	2.3133	2.0222	0.3684	-0.1345	0.3967	-0.0616	-0.1981	-0.2213	0.0195	-0.1596	-0.1717	-0.1461
92.0705555556	3 days, 20:04:14	1.9294	1.7800	1.7158	1.8245	-0.1711	-0.1158	-0.1069	-0.0822	-0.2171	-0.2684	-0.2739	-0.3785	-0.1769	-0.2304	-0.2521	-0.3213	-0.1692	-0.2208	-0.2361	-0.3139	-0.2754	-0.2144	-0.1823	-0.1947	-0.1663	-0.2037	-0.2399	-0.3021	-0.2339	-0.1966	-0.1638	-0.1746	0.2233	1.2488	1.7524	1.4134	2.3139	2.0242	0.3621	-0.1348	0.3953	-0.0626	-0.1960	-0.2208	0.0171	-0.1609	-0.1718	-0.1459
92.2377777778	3 days, 20:14:16	1.9345	1.7744	1.7167	1.8290	-0.1713	-0.1173	-0.1069	-0.0842	-0.2208	-0.2687	-0.2745	-0.3802	-0.1754	-0.2331	-0.2518	-0.3214	-0.1688	-0.2215	-0.2370	-0.3143	-0.2755	-0.2156	-0.1806	-0.1921	-0.1671	-0.2029	-0.2396	-0.3021	-0.2342	-0.1934	-0.1653	-0.1744	0.2235	1.2490	1.7531	1.4169	2.3115	2.0247	0.3588	-0.1355	0.3890	-0.0654	-0.1978	-0.2200	0.0166	-0.1608	-0.1710	-0.1454
92.4044444444	3 days, 20:24:16	1.9346	1.7775	1.7182	1.8329	-0.1720	-0.1165	-0.1042	-0.0830	-0.2164	-0.2678	-0.2749	-0.3790	-0.1761	-0.2320	-0.2510	-0.3233	-0.1671	-0.2216	-0.2371	-0.3155	-0.2749	-0.2142	-0.1816	-0.1942	-0.1697	-0.2045	-0.2410	-0.3018	-0.2349	-0.1953	-0.1651	-0.1719	0.2231	1.2527	1.7517	1.4166	2.3138	2.0293	0.3568	-0.1366	0.3870	-0.0664	-0.1983	-0.2214	0.0124	-0.1601	-0.1722	-0.1483
92.5713888889	3 days, 20:34:17	1.9356	1.7826	1.7164	1.8355	-0.1720	-0.1164	-0.1061	-0.0842	-0.2162	-0.2688	-0.2747	-0.3795	-0.1778	-0.2332	-0.2514	-0.3216	-0.1681	-0.2214	-0.2368	-0.3135	-0.2754	-0.2140	-0.1813	-0.1931	-0.1700	-0.2039	-0.2401	-0.3030	-0.2338	-0.1957	-0.1658	-0.1745	0.2228	1.2549	1.7501	1.4212	2.3143	2.0322	0.3528	-0.1354	0.3816	-0.0679	-0.1976	-0.2210	0.0108	-0.1595	-0.1715	-0.1475
92.7386111111	3 days, 20:44:19	1.9375	1.7850	1.7195	1.8370	-0.1718	-0.1146	-0.1053	-0.0823	-0.2179	-0.2688	-0.2737	-0.3799	-0.1778	-0.2327	-0.2516	-0.3213	-0.1692	-0.2219	-0.2372	-0.3143	-0.2751	-0.2145	-0.1816	-0.1936	-0.1676	-0.2038	-0.2397	-0.3008	-0.2338	-0.1958	-0.1644	-0.1750	0.2206	1.2543	1.7532	1.4202	2.3149	2.0348	0.3510	-0.1366	0.3783	-0.0682	-0.1979	-0.2215	0.0093	-0.1604	-0.1728	-0.1461
92.9058333333	3 days, 20:54:21	1.9394	1.7865	1.7218	1.8432	-0.1726	-0.1162	-0.1062	-0.0833	-0.2174	-0.2656	-0.2742	-0.3793	-0.1760	-0.2322	-0.2510	-0.3219	-0.1692	-0.2250	-0.2370	-0.3149	-0.2756	-0.2166	-0.1816	-0.1960	-0.1685	-0.2039	-0.2405	-0.3024	-0.2346	-0.1948	-0.1638	-0.1737	0.2230	1.2573	1.7537	1.4219	2.3202	2.0317	0.3517	-0.1368	0.3762	-0.0672	-0.1979	-0.2215	0.0064	-0.1603	-0.1714	-0.1465
93.0725000000	3 days, 21:04:21	1.9423	1.7892	1.7238	1.8477	-0.1722	-0.1159	-0.1073	-0.0838	-0.2191	-0.2683	-0.2755	-0.3796	-0.1781	-0.2340	-0.2514	-0.3234	-0.1697	-0.2229	-0.2375	-0.3148	-0.2749	-0.2154	-0.1817	-0.1943	-0.1680	-0.2045	-0.2399	-0.3022	-0.2354	-0.1954	-0.1648	-0.1727	0.2206	1.2590	1.7530	1.4203	2.3183	2.0290	0.3481	-0.1361	0.3693	-0.0692	-0.1978	-0.2218	0.0080	-0.1613	-0.1721	-0.1479
93.2394444444	3 days, 21:14:22	1.9465	1.7912	1.7290	1.8520	-0.1720	-0.1154	-0.1083	-0.0847	-0.2159	-0.2671	-0.2746	-0.3812	-0.1771	-0.2320	-0.2525	-0.3222	-0.1690	-0.2228	-0.2367	-0.3155	-0.2749	-0.2160	-0.1806	-0.1921	-0.1692	-0.2056	-0.2405	-0.3026	-0.2350	-0.1965	-0.1650	-0.1755	0.2208	1.2610	1.7496	1.4204	2.3218	2.0233	0.3434	-0.1360	0.3673	-0.0713	-0.1996	-0.2217	0.0034	-0.1615	-0.1734	-0.1462
93.4066666667	3 days, 21:24:24	1.9451	1.7977	1.7267	1.8535	-0.1726	-0.1158	-0.1075	-0.0836	-0.2176	-0.2678	-0.2756	-0.3810	-0.1775	-0.2330	-0.2526	-0.3232	-0.1695	-0.2230	-0.2378	-0.3150	-0.2755	-0.2163	-0.1826	-0.1950	-0.1686	-0.2054	-0.2409	-0.3026	-0.2352	-0.1967	-0.1651	-0.1752	0.2190	1.2644	1.7527	1.4232	2.3210	2.0242	0.3425	-0.1371	0.3637	-0.0732	-0.1990	-0.2219	0.0034	-0.1600	-0.1707	-0.1479
93.5733333333	3 days, 21:34:24	1.9504	1.7979	1.7354	1.8581	-0.1725	-0.1167	-0.1081	-0.0838	-0.2197	-0.2678	-0.2755	-0.3814	-0.1774	-0.2343	-0.2526	-0.3242	-0.1699	-0.2228	-0.2375	-0.3155	-0.2775	-0.2146	-0.1819	-0.1942	-0.1681	-0.2050	-0.2399	-0.3022	-0.2351	-0.1970	-0.1666	-0.1751	0.2195	1.2657	1.7533	1.4237	2.3219	2.0270	0.3408	-0.1379	0.3596	-0.0733	-0.1976	-0.2225	-0.0004	-0.1622	-0.1721	-0.1469
93.7402777778	3 days, 21:44:25	1.9545	1.7998	1.7385	1.8641	-0.1726	-0.1168	-0.1065	-0.0840	-0.2177	-0.2700	-0.2761	-0.3816	-0.1759	-0.2330	-0.2522	-0.3236	-0.1684	-0.2222	-0.2372	-0.3151	-0.2759	-0.2168	-0.1802	-0.1947	-0.1693	-0.2059	-0.2410	-0.3025	-0.2361	-0.1972	-0.1663	-0.1760	0.2161	1.2652	1.7562	1.4238	2.3250	2.0300	0.3359	-0.1355	0.3560	-0.0723	-0.1984	-0.2216	0.0000	-0.1607	-0.1723	-0.1480
93.9075000000	3 days, 21:54:27	1.9588	1.7958	1.7393	1.8709	-0.1721	-0.1167	-0.1083	-0.0843	-0.2181	-0.2695	-0.2758	-0.3823	-0.1755	-0.2324	-0.2524	-0.3245	-0.1719	-0.2258	-0.2381	-0.3157	-0.2769	-0.2163	-0.1822	-0.1944	-0.1679	-0.2078	-0.2416	-0.3026	-0.2366	-0.1974	-0.1659	-0.1760	0.2176	1.2667	1.7582	1.4265	2.3299	2.0327	0.3376	-0.1366	0.3529	-0.0737	-0.1979	-0.2226	-0.0026	-0.1619	-0.1725	-0.1472
94.0741666667	3 days, 22:04:27	1.9591	1.8025	1.7407	1.8715	-0.1730	-0.1178	-0.1076	-0.0836	-0.2175	-0.2695	-0.2768	-0.3819	-0.1753	-0.2334	-0.2532	-0.3228	-0.1694	-0.2220	-0.2386	-0.3148	-0.2754	-0.2164	-0.1825	-0.1956	-0.1708	-0.2065	-0.2396	-0.3035	-0.2352	-0.1964	-0.1641	-0.1754	0.2169	1.2672	1.7563	1.4256	2.3350	2.0342	0.3363	-0.1388	0.3472	-0.0727	-0.1985	-0.2218	-0.0037	-0.1605	-0.1706	-0.1481
[truncated: 298 more rows]
[truncated: 28 more columns]

## Sheet: 02
Experiment ID: 1807091005P2
[truncated: 1,374 more rows]
[truncated: 28 more columns]

[truncated: 4 more sheets: 03, 04, 05, 06]
